# Supplementary material for: Conductance Ratios and Cellular Identity
Source: PLoS Comput Biol. 2010 Jul 1;6(7):e1000838. doi: 10.1371/journal.pcbi.1000838 (PMC2895636; doi:10.1371/journal.pcbi.1000838)
Supplement: Dataset S1 — Model database part 1. One-half of the model database. The file ‘README.txt’ describes the layout of the ‘databasePt1.txt’ file. (7.50 MB ZIP) [file pcbi.1000838.s004.zip]

Archive with 2 entries (2 files):
- README.txt
- databasePt1.txt
