# Supplementary material for: Conductance Ratios and Cellular Identity
Source: PLoS Comput Biol. 2010 Jul 1;6(7):e1000838. doi: 10.1371/journal.pcbi.1000838 (PMC2895636; doi:10.1371/journal.pcbi.1000838)
Supplement: Dataset S1 — Model database part 1. One-half of the model database. The file ‘README.txt’ describes the layout of the ‘databasePt1.txt’ file. (7.50 MB ZIP) [file pcbi.1000838.s004.zip › README.txt]

Database file* contents, by column number in parentheses: 


(1) model number (see Prinz Billimoria Marder 2003 for a detailed description)
(2-9) Conductance level numbers, between 0 and 5. Multiply by the following to get mS/cm2
	(2) gNa   100
	(3) gCaT  2.5	
	(4) gCaS  2
	(5) gA    10
	(6) gKCa  5
	(7) gKd   25
	(8) gH    0.01
	(9) gleak 0.01
(10) activity type: 
	0=silent
	1=spiking
	2=bursting
	3=irregular spiking
	4=irregular bursting
	5=one-spike bursting
(11) descriptive stats about type 
	silent: resting potential in volts
	spikers: spike period in seconds
	bursters: duty cycle 
	irregular spikers: average inter-maximum-interval in seconds
	irregular bursters: none (filled in with zeros)
(12-15) for periodic multi-spike bursters only. All others are filled in with zeros. 
	(12) Burst period in seconds
	(13) Burst duration in seconds 
	(14) Slow wave amplitude in volts
	(15) Peak slow wave potential in volts


*NOTE: The database file was split into two parts to meet file size requirements:
databasePt1.txt holds model numbers 1-839808
databasePt2.txt holds model numbers 839809-1679616
