# Supplementary material for: Conductance Ratios and Cellular Identity
Source: PLoS Comput Biol. 2010 Jul 1;6(7):e1000838. doi: 10.1371/journal.pcbi.1000838 (PMC2895636; doi:10.1371/journal.pcbi.1000838)
Supplement: Dataset S1 — Model database part 1. One-half of the model database. The file ‘README.txt’ describes the layout of the ‘databasePt1.txt’ file. (7.50 MB ZIP) [file pcbi.1000838.s004.zip › databasePt1.txt]

      1 0 0 0 0 0 0 0 0 0 999.0000 0.0000 0.0000 0.0000 0.0000
      2 0 0 0 0 0 0 0 1 0 -0.0500 0.0000 0.0000 0.0000 0.0000
      3 0 0 0 0 0 0 0 2 0 -0.0500 0.0000 0.0000 0.0000 0.0000
      4 0 0 0 0 0 0 0 3 0 -0.0500 0.0000 0.0000 0.0000 0.0000
      5 0 0 0 0 0 0 0 4 0 -0.0500 0.0000 0.0000 0.0000 0.0000
      6 0 0 0 0 0 0 0 5 0 -0.0500 0.0000 0.0000 0.0000 0.0000
      7 0 0 0 0 0 0 1 0 0 -0.0361 0.0000 0.0000 0.0000 0.0000
      8 0 0 0 0 0 0 1 1 0 -0.0497 0.0000 0.0000 0.0000 0.0000
      9 0 0 0 0 0 0 1 2 0 -0.0498 0.0000 0.0000 0.0000 0.0000
     10 0 0 0 0 0 0 1 3 0 -0.0499 0.0000 0.0000 0.0000 0.0000
     11 0 0 0 0 0 0 1 4 0 -0.0499 0.0000 0.0000 0.0000 0.0000
     12 0 0 0 0 0 0 1 5 0 -0.0499 0.0000 0.0000 0.0000 0.0000
     13 0 0 0 0 0 0 2 0 0 -0.0332 0.0000 0.0000 0.0000 0.0000
     14 0 0 0 0 0 0 2 1 0 -0.0494 0.0000 0.0000 0.0000 0.0000
     15 0 0 0 0 0 0 2 2 0 -0.0497 0.0000 0.0000 0.0000 0.0000
     16 0 0 0 0 0 0 2 3 0 -0.0498 0.0000 0.0000 0.0000 0.0000
     17 0 0 0 0 0 0 2 4 0 -0.0498 0.0000 0.0000 0.0000 0.0000
     18 0 0 0 0 0 0 2 5 0 -0.0499 0.0000 0.0000 0.0000 0.0000
     19 0 0 0 0 0 0 3 0 0 -0.0316 0.0000 0.0000 0.0000 0.0000
     20 0 0 0 0 0 0 3 1 0 -0.0492 0.0000 0.0000 0.0000 0.0000
     21 0 0 0 0 0 0 3 2 0 -0.0496 0.0000 0.0000 0.0000 0.0000
     22 0 0 0 0 0 0 3 3 0 -0.0497 0.0000 0.0000 0.0000 0.0000
     23 0 0 0 0 0 0 3 4 0 -0.0498 0.0000 0.0000 0.0000 0.0000
     24 0 0 0 0 0 0 3 5 0 -0.0498 0.0000 0.0000 0.0000 0.0000
     25 0 0 0 0 0 0 4 0 0 -0.0305 0.0000 0.0000 0.0000 0.0000
     26 0 0 0 0 0 0 4 1 0 -0.0490 0.0000 0.0000 0.0000 0.0000
     27 0 0 0 0 0 0 4 2 0 -0.0494 0.0000 0.0000 0.0000 0.0000
     28 0 0 0 0 0 0 4 3 0 -0.0496 0.0000 0.0000 0.0000 0.0000
     29 0 0 0 0 0 0 4 4 0 -0.0497 0.0000 0.0000 0.0000 0.0000
     30 0 0 0 0 0 0 4 5 0 -0.0498 0.0000 0.0000 0.0000 0.0000
     31 0 0 0 0 0 0 5 0 0 -0.0296 0.0000 0.0000 0.0000 0.0000
     32 0 0 0 0 0 0 5 1 0 -0.0488 0.0000 0.0000 0.0000 0.0000
     33 0 0 0 0 0 0 5 2 0 -0.0493 0.0000 0.0000 0.0000 0.0000
     34 0 0 0 0 0 0 5 3 0 -0.0495 0.0000 0.0000 0.0000 0.0000
     35 0 0 0 0 0 0 5 4 0 -0.0496 0.0000 0.0000 0.0000 0.0000
     36 0 0 0 0 0 0 5 5 0 -0.0497 0.0000 0.0000 0.0000 0.0000
     37 0 0 0 0 0 1 0 0 0 -0.0583 0.0000 0.0000 0.0000 0.0000
     38 0 0 0 0 0 1 0 1 0 -0.0502 0.0000 0.0000 0.0000 0.0000
     39 0 0 0 0 0 1 0 2 0 -0.0501 0.0000 0.0000 0.0000 0.0000
     40 0 0 0 0 0 1 0 3 0 -0.0501 0.0000 0.0000 0.0000 0.0000
     41 0 0 0 0 0 1 0 4 0 -0.0500 0.0000 0.0000 0.0000 0.0000
     42 0 0 0 0 0 1 0 5 0 -0.0500 0.0000 0.0000 0.0000 0.0000
     43 0 0 0 0 0 1 1 0 0 -0.0490 0.0000 0.0000 0.0000 0.0000
     44 0 0 0 0 0 1 1 1 0 -0.0499 0.0000 0.0000 0.0000 0.0000
     45 0 0 0 0 0 1 1 2 0 -0.0499 0.0000 0.0000 0.0000 0.0000
     46 0 0 0 0 0 1 1 3 0 -0.0500 0.0000 0.0000 0.0000 0.0000
     47 0 0 0 0 0 1 1 4 0 -0.0500 0.0000 0.0000 0.0000 0.0000
     48 0 0 0 0 0 1 1 5 0 -0.0500 0.0000 0.0000 0.0000 0.0000
     49 0 0 0 0 0 1 2 0 0 -0.0478 0.0000 0.0000 0.0000 0.0000
     50 0 0 0 0 0 1 2 1 0 -0.0496 0.0000 0.0000 0.0000 0.0000
     51 0 0 0 0 0 1 2 2 0 -0.0498 0.0000 0.0000 0.0000 0.0000
     52 0 0 0 0 0 1 2 3 0 -0.0499 0.0000 0.0000 0.0000 0.0000
     53 0 0 0 0 0 1 2 4 0 -0.0499 0.0000 0.0000 0.0000 0.0000
     54 0 0 0 0 0 1 2 5 0 -0.0499 0.0000 0.0000 0.0000 0.0000
     55 0 0 0 0 0 1 3 0 0 -0.0471 0.0000 0.0000 0.0000 0.0000
     56 0 0 0 0 0 1 3 1 0 -0.0494 0.0000 0.0000 0.0000 0.0000
     57 0 0 0 0 0 1 3 2 0 -0.0497 0.0000 0.0000 0.0000 0.0000
     58 0 0 0 0 0 1 3 3 0 -0.0498 0.0000 0.0000 0.0000 0.0000
     59 0 0 0 0 0 1 3 4 0 -0.0498 0.0000 0.0000 0.0000 0.0000
     60 0 0 0 0 0 1 3 5 0 -0.0499 0.0000 0.0000 0.0000 0.0000
     61 0 0 0 0 0 1 4 0 0 -0.0466 0.0000 0.0000 0.0000 0.0000
     62 0 0 0 0 0 1 4 1 0 -0.0492 0.0000 0.0000 0.0000 0.0000
     63 0 0 0 0 0 1 4 2 0 -0.0495 0.0000 0.0000 0.0000 0.0000
     64 0 0 0 0 0 1 4 3 0 -0.0497 0.0000 0.0000 0.0000 0.0000
     65 0 0 0 0 0 1 4 4 0 -0.0498 0.0000 0.0000 0.0000 0.0000
     66 0 0 0 0 0 1 4 5 0 -0.0498 0.0000 0.0000 0.0000 0.0000
     67 0 0 0 0 0 1 5 0 0 -0.0462 0.0000 0.0000 0.0000 0.0000
     68 0 0 0 0 0 1 5 1 0 -0.0490 0.0000 0.0000 0.0000 0.0000
     69 0 0 0 0 0 1 5 2 0 -0.0494 0.0000 0.0000 0.0000 0.0000
     70 0 0 0 0 0 1 5 3 0 -0.0496 0.0000 0.0000 0.0000 0.0000
     71 0 0 0 0 0 1 5 4 0 -0.0497 0.0000 0.0000 0.0000 0.0000
     72 0 0 0 0 0 1 5 5 0 -0.0497 0.0000 0.0000 0.0000 0.0000
     73 0 0 0 0 0 2 0 0 0 -0.0601 0.0000 0.0000 0.0000 0.0000
     74 0 0 0 0 0 2 0 1 0 -0.0503 0.0000 0.0000 0.0000 0.0000
     75 0 0 0 0 0 2 0 2 0 -0.0502 0.0000 0.0000 0.0000 0.0000
     76 0 0 0 0 0 2 0 3 0 -0.0501 0.0000 0.0000 0.0000 0.0000
     77 0 0 0 0 0 2 0 4 0 -0.0501 0.0000 0.0000 0.0000 0.0000
     78 0 0 0 0 0 2 0 5 0 -0.0501 0.0000 0.0000 0.0000 0.0000
     79 0 0 0 0 0 2 1 0 0 -0.0502 0.0000 0.0000 0.0000 0.0000
     80 0 0 0 0 0 2 1 1 0 -0.0500 0.0000 0.0000 0.0000 0.0000
     81 0 0 0 0 0 2 1 2 0 -0.0500 0.0000 0.0000 0.0000 0.0000
     82 0 0 0 0 0 2 1 3 0 -0.0500 0.0000 0.0000 0.0000 0.0000
     83 0 0 0 0 0 2 1 4 0 -0.0500 0.0000 0.0000 0.0000 0.0000
     84 0 0 0 0 0 2 1 5 0 -0.0500 0.0000 0.0000 0.0000 0.0000
     85 0 0 0 0 0 2 2 0 0 -0.0490 0.0000 0.0000 0.0000 0.0000
     86 0 0 0 0 0 2 2 1 0 -0.0498 0.0000 0.0000 0.0000 0.0000
     87 0 0 0 0 0 2 2 2 0 -0.0499 0.0000 0.0000 0.0000 0.0000
     88 0 0 0 0 0 2 2 3 0 -0.0499 0.0000 0.0000 0.0000 0.0000
     89 0 0 0 0 0 2 2 4 0 -0.0499 0.0000 0.0000 0.0000 0.0000
     90 0 0 0 0 0 2 2 5 0 -0.0499 0.0000 0.0000 0.0000 0.0000
     91 0 0 0 0 0 2 3 0 0 -0.0483 0.0000 0.0000 0.0000 0.0000
     92 0 0 0 0 0 2 3 1 0 -0.0496 0.0000 0.0000 0.0000 0.0000
     93 0 0 0 0 0 2 3 2 0 -0.0497 0.0000 0.0000 0.0000 0.0000
     94 0 0 0 0 0 2 3 3 0 -0.0498 0.0000 0.0000 0.0000 0.0000
     95 0 0 0 0 0 2 3 4 0 -0.0499 0.0000 0.0000 0.0000 0.0000
     96 0 0 0 0 0 2 3 5 0 -0.0499 0.0000 0.0000 0.0000 0.0000
     97 0 0 0 0 0 2 4 0 0 -0.0478 0.0000 0.0000 0.0000 0.0000
     98 0 0 0 0 0 2 4 1 0 -0.0494 0.0000 0.0000 0.0000 0.0000
     99 0 0 0 0 0 2 4 2 0 -0.0496 0.0000 0.0000 0.0000 0.0000
    100 0 0 0 0 0 2 4 3 0 -0.0497 0.0000 0.0000 0.0000 0.0000
    101 0 0 0 0 0 2 4 4 0 -0.0498 0.0000 0.0000 0.0000 0.0000
    102 0 0 0 0 0 2 4 5 0 -0.0498 0.0000 0.0000 0.0000 0.0000
    103 0 0 0 0 0 2 5 0 0 -0.0474 0.0000 0.0000 0.0000 0.0000
    104 0 0 0 0 0 2 5 1 0 -0.0492 0.0000 0.0000 0.0000 0.0000
    105 0 0 0 0 0 2 5 2 0 -0.0495 0.0000 0.0000 0.0000 0.0000
    106 0 0 0 0 0 2 5 3 0 -0.0496 0.0000 0.0000 0.0000 0.0000
    107 0 0 0 0 0 2 5 4 0 -0.0497 0.0000 0.0000 0.0000 0.0000
    108 0 0 0 0 0 2 5 5 0 -0.0498 0.0000 0.0000 0.0000 0.0000
    109 0 0 0 0 0 3 0 0 0 -0.0611 0.0000 0.0000 0.0000 0.0000
    110 0 0 0 0 0 3 0 1 0 -0.0505 0.0000 0.0000 0.0000 0.0000
    111 0 0 0 0 0 3 0 2 0 -0.0502 0.0000 0.0000 0.0000 0.0000
    112 0 0 0 0 0 3 0 3 0 -0.0502 0.0000 0.0000 0.0000 0.0000
    113 0 0 0 0 0 3 0 4 0 -0.0501 0.0000 0.0000 0.0000 0.0000
    114 0 0 0 0 0 3 0 5 0 -0.0501 0.0000 0.0000 0.0000 0.0000
    115 0 0 0 0 0 3 1 0 0 -0.0509 0.0000 0.0000 0.0000 0.0000
    116 0 0 0 0 0 3 1 1 0 -0.0502 0.0000 0.0000 0.0000 0.0000
    117 0 0 0 0 0 3 1 2 0 -0.0501 0.0000 0.0000 0.0000 0.0000
    118 0 0 0 0 0 3 1 3 0 -0.0501 0.0000 0.0000 0.0000 0.0000
    119 0 0 0 0 0 3 1 4 0 -0.0501 0.0000 0.0000 0.0000 0.0000
    120 0 0 0 0 0 3 1 5 0 -0.0500 0.0000 0.0000 0.0000 0.0000
    121 0 0 0 0 0 3 2 0 0 -0.0497 0.0000 0.0000 0.0000 0.0000
    122 0 0 0 0 0 3 2 1 0 -0.0499 0.0000 0.0000 0.0000 0.0000
    123 0 0 0 0 0 3 2 2 0 -0.0500 0.0000 0.0000 0.0000 0.0000
    124 0 0 0 0 0 3 2 3 0 -0.0500 0.0000 0.0000 0.0000 0.0000
    125 0 0 0 0 0 3 2 4 0 -0.0500 0.0000 0.0000 0.0000 0.0000
    126 0 0 0 0 0 3 2 5 0 -0.0500 0.0000 0.0000 0.0000 0.0000
    127 0 0 0 0 0 3 3 0 0 -0.0490 0.0000 0.0000 0.0000 0.0000
    128 0 0 0 0 0 3 3 1 0 -0.0497 0.0000 0.0000 0.0000 0.0000
    129 0 0 0 0 0 3 3 2 0 -0.0498 0.0000 0.0000 0.0000 0.0000
    130 0 0 0 0 0 3 3 3 0 -0.0499 0.0000 0.0000 0.0000 0.0000
    131 0 0 0 0 0 3 3 4 0 -0.0499 0.0000 0.0000 0.0000 0.0000
    132 0 0 0 0 0 3 3 5 0 -0.0499 0.0000 0.0000 0.0000 0.0000
    133 0 0 0 0 0 3 4 0 0 -0.0485 0.0000 0.0000 0.0000 0.0000
    134 0 0 0 0 0 3 4 1 0 -0.0495 0.0000 0.0000 0.0000 0.0000
    135 0 0 0 0 0 3 4 2 0 -0.0497 0.0000 0.0000 0.0000 0.0000
    136 0 0 0 0 0 3 4 3 0 -0.0498 0.0000 0.0000 0.0000 0.0000
    137 0 0 0 0 0 3 4 4 0 -0.0498 0.0000 0.0000 0.0000 0.0000
    138 0 0 0 0 0 3 4 5 0 -0.0499 0.0000 0.0000 0.0000 0.0000
    139 0 0 0 0 0 3 5 0 0 -0.0481 0.0000 0.0000 0.0000 0.0000
    140 0 0 0 0 0 3 5 1 0 -0.0493 0.0000 0.0000 0.0000 0.0000
    141 0 0 0 0 0 3 5 2 0 -0.0496 0.0000 0.0000 0.0000 0.0000
    142 0 0 0 0 0 3 5 3 0 -0.0497 0.0000 0.0000 0.0000 0.0000
    143 0 0 0 0 0 3 5 4 0 -0.0498 0.0000 0.0000 0.0000 0.0000
    144 0 0 0 0 0 3 5 5 0 -0.0498 0.0000 0.0000 0.0000 0.0000
    145 0 0 0 0 0 4 0 0 0 -0.0619 0.0000 0.0000 0.0000 0.0000
    146 0 0 0 0 0 4 0 1 0 -0.0506 0.0000 0.0000 0.0000 0.0000
    147 0 0 0 0 0 4 0 2 0 -0.0503 0.0000 0.0000 0.0000 0.0000
    148 0 0 0 0 0 4 0 3 0 -0.0502 0.0000 0.0000 0.0000 0.0000
    149 0 0 0 0 0 4 0 4 0 -0.0502 0.0000 0.0000 0.0000 0.0000
    150 0 0 0 0 0 4 0 5 0 -0.0501 0.0000 0.0000 0.0000 0.0000
    151 0 0 0 0 0 4 1 0 0 -0.0514 0.0000 0.0000 0.0000 0.0000
    152 0 0 0 0 0 4 1 1 0 -0.0503 0.0000 0.0000 0.0000 0.0000
    153 0 0 0 0 0 4 1 2 0 -0.0502 0.0000 0.0000 0.0000 0.0000
    154 0 0 0 0 0 4 1 3 0 -0.0501 0.0000 0.0000 0.0000 0.0000
    155 0 0 0 0 0 4 1 4 0 -0.0501 0.0000 0.0000 0.0000 0.0000
    156 0 0 0 0 0 4 1 5 0 -0.0501 0.0000 0.0000 0.0000 0.0000
    157 0 0 0 0 0 4 2 0 0 -0.0502 0.0000 0.0000 0.0000 0.0000
    158 0 0 0 0 0 4 2 1 0 -0.0501 0.0000 0.0000 0.0000 0.0000
    159 0 0 0 0 0 4 2 2 0 -0.0500 0.0000 0.0000 0.0000 0.0000
    160 0 0 0 0 0 4 2 3 0 -0.0500 0.0000 0.0000 0.0000 0.0000
    161 0 0 0 0 0 4 2 4 0 -0.0500 0.0000 0.0000 0.0000 0.0000
    162 0 0 0 0 0 4 2 5 0 -0.0500 0.0000 0.0000 0.0000 0.0000
    163 0 0 0 0 0 4 3 0 0 -0.0495 0.0000 0.0000 0.0000 0.0000
    164 0 0 0 0 0 4 3 1 0 -0.0498 0.0000 0.0000 0.0000 0.0000
    165 0 0 0 0 0 4 3 2 0 -0.0499 0.0000 0.0000 0.0000 0.0000
    166 0 0 0 0 0 4 3 3 0 -0.0499 0.0000 0.0000 0.0000 0.0000
    167 0 0 0 0 0 4 3 4 0 -0.0499 0.0000 0.0000 0.0000 0.0000
    168 0 0 0 0 0 4 3 5 0 -0.0500 0.0000 0.0000 0.0000 0.0000
    169 0 0 0 0 0 4 4 0 0 -0.0490 0.0000 0.0000 0.0000 0.0000
    170 0 0 0 0 0 4 4 1 0 -0.0496 0.0000 0.0000 0.0000 0.0000
    171 0 0 0 0 0 4 4 2 0 -0.0498 0.0000 0.0000 0.0000 0.0000
    172 0 0 0 0 0 4 4 3 0 -0.0498 0.0000 0.0000 0.0000 0.0000
    173 0 0 0 0 0 4 4 4 0 -0.0499 0.0000 0.0000 0.0000 0.0000
    174 0 0 0 0 0 4 4 5 0 -0.0499 0.0000 0.0000 0.0000 0.0000
    175 0 0 0 0 0 4 5 0 0 -0.0486 0.0000 0.0000 0.0000 0.0000
    176 0 0 0 0 0 4 5 1 0 -0.0495 0.0000 0.0000 0.0000 0.0000
    177 0 0 0 0 0 4 5 2 0 -0.0497 0.0000 0.0000 0.0000 0.0000
    178 0 0 0 0 0 4 5 3 0 -0.0498 0.0000 0.0000 0.0000 0.0000
    179 0 0 0 0 0 4 5 4 0 -0.0498 0.0000 0.0000 0.0000 0.0000
    180 0 0 0 0 0 4 5 5 0 -0.0498 0.0000 0.0000 0.0000 0.0000
    181 0 0 0 0 0 5 0 0 0 -0.0624 0.0000 0.0000 0.0000 0.0000
    182 0 0 0 0 0 5 0 1 0 -0.0507 0.0000 0.0000 0.0000 0.0000
    183 0 0 0 0 0 5 0 2 0 -0.0504 0.0000 0.0000 0.0000 0.0000
    184 0 0 0 0 0 5 0 3 0 -0.0503 0.0000 0.0000 0.0000 0.0000
    185 0 0 0 0 0 5 0 4 0 -0.0502 0.0000 0.0000 0.0000 0.0000
    186 0 0 0 0 0 5 0 5 0 -0.0502 0.0000 0.0000 0.0000 0.0000
    187 0 0 0 0 0 5 1 0 0 -0.0518 0.0000 0.0000 0.0000 0.0000
    188 0 0 0 0 0 5 1 1 0 -0.0504 0.0000 0.0000 0.0000 0.0000
    189 0 0 0 0 0 5 1 2 0 -0.0502 0.0000 0.0000 0.0000 0.0000
    190 0 0 0 0 0 5 1 3 0 -0.0502 0.0000 0.0000 0.0000 0.0000
    191 0 0 0 0 0 5 1 4 0 -0.0501 0.0000 0.0000 0.0000 0.0000
    192 0 0 0 0 0 5 1 5 0 -0.0501 0.0000 0.0000 0.0000 0.0000
    193 0 0 0 0 0 5 2 0 0 -0.0506 0.0000 0.0000 0.0000 0.0000
    194 0 0 0 0 0 5 2 1 0 -0.0502 0.0000 0.0000 0.0000 0.0000
    195 0 0 0 0 0 5 2 2 0 -0.0501 0.0000 0.0000 0.0000 0.0000
    196 0 0 0 0 0 5 2 3 0 -0.0501 0.0000 0.0000 0.0000 0.0000
    197 0 0 0 0 0 5 2 4 0 -0.0501 0.0000 0.0000 0.0000 0.0000
    198 0 0 0 0 0 5 2 5 0 -0.0500 0.0000 0.0000 0.0000 0.0000
    199 0 0 0 0 0 5 3 0 0 -0.0499 0.0000 0.0000 0.0000 0.0000
    200 0 0 0 0 0 5 3 1 0 -0.0500 0.0000 0.0000 0.0000 0.0000
    201 0 0 0 0 0 5 3 2 0 -0.0500 0.0000 0.0000 0.0000 0.0000
    202 0 0 0 0 0 5 3 3 0 -0.0500 0.0000 0.0000 0.0000 0.0000
    203 0 0 0 0 0 5 3 4 0 -0.0500 0.0000 0.0000 0.0000 0.0000
    204 0 0 0 0 0 5 3 5 0 -0.0500 0.0000 0.0000 0.0000 0.0000
    205 0 0 0 0 0 5 4 0 0 -0.0494 0.0000 0.0000 0.0000 0.0000
    206 0 0 0 0 0 5 4 1 0 -0.0498 0.0000 0.0000 0.0000 0.0000
    207 0 0 0 0 0 5 4 2 0 -0.0499 0.0000 0.0000 0.0000 0.0000
    208 0 0 0 0 0 5 4 3 0 -0.0499 0.0000 0.0000 0.0000 0.0000
    209 0 0 0 0 0 5 4 4 0 -0.0499 0.0000 0.0000 0.0000 0.0000
    210 0 0 0 0 0 5 4 5 0 -0.0499 0.0000 0.0000 0.0000 0.0000
    211 0 0 0 0 0 5 5 0 0 -0.0490 0.0000 0.0000 0.0000 0.0000
    212 0 0 0 0 0 5 5 1 0 -0.0496 0.0000 0.0000 0.0000 0.0000
    213 0 0 0 0 0 5 5 2 0 -0.0497 0.0000 0.0000 0.0000 0.0000
    214 0 0 0 0 0 5 5 3 0 -0.0498 0.0000 0.0000 0.0000 0.0000
    215 0 0 0 0 0 5 5 4 0 -0.0499 0.0000 0.0000 0.0000 0.0000
    216 0 0 0 0 0 5 5 5 0 -0.0499 0.0000 0.0000 0.0000 0.0000
    217 0 0 0 0 1 0 0 0 0 -0.0500 0.0000 0.0000 0.0000 0.0000
    218 0 0 0 0 1 0 0 1 0 -0.0500 0.0000 0.0000 0.0000 0.0000
    219 0 0 0 0 1 0 0 2 0 -0.0500 0.0000 0.0000 0.0000 0.0000
    220 0 0 0 0 1 0 0 3 0 -0.0500 0.0000 0.0000 0.0000 0.0000
    221 0 0 0 0 1 0 0 4 0 -0.0500 0.0000 0.0000 0.0000 0.0000
    222 0 0 0 0 1 0 0 5 0 -0.0500 0.0000 0.0000 0.0000 0.0000
    223 0 0 0 0 1 0 1 0 0 -0.0361 0.0000 0.0000 0.0000 0.0000
    224 0 0 0 0 1 0 1 1 0 -0.0497 0.0000 0.0000 0.0000 0.0000
    225 0 0 0 0 1 0 1 2 0 -0.0498 0.0000 0.0000 0.0000 0.0000
    226 0 0 0 0 1 0 1 3 0 -0.0499 0.0000 0.0000 0.0000 0.0000
    227 0 0 0 0 1 0 1 4 0 -0.0499 0.0000 0.0000 0.0000 0.0000
    228 0 0 0 0 1 0 1 5 0 -0.0499 0.0000 0.0000 0.0000 0.0000
    229 0 0 0 0 1 0 2 0 0 -0.0332 0.0000 0.0000 0.0000 0.0000
    230 0 0 0 0 1 0 2 1 0 -0.0494 0.0000 0.0000 0.0000 0.0000
    231 0 0 0 0 1 0 2 2 0 -0.0497 0.0000 0.0000 0.0000 0.0000
    232 0 0 0 0 1 0 2 3 0 -0.0498 0.0000 0.0000 0.0000 0.0000
    233 0 0 0 0 1 0 2 4 0 -0.0498 0.0000 0.0000 0.0000 0.0000
    234 0 0 0 0 1 0 2 5 0 -0.0499 0.0000 0.0000 0.0000 0.0000
    235 0 0 0 0 1 0 3 0 0 -0.0316 0.0000 0.0000 0.0000 0.0000
    236 0 0 0 0 1 0 3 1 0 -0.0492 0.0000 0.0000 0.0000 0.0000
    237 0 0 0 0 1 0 3 2 0 -0.0496 0.0000 0.0000 0.0000 0.0000
    238 0 0 0 0 1 0 3 3 0 -0.0497 0.0000 0.0000 0.0000 0.0000
    239 0 0 0 0 1 0 3 4 0 -0.0498 0.0000 0.0000 0.0000 0.0000
    240 0 0 0 0 1 0 3 5 0 -0.0498 0.0000 0.0000 0.0000 0.0000
    241 0 0 0 0 1 0 4 0 0 -0.0305 0.0000 0.0000 0.0000 0.0000
    242 0 0 0 0 1 0 4 1 0 -0.0490 0.0000 0.0000 0.0000 0.0000
    243 0 0 0 0 1 0 4 2 0 -0.0494 0.0000 0.0000 0.0000 0.0000
    244 0 0 0 0 1 0 4 3 0 -0.0496 0.0000 0.0000 0.0000 0.0000
    245 0 0 0 0 1 0 4 4 0 -0.0497 0.0000 0.0000 0.0000 0.0000
    246 0 0 0 0 1 0 4 5 0 -0.0498 0.0000 0.0000 0.0000 0.0000
    247 0 0 0 0 1 0 5 0 0 -0.0296 0.0000 0.0000 0.0000 0.0000
    248 0 0 0 0 1 0 5 1 0 -0.0488 0.0000 0.0000 0.0000 0.0000
    249 0 0 0 0 1 0 5 2 0 -0.0493 0.0000 0.0000 0.0000 0.0000
    250 0 0 0 0 1 0 5 3 0 -0.0495 0.0000 0.0000 0.0000 0.0000
    251 0 0 0 0 1 0 5 4 0 -0.0496 0.0000 0.0000 0.0000 0.0000
    252 0 0 0 0 1 0 5 5 0 -0.0497 0.0000 0.0000 0.0000 0.0000
    253 0 0 0 0 1 1 0 0 0 -0.0583 0.0000 0.0000 0.0000 0.0000
    254 0 0 0 0 1 1 0 1 0 -0.0502 0.0000 0.0000 0.0000 0.0000
    255 0 0 0 0 1 1 0 2 0 -0.0501 0.0000 0.0000 0.0000 0.0000
    256 0 0 0 0 1 1 0 3 0 -0.0501 0.0000 0.0000 0.0000 0.0000
    257 0 0 0 0 1 1 0 4 0 -0.0500 0.0000 0.0000 0.0000 0.0000
    258 0 0 0 0 1 1 0 5 0 -0.0500 0.0000 0.0000 0.0000 0.0000
    259 0 0 0 0 1 1 1 0 0 -0.0490 0.0000 0.0000 0.0000 0.0000
    260 0 0 0 0 1 1 1 1 0 -0.0499 0.0000 0.0000 0.0000 0.0000
    261 0 0 0 0 1 1 1 2 0 -0.0499 0.0000 0.0000 0.0000 0.0000
    262 0 0 0 0 1 1 1 3 0 -0.0500 0.0000 0.0000 0.0000 0.0000
    263 0 0 0 0 1 1 1 4 0 -0.0500 0.0000 0.0000 0.0000 0.0000
    264 0 0 0 0 1 1 1 5 0 -0.0500 0.0000 0.0000 0.0000 0.0000
    265 0 0 0 0 1 1 2 0 0 -0.0478 0.0000 0.0000 0.0000 0.0000
    266 0 0 0 0 1 1 2 1 0 -0.0496 0.0000 0.0000 0.0000 0.0000
    267 0 0 0 0 1 1 2 2 0 -0.0498 0.0000 0.0000 0.0000 0.0000
    268 0 0 0 0 1 1 2 3 0 -0.0499 0.0000 0.0000 0.0000 0.0000
    269 0 0 0 0 1 1 2 4 0 -0.0499 0.0000 0.0000 0.0000 0.0000
    270 0 0 0 0 1 1 2 5 0 -0.0499 0.0000 0.0000 0.0000 0.0000
    271 0 0 0 0 1 1 3 0 0 -0.0471 0.0000 0.0000 0.0000 0.0000
    272 0 0 0 0 1 1 3 1 0 -0.0494 0.0000 0.0000 0.0000 0.0000
    273 0 0 0 0 1 1 3 2 0 -0.0497 0.0000 0.0000 0.0000 0.0000
    274 0 0 0 0 1 1 3 3 0 -0.0498 0.0000 0.0000 0.0000 0.0000
    275 0 0 0 0 1 1 3 4 0 -0.0498 0.0000 0.0000 0.0000 0.0000
    276 0 0 0 0 1 1 3 5 0 -0.0499 0.0000 0.0000 0.0000 0.0000
    277 0 0 0 0 1 1 4 0 0 -0.0466 0.0000 0.0000 0.0000 0.0000
    278 0 0 0 0 1 1 4 1 0 -0.0492 0.0000 0.0000 0.0000 0.0000
    279 0 0 0 0 1 1 4 2 0 -0.0495 0.0000 0.0000 0.0000 0.0000
    280 0 0 0 0 1 1 4 3 0 -0.0497 0.0000 0.0000 0.0000 0.0000
    281 0 0 0 0 1 1 4 4 0 -0.0498 0.0000 0.0000 0.0000 0.0000
    282 0 0 0 0 1 1 4 5 0 -0.0498 0.0000 0.0000 0.0000 0.0000
    283 0 0 0 0 1 1 5 0 0 -0.0462 0.0000 0.0000 0.0000 0.0000
    284 0 0 0 0 1 1 5 1 0 -0.0490 0.0000 0.0000 0.0000 0.0000
    285 0 0 0 0 1 1 5 2 0 -0.0494 0.0000 0.0000 0.0000 0.0000
    286 0 0 0 0 1 1 5 3 0 -0.0496 0.0000 0.0000 0.0000 0.0000
    287 0 0 0 0 1 1 5 4 0 -0.0497 0.0000 0.0000 0.0000 0.0000
    288 0 0 0 0 1 1 5 5 0 -0.0497 0.0000 0.0000 0.0000 0.0000
    289 0 0 0 0 1 2 0 0 0 -0.0601 0.0000 0.0000 0.0000 0.0000
    290 0 0 0 0 1 2 0 1 0 -0.0503 0.0000 0.0000 0.0000 0.0000
    291 0 0 0 0 1 2 0 2 0 -0.0502 0.0000 0.0000 0.0000 0.0000
    292 0 0 0 0 1 2 0 3 0 -0.0501 0.0000 0.0000 0.0000 0.0000
    293 0 0 0 0 1 2 0 4 0 -0.0501 0.0000 0.0000 0.0000 0.0000
    294 0 0 0 0 1 2 0 5 0 -0.0501 0.0000 0.0000 0.0000 0.0000
    295 0 0 0 0 1 2 1 0 0 -0.0502 0.0000 0.0000 0.0000 0.0000
    296 0 0 0 0 1 2 1 1 0 -0.0500 0.0000 0.0000 0.0000 0.0000
    297 0 0 0 0 1 2 1 2 0 -0.0500 0.0000 0.0000 0.0000 0.0000
    298 0 0 0 0 1 2 1 3 0 -0.0500 0.0000 0.0000 0.0000 0.0000
    299 0 0 0 0 1 2 1 4 0 -0.0500 0.0000 0.0000 0.0000 0.0000
    300 0 0 0 0 1 2 1 5 0 -0.0500 0.0000 0.0000 0.0000 0.0000
    301 0 0 0 0 1 2 2 0 0 -0.0490 0.0000 0.0000 0.0000 0.0000
    302 0 0 0 0 1 2 2 1 0 -0.0498 0.0000 0.0000 0.0000 0.0000
    303 0 0 0 0 1 2 2 2 0 -0.0499 0.0000 0.0000 0.0000 0.0000
    304 0 0 0 0 1 2 2 3 0 -0.0499 0.0000 0.0000 0.0000 0.0000
    305 0 0 0 0 1 2 2 4 0 -0.0499 0.0000 0.0000 0.0000 0.0000
    306 0 0 0 0 1 2 2 5 0 -0.0499 0.0000 0.0000 0.0000 0.0000
    307 0 0 0 0 1 2 3 0 0 -0.0483 0.0000 0.0000 0.0000 0.0000
    308 0 0 0 0 1 2 3 1 0 -0.0496 0.0000 0.0000 0.0000 0.0000
    309 0 0 0 0 1 2 3 2 0 -0.0497 0.0000 0.0000 0.0000 0.0000
    310 0 0 0 0 1 2 3 3 0 -0.0498 0.0000 0.0000 0.0000 0.0000
    311 0 0 0 0 1 2 3 4 0 -0.0499 0.0000 0.0000 0.0000 0.0000
    312 0 0 0 0 1 2 3 5 0 -0.0499 0.0000 0.0000 0.0000 0.0000
    313 0 0 0 0 1 2 4 0 0 -0.0478 0.0000 0.0000 0.0000 0.0000
    314 0 0 0 0 1 2 4 1 0 -0.0494 0.0000 0.0000 0.0000 0.0000
    315 0 0 0 0 1 2 4 2 0 -0.0496 0.0000 0.0000 0.0000 0.0000
    316 0 0 0 0 1 2 4 3 0 -0.0497 0.0000 0.0000 0.0000 0.0000
    317 0 0 0 0 1 2 4 4 0 -0.0498 0.0000 0.0000 0.0000 0.0000
    318 0 0 0 0 1 2 4 5 0 -0.0498 0.0000 0.0000 0.0000 0.0000
    319 0 0 0 0 1 2 5 0 0 -0.0474 0.0000 0.0000 0.0000 0.0000
    320 0 0 0 0 1 2 5 1 0 -0.0492 0.0000 0.0000 0.0000 0.0000
    321 0 0 0 0 1 2 5 2 0 -0.0495 0.0000 0.0000 0.0000 0.0000
    322 0 0 0 0 1 2 5 3 0 -0.0496 0.0000 0.0000 0.0000 0.0000
    323 0 0 0 0 1 2 5 4 0 -0.0497 0.0000 0.0000 0.0000 0.0000
    324 0 0 0 0 1 2 5 5 0 -0.0498 0.0000 0.0000 0.0000 0.0000
    325 0 0 0 0 1 3 0 0 0 -0.0611 0.0000 0.0000 0.0000 0.0000
    326 0 0 0 0 1 3 0 1 0 -0.0505 0.0000 0.0000 0.0000 0.0000
    327 0 0 0 0 1 3 0 2 0 -0.0502 0.0000 0.0000 0.0000 0.0000
    328 0 0 0 0 1 3 0 3 0 -0.0502 0.0000 0.0000 0.0000 0.0000
    329 0 0 0 0 1 3 0 4 0 -0.0501 0.0000 0.0000 0.0000 0.0000
    330 0 0 0 0 1 3 0 5 0 -0.0501 0.0000 0.0000 0.0000 0.0000
    331 0 0 0 0 1 3 1 0 0 -0.0509 0.0000 0.0000 0.0000 0.0000
    332 0 0 0 0 1 3 1 1 0 -0.0502 0.0000 0.0000 0.0000 0.0000
    333 0 0 0 0 1 3 1 2 0 -0.0501 0.0000 0.0000 0.0000 0.0000
    334 0 0 0 0 1 3 1 3 0 -0.0501 0.0000 0.0000 0.0000 0.0000
    335 0 0 0 0 1 3 1 4 0 -0.0501 0.0000 0.0000 0.0000 0.0000
    336 0 0 0 0 1 3 1 5 0 -0.0500 0.0000 0.0000 0.0000 0.0000
    337 0 0 0 0 1 3 2 0 0 -0.0497 0.0000 0.0000 0.0000 0.0000
    338 0 0 0 0 1 3 2 1 0 -0.0499 0.0000 0.0000 0.0000 0.0000
    339 0 0 0 0 1 3 2 2 0 -0.0500 0.0000 0.0000 0.0000 0.0000
    340 0 0 0 0 1 3 2 3 0 -0.0500 0.0000 0.0000 0.0000 0.0000
    341 0 0 0 0 1 3 2 4 0 -0.0500 0.0000 0.0000 0.0000 0.0000
    342 0 0 0 0 1 3 2 5 0 -0.0500 0.0000 0.0000 0.0000 0.0000
    343 0 0 0 0 1 3 3 0 0 -0.0490 0.0000 0.0000 0.0000 0.0000
    344 0 0 0 0 1 3 3 1 0 -0.0497 0.0000 0.0000 0.0000 0.0000
    345 0 0 0 0 1 3 3 2 0 -0.0498 0.0000 0.0000 0.0000 0.0000
    346 0 0 0 0 1 3 3 3 0 -0.0499 0.0000 0.0000 0.0000 0.0000
    347 0 0 0 0 1 3 3 4 0 -0.0499 0.0000 0.0000 0.0000 0.0000
    348 0 0 0 0 1 3 3 5 0 -0.0499 0.0000 0.0000 0.0000 0.0000
    349 0 0 0 0 1 3 4 0 0 -0.0485 0.0000 0.0000 0.0000 0.0000
    350 0 0 0 0 1 3 4 1 0 -0.0495 0.0000 0.0000 0.0000 0.0000
    351 0 0 0 0 1 3 4 2 0 -0.0497 0.0000 0.0000 0.0000 0.0000
    352 0 0 0 0 1 3 4 3 0 -0.0498 0.0000 0.0000 0.0000 0.0000
    353 0 0 0 0 1 3 4 4 0 -0.0498 0.0000 0.0000 0.0000 0.0000
    354 0 0 0 0 1 3 4 5 0 -0.0499 0.0000 0.0000 0.0000 0.0000
    355 0 0 0 0 1 3 5 0 0 -0.0481 0.0000 0.0000 0.0000 0.0000
    356 0 0 0 0 1 3 5 1 0 -0.0493 0.0000 0.0000 0.0000 0.0000
    357 0 0 0 0 1 3 5 2 0 -0.0496 0.0000 0.0000 0.0000 0.0000
    358 0 0 0 0 1 3 5 3 0 -0.0497 0.0000 0.0000 0.0000 0.0000
    359 0 0 0 0 1 3 5 4 0 -0.0498 0.0000 0.0000 0.0000 0.0000
    360 0 0 0 0 1 3 5 5 0 -0.0498 0.0000 0.0000 0.0000 0.0000
    361 0 0 0 0 1 4 0 0 0 -0.0619 0.0000 0.0000 0.0000 0.0000
    362 0 0 0 0 1 4 0 1 0 -0.0506 0.0000 0.0000 0.0000 0.0000
    363 0 0 0 0 1 4 0 2 0 -0.0503 0.0000 0.0000 0.0000 0.0000
    364 0 0 0 0 1 4 0 3 0 -0.0502 0.0000 0.0000 0.0000 0.0000
    365 0 0 0 0 1 4 0 4 0 -0.0502 0.0000 0.0000 0.0000 0.0000
    366 0 0 0 0 1 4 0 5 0 -0.0501 0.0000 0.0000 0.0000 0.0000
    367 0 0 0 0 1 4 1 0 0 -0.0514 0.0000 0.0000 0.0000 0.0000
    368 0 0 0 0 1 4 1 1 0 -0.0503 0.0000 0.0000 0.0000 0.0000
    369 0 0 0 0 1 4 1 2 0 -0.0502 0.0000 0.0000 0.0000 0.0000
    370 0 0 0 0 1 4 1 3 0 -0.0501 0.0000 0.0000 0.0000 0.0000
    371 0 0 0 0 1 4 1 4 0 -0.0501 0.0000 0.0000 0.0000 0.0000
    372 0 0 0 0 1 4 1 5 0 -0.0501 0.0000 0.0000 0.0000 0.0000
    373 0 0 0 0 1 4 2 0 0 -0.0502 0.0000 0.0000 0.0000 0.0000
    374 0 0 0 0 1 4 2 1 0 -0.0501 0.0000 0.0000 0.0000 0.0000
    375 0 0 0 0 1 4 2 2 0 -0.0500 0.0000 0.0000 0.0000 0.0000
    376 0 0 0 0 1 4 2 3 0 -0.0500 0.0000 0.0000 0.0000 0.0000
    377 0 0 0 0 1 4 2 4 0 -0.0500 0.0000 0.0000 0.0000 0.0000
    378 0 0 0 0 1 4 2 5 0 -0.0500 0.0000 0.0000 0.0000 0.0000
    379 0 0 0 0 1 4 3 0 0 -0.0495 0.0000 0.0000 0.0000 0.0000
    380 0 0 0 0 1 4 3 1 0 -0.0498 0.0000 0.0000 0.0000 0.0000
    381 0 0 0 0 1 4 3 2 0 -0.0499 0.0000 0.0000 0.0000 0.0000
    382 0 0 0 0 1 4 3 3 0 -0.0499 0.0000 0.0000 0.0000 0.0000
    383 0 0 0 0 1 4 3 4 0 -0.0499 0.0000 0.0000 0.0000 0.0000
    384 0 0 0 0 1 4 3 5 0 -0.0500 0.0000 0.0000 0.0000 0.0000
    385 0 0 0 0 1 4 4 0 0 -0.0490 0.0000 0.0000 0.0000 0.0000
    386 0 0 0 0 1 4 4 1 0 -0.0496 0.0000 0.0000 0.0000 0.0000
    387 0 0 0 0 1 4 4 2 0 -0.0498 0.0000 0.0000 0.0000 0.0000
    388 0 0 0 0 1 4 4 3 0 -0.0498 0.0000 0.0000 0.0000 0.0000
    389 0 0 0 0 1 4 4 4 0 -0.0499 0.0000 0.0000 0.0000 0.0000
    390 0 0 0 0 1 4 4 5 0 -0.0499 0.0000 0.0000 0.0000 0.0000
    391 0 0 0 0 1 4 5 0 0 -0.0486 0.0000 0.0000 0.0000 0.0000
    392 0 0 0 0 1 4 5 1 0 -0.0495 0.0000 0.0000 0.0000 0.0000
    393 0 0 0 0 1 4 5 2 0 -0.0497 0.0000 0.0000 0.0000 0.0000
    394 0 0 0 0 1 4 5 3 0 -0.0498 0.0000 0.0000 0.0000 0.0000
    395 0 0 0 0 1 4 5 4 0 -0.0498 0.0000 0.0000 0.0000 0.0000
    396 0 0 0 0 1 4 5 5 0 -0.0498 0.0000 0.0000 0.0000 0.0000
    397 0 0 0 0 1 5 0 0 0 -0.0624 0.0000 0.0000 0.0000 0.0000
    398 0 0 0 0 1 5 0 1 0 -0.0507 0.0000 0.0000 0.0000 0.0000
    399 0 0 0 0 1 5 0 2 0 -0.0504 0.0000 0.0000 0.0000 0.0000
    400 0 0 0 0 1 5 0 3 0 -0.0503 0.0000 0.0000 0.0000 0.0000
    401 0 0 0 0 1 5 0 4 0 -0.0502 0.0000 0.0000 0.0000 0.0000
    402 0 0 0 0 1 5 0 5 0 -0.0502 0.0000 0.0000 0.0000 0.0000
    403 0 0 0 0 1 5 1 0 0 -0.0518 0.0000 0.0000 0.0000 0.0000
    404 0 0 0 0 1 5 1 1 0 -0.0504 0.0000 0.0000 0.0000 0.0000
    405 0 0 0 0 1 5 1 2 0 -0.0502 0.0000 0.0000 0.0000 0.0000
    406 0 0 0 0 1 5 1 3 0 -0.0502 0.0000 0.0000 0.0000 0.0000
    407 0 0 0 0 1 5 1 4 0 -0.0501 0.0000 0.0000 0.0000 0.0000
    408 0 0 0 0 1 5 1 5 0 -0.0501 0.0000 0.0000 0.0000 0.0000
    409 0 0 0 0 1 5 2 0 0 -0.0506 0.0000 0.0000 0.0000 0.0000
    410 0 0 0 0 1 5 2 1 0 -0.0502 0.0000 0.0000 0.0000 0.0000
    411 0 0 0 0 1 5 2 2 0 -0.0501 0.0000 0.0000 0.0000 0.0000
    412 0 0 0 0 1 5 2 3 0 -0.0501 0.0000 0.0000 0.0000 0.0000
    413 0 0 0 0 1 5 2 4 0 -0.0501 0.0000 0.0000 0.0000 0.0000
    414 0 0 0 0 1 5 2 5 0 -0.0500 0.0000 0.0000 0.0000 0.0000
    415 0 0 0 0 1 5 3 0 0 -0.0499 0.0000 0.0000 0.0000 0.0000
    416 0 0 0 0 1 5 3 1 0 -0.0500 0.0000 0.0000 0.0000 0.0000
    417 0 0 0 0 1 5 3 2 0 -0.0500 0.0000 0.0000 0.0000 0.0000
    418 0 0 0 0 1 5 3 3 0 -0.0500 0.0000 0.0000 0.0000 0.0000
    419 0 0 0 0 1 5 3 4 0 -0.0500 0.0000 0.0000 0.0000 0.0000
    420 0 0 0 0 1 5 3 5 0 -0.0500 0.0000 0.0000 0.0000 0.0000
    421 0 0 0 0 1 5 4 0 0 -0.0494 0.0000 0.0000 0.0000 0.0000
    422 0 0 0 0 1 5 4 1 0 -0.0498 0.0000 0.0000 0.0000 0.0000
    423 0 0 0 0 1 5 4 2 0 -0.0499 0.0000 0.0000 0.0000 0.0000
    424 0 0 0 0 1 5 4 3 0 -0.0499 0.0000 0.0000 0.0000 0.0000
    425 0 0 0 0 1 5 4 4 0 -0.0499 0.0000 0.0000 0.0000 0.0000
    426 0 0 0 0 1 5 4 5 0 -0.0499 0.0000 0.0000 0.0000 0.0000
    427 0 0 0 0 1 5 5 0 0 -0.0490 0.0000 0.0000 0.0000 0.0000
    428 0 0 0 0 1 5 5 1 0 -0.0496 0.0000 0.0000 0.0000 0.0000
    429 0 0 0 0 1 5 5 2 0 -0.0497 0.0000 0.0000 0.0000 0.0000
    430 0 0 0 0 1 5 5 3 0 -0.0498 0.0000 0.0000 0.0000 0.0000
    431 0 0 0 0 1 5 5 4 0 -0.0499 0.0000 0.0000 0.0000 0.0000
    432 0 0 0 0 1 5 5 5 0 -0.0499 0.0000 0.0000 0.0000 0.0000
    433 0 0 0 0 2 0 0 0 0 -0.0500 0.0000 0.0000 0.0000 0.0000
    434 0 0 0 0 2 0 0 1 0 -0.0500 0.0000 0.0000 0.0000 0.0000
    435 0 0 0 0 2 0 0 2 0 -0.0500 0.0000 0.0000 0.0000 0.0000
    436 0 0 0 0 2 0 0 3 0 -0.0500 0.0000 0.0000 0.0000 0.0000
    437 0 0 0 0 2 0 0 4 0 -0.0500 0.0000 0.0000 0.0000 0.0000
    438 0 0 0 0 2 0 0 5 0 -0.0500 0.0000 0.0000 0.0000 0.0000
    439 0 0 0 0 2 0 1 0 0 -0.0361 0.0000 0.0000 0.0000 0.0000
    440 0 0 0 0 2 0 1 1 0 -0.0497 0.0000 0.0000 0.0000 0.0000
    441 0 0 0 0 2 0 1 2 0 -0.0498 0.0000 0.0000 0.0000 0.0000
    442 0 0 0 0 2 0 1 3 0 -0.0499 0.0000 0.0000 0.0000 0.0000
    443 0 0 0 0 2 0 1 4 0 -0.0499 0.0000 0.0000 0.0000 0.0000
    444 0 0 0 0 2 0 1 5 0 -0.0499 0.0000 0.0000 0.0000 0.0000
    445 0 0 0 0 2 0 2 0 0 -0.0332 0.0000 0.0000 0.0000 0.0000
    446 0 0 0 0 2 0 2 1 0 -0.0494 0.0000 0.0000 0.0000 0.0000
    447 0 0 0 0 2 0 2 2 0 -0.0497 0.0000 0.0000 0.0000 0.0000
    448 0 0 0 0 2 0 2 3 0 -0.0498 0.0000 0.0000 0.0000 0.0000
    449 0 0 0 0 2 0 2 4 0 -0.0498 0.0000 0.0000 0.0000 0.0000
    450 0 0 0 0 2 0 2 5 0 -0.0499 0.0000 0.0000 0.0000 0.0000
    451 0 0 0 0 2 0 3 0 0 -0.0316 0.0000 0.0000 0.0000 0.0000
    452 0 0 0 0 2 0 3 1 0 -0.0492 0.0000 0.0000 0.0000 0.0000
    453 0 0 0 0 2 0 3 2 0 -0.0496 0.0000 0.0000 0.0000 0.0000
    454 0 0 0 0 2 0 3 3 0 -0.0497 0.0000 0.0000 0.0000 0.0000
    455 0 0 0 0 2 0 3 4 0 -0.0498 0.0000 0.0000 0.0000 0.0000
    456 0 0 0 0 2 0 3 5 0 -0.0498 0.0000 0.0000 0.0000 0.0000
    457 0 0 0 0 2 0 4 0 0 -0.0305 0.0000 0.0000 0.0000 0.0000
    458 0 0 0 0 2 0 4 1 0 -0.0490 0.0000 0.0000 0.0000 0.0000
    459 0 0 0 0 2 0 4 2 0 -0.0494 0.0000 0.0000 0.0000 0.0000
    460 0 0 0 0 2 0 4 3 0 -0.0496 0.0000 0.0000 0.0000 0.0000
    461 0 0 0 0 2 0 4 4 0 -0.0497 0.0000 0.0000 0.0000 0.0000
    462 0 0 0 0 2 0 4 5 0 -0.0498 0.0000 0.0000 0.0000 0.0000
    463 0 0 0 0 2 0 5 0 0 -0.0296 0.0000 0.0000 0.0000 0.0000
    464 0 0 0 0 2 0 5 1 0 -0.0488 0.0000 0.0000 0.0000 0.0000
    465 0 0 0 0 2 0 5 2 0 -0.0493 0.0000 0.0000 0.0000 0.0000
    466 0 0 0 0 2 0 5 3 0 -0.0495 0.0000 0.0000 0.0000 0.0000
    467 0 0 0 0 2 0 5 4 0 -0.0496 0.0000 0.0000 0.0000 0.0000
    468 0 0 0 0 2 0 5 5 0 -0.0497 0.0000 0.0000 0.0000 0.0000
    469 0 0 0 0 2 1 0 0 0 -0.0583 0.0000 0.0000 0.0000 0.0000
    470 0 0 0 0 2 1 0 1 0 -0.0502 0.0000 0.0000 0.0000 0.0000
    471 0 0 0 0 2 1 0 2 0 -0.0501 0.0000 0.0000 0.0000 0.0000
    472 0 0 0 0 2 1 0 3 0 -0.0501 0.0000 0.0000 0.0000 0.0000
    473 0 0 0 0 2 1 0 4 0 -0.0500 0.0000 0.0000 0.0000 0.0000
    474 0 0 0 0 2 1 0 5 0 -0.0500 0.0000 0.0000 0.0000 0.0000
    475 0 0 0 0 2 1 1 0 0 -0.0490 0.0000 0.0000 0.0000 0.0000
    476 0 0 0 0 2 1 1 1 0 -0.0499 0.0000 0.0000 0.0000 0.0000
    477 0 0 0 0 2 1 1 2 0 -0.0499 0.0000 0.0000 0.0000 0.0000
    478 0 0 0 0 2 1 1 3 0 -0.0500 0.0000 0.0000 0.0000 0.0000
    479 0 0 0 0 2 1 1 4 0 -0.0500 0.0000 0.0000 0.0000 0.0000
    480 0 0 0 0 2 1 1 5 0 -0.0500 0.0000 0.0000 0.0000 0.0000
    481 0 0 0 0 2 1 2 0 0 -0.0478 0.0000 0.0000 0.0000 0.0000
    482 0 0 0 0 2 1 2 1 0 -0.0496 0.0000 0.0000 0.0000 0.0000
    483 0 0 0 0 2 1 2 2 0 -0.0498 0.0000 0.0000 0.0000 0.0000
    484 0 0 0 0 2 1 2 3 0 -0.0499 0.0000 0.0000 0.0000 0.0000
    485 0 0 0 0 2 1 2 4 0 -0.0499 0.0000 0.0000 0.0000 0.0000
    486 0 0 0 0 2 1 2 5 0 -0.0499 0.0000 0.0000 0.0000 0.0000
    487 0 0 0 0 2 1 3 0 0 -0.0471 0.0000 0.0000 0.0000 0.0000
    488 0 0 0 0 2 1 3 1 0 -0.0494 0.0000 0.0000 0.0000 0.0000
    489 0 0 0 0 2 1 3 2 0 -0.0497 0.0000 0.0000 0.0000 0.0000
    490 0 0 0 0 2 1 3 3 0 -0.0498 0.0000 0.0000 0.0000 0.0000
    491 0 0 0 0 2 1 3 4 0 -0.0498 0.0000 0.0000 0.0000 0.0000
    492 0 0 0 0 2 1 3 5 0 -0.0499 0.0000 0.0000 0.0000 0.0000
    493 0 0 0 0 2 1 4 0 0 -0.0466 0.0000 0.0000 0.0000 0.0000
    494 0 0 0 0 2 1 4 1 0 -0.0492 0.0000 0.0000 0.0000 0.0000
    495 0 0 0 0 2 1 4 2 0 -0.0495 0.0000 0.0000 0.0000 0.0000
    496 0 0 0 0 2 1 4 3 0 -0.0497 0.0000 0.0000 0.0000 0.0000
    497 0 0 0 0 2 1 4 4 0 -0.0498 0.0000 0.0000 0.0000 0.0000
    498 0 0 0 0 2 1 4 5 0 -0.0498 0.0000 0.0000 0.0000 0.0000
    499 0 0 0 0 2 1 5 0 0 -0.0462 0.0000 0.0000 0.0000 0.0000
    500 0 0 0 0 2 1 5 1 0 -0.0490 0.0000 0.0000 0.0000 0.0000
    501 0 0 0 0 2 1 5 2 0 -0.0494 0.0000 0.0000 0.0000 0.0000
    502 0 0 0 0 2 1 5 3 0 -0.0496 0.0000 0.0000 0.0000 0.0000
    503 0 0 0 0 2 1 5 4 0 -0.0497 0.0000 0.0000 0.0000 0.0000
    504 0 0 0 0 2 1 5 5 0 -0.0497 0.0000 0.0000 0.0000 0.0000
    505 0 0 0 0 2 2 0 0 0 -0.0601 0.0000 0.0000 0.0000 0.0000
    506 0 0 0 0 2 2 0 1 0 -0.0503 0.0000 0.0000 0.0000 0.0000
    507 0 0 0 0 2 2 0 2 0 -0.0502 0.0000 0.0000 0.0000 0.0000
    508 0 0 0 0 2 2 0 3 0 -0.0501 0.0000 0.0000 0.0000 0.0000
    509 0 0 0 0 2 2 0 4 0 -0.0501 0.0000 0.0000 0.0000 0.0000
    510 0 0 0 0 2 2 0 5 0 -0.0501 0.0000 0.0000 0.0000 0.0000
    511 0 0 0 0 2 2 1 0 0 -0.0502 0.0000 0.0000 0.0000 0.0000
    512 0 0 0 0 2 2 1 1 0 -0.0500 0.0000 0.0000 0.0000 0.0000
    513 0 0 0 0 2 2 1 2 0 -0.0500 0.0000 0.0000 0.0000 0.0000
    514 0 0 0 0 2 2 1 3 0 -0.0500 0.0000 0.0000 0.0000 0.0000
    515 0 0 0 0 2 2 1 4 0 -0.0500 0.0000 0.0000 0.0000 0.0000
    516 0 0 0 0 2 2 1 5 0 -0.0500 0.0000 0.0000 0.0000 0.0000
    517 0 0 0 0 2 2 2 0 0 -0.0490 0.0000 0.0000 0.0000 0.0000
    518 0 0 0 0 2 2 2 1 0 -0.0498 0.0000 0.0000 0.0000 0.0000
    519 0 0 0 0 2 2 2 2 0 -0.0499 0.0000 0.0000 0.0000 0.0000
    520 0 0 0 0 2 2 2 3 0 -0.0499 0.0000 0.0000 0.0000 0.0000
    521 0 0 0 0 2 2 2 4 0 -0.0499 0.0000 0.0000 0.0000 0.0000
    522 0 0 0 0 2 2 2 5 0 -0.0499 0.0000 0.0000 0.0000 0.0000
    523 0 0 0 0 2 2 3 0 0 -0.0483 0.0000 0.0000 0.0000 0.0000
    524 0 0 0 0 2 2 3 1 0 -0.0496 0.0000 0.0000 0.0000 0.0000
    525 0 0 0 0 2 2 3 2 0 -0.0497 0.0000 0.0000 0.0000 0.0000
    526 0 0 0 0 2 2 3 3 0 -0.0498 0.0000 0.0000 0.0000 0.0000
    527 0 0 0 0 2 2 3 4 0 -0.0499 0.0000 0.0000 0.0000 0.0000
    528 0 0 0 0 2 2 3 5 0 -0.0499 0.0000 0.0000 0.0000 0.0000
    529 0 0 0 0 2 2 4 0 0 -0.0478 0.0000 0.0000 0.0000 0.0000
    530 0 0 0 0 2 2 4 1 0 -0.0494 0.0000 0.0000 0.0000 0.0000
    531 0 0 0 0 2 2 4 2 0 -0.0496 0.0000 0.0000 0.0000 0.0000
    532 0 0 0 0 2 2 4 3 0 -0.0497 0.0000 0.0000 0.0000 0.0000
    533 0 0 0 0 2 2 4 4 0 -0.0498 0.0000 0.0000 0.0000 0.0000
    534 0 0 0 0 2 2 4 5 0 -0.0498 0.0000 0.0000 0.0000 0.0000
    535 0 0 0 0 2 2 5 0 0 -0.0474 0.0000 0.0000 0.0000 0.0000
    536 0 0 0 0 2 2 5 1 0 -0.0492 0.0000 0.0000 0.0000 0.0000
    537 0 0 0 0 2 2 5 2 0 -0.0495 0.0000 0.0000 0.0000 0.0000
    538 0 0 0 0 2 2 5 3 0 -0.0496 0.0000 0.0000 0.0000 0.0000
    539 0 0 0 0 2 2 5 4 0 -0.0497 0.0000 0.0000 0.0000 0.0000
    540 0 0 0 0 2 2 5 5 0 -0.0498 0.0000 0.0000 0.0000 0.0000
    541 0 0 0 0 2 3 0 0 0 -0.0611 0.0000 0.0000 0.0000 0.0000
    542 0 0 0 0 2 3 0 1 0 -0.0505 0.0000 0.0000 0.0000 0.0000
    543 0 0 0 0 2 3 0 2 0 -0.0502 0.0000 0.0000 0.0000 0.0000
    544 0 0 0 0 2 3 0 3 0 -0.0502 0.0000 0.0000 0.0000 0.0000
    545 0 0 0 0 2 3 0 4 0 -0.0501 0.0000 0.0000 0.0000 0.0000
    546 0 0 0 0 2 3 0 5 0 -0.0501 0.0000 0.0000 0.0000 0.0000
    547 0 0 0 0 2 3 1 0 0 -0.0509 0.0000 0.0000 0.0000 0.0000
    548 0 0 0 0 2 3 1 1 0 -0.0502 0.0000 0.0000 0.0000 0.0000
    549 0 0 0 0 2 3 1 2 0 -0.0501 0.0000 0.0000 0.0000 0.0000
    550 0 0 0 0 2 3 1 3 0 -0.0501 0.0000 0.0000 0.0000 0.0000
    551 0 0 0 0 2 3 1 4 0 -0.0501 0.0000 0.0000 0.0000 0.0000
    552 0 0 0 0 2 3 1 5 0 -0.0500 0.0000 0.0000 0.0000 0.0000
    553 0 0 0 0 2 3 2 0 0 -0.0497 0.0000 0.0000 0.0000 0.0000
    554 0 0 0 0 2 3 2 1 0 -0.0499 0.0000 0.0000 0.0000 0.0000
    555 0 0 0 0 2 3 2 2 0 -0.0500 0.0000 0.0000 0.0000 0.0000
    556 0 0 0 0 2 3 2 3 0 -0.0500 0.0000 0.0000 0.0000 0.0000
    557 0 0 0 0 2 3 2 4 0 -0.0500 0.0000 0.0000 0.0000 0.0000
    558 0 0 0 0 2 3 2 5 0 -0.0500 0.0000 0.0000 0.0000 0.0000
    559 0 0 0 0 2 3 3 0 0 -0.0490 0.0000 0.0000 0.0000 0.0000
    560 0 0 0 0 2 3 3 1 0 -0.0497 0.0000 0.0000 0.0000 0.0000
    561 0 0 0 0 2 3 3 2 0 -0.0498 0.0000 0.0000 0.0000 0.0000
    562 0 0 0 0 2 3 3 3 0 -0.0499 0.0000 0.0000 0.0000 0.0000
    563 0 0 0 0 2 3 3 4 0 -0.0499 0.0000 0.0000 0.0000 0.0000
    564 0 0 0 0 2 3 3 5 0 -0.0499 0.0000 0.0000 0.0000 0.0000
    565 0 0 0 0 2 3 4 0 0 -0.0485 0.0000 0.0000 0.0000 0.0000
    566 0 0 0 0 2 3 4 1 0 -0.0495 0.0000 0.0000 0.0000 0.0000
    567 0 0 0 0 2 3 4 2 0 -0.0497 0.0000 0.0000 0.0000 0.0000
    568 0 0 0 0 2 3 4 3 0 -0.0498 0.0000 0.0000 0.0000 0.0000
    569 0 0 0 0 2 3 4 4 0 -0.0498 0.0000 0.0000 0.0000 0.0000
    570 0 0 0 0 2 3 4 5 0 -0.0499 0.0000 0.0000 0.0000 0.0000
    571 0 0 0 0 2 3 5 0 0 -0.0481 0.0000 0.0000 0.0000 0.0000
    572 0 0 0 0 2 3 5 1 0 -0.0493 0.0000 0.0000 0.0000 0.0000
    573 0 0 0 0 2 3 5 2 0 -0.0496 0.0000 0.0000 0.0000 0.0000
    574 0 0 0 0 2 3 5 3 0 -0.0497 0.0000 0.0000 0.0000 0.0000
    575 0 0 0 0 2 3 5 4 0 -0.0498 0.0000 0.0000 0.0000 0.0000
    576 0 0 0 0 2 3 5 5 0 -0.0498 0.0000 0.0000 0.0000 0.0000
    577 0 0 0 0 2 4 0 0 0 -0.0619 0.0000 0.0000 0.0000 0.0000
    578 0 0 0 0 2 4 0 1 0 -0.0506 0.0000 0.0000 0.0000 0.0000
    579 0 0 0 0 2 4 0 2 0 -0.0503 0.0000 0.0000 0.0000 0.0000
    580 0 0 0 0 2 4 0 3 0 -0.0502 0.0000 0.0000 0.0000 0.0000
    581 0 0 0 0 2 4 0 4 0 -0.0502 0.0000 0.0000 0.0000 0.0000
    582 0 0 0 0 2 4 0 5 0 -0.0501 0.0000 0.0000 0.0000 0.0000
    583 0 0 0 0 2 4 1 0 0 -0.0514 0.0000 0.0000 0.0000 0.0000
    584 0 0 0 0 2 4 1 1 0 -0.0503 0.0000 0.0000 0.0000 0.0000
    585 0 0 0 0 2 4 1 2 0 -0.0502 0.0000 0.0000 0.0000 0.0000
    586 0 0 0 0 2 4 1 3 0 -0.0501 0.0000 0.0000 0.0000 0.0000
    587 0 0 0 0 2 4 1 4 0 -0.0501 0.0000 0.0000 0.0000 0.0000
    588 0 0 0 0 2 4 1 5 0 -0.0501 0.0000 0.0000 0.0000 0.0000
    589 0 0 0 0 2 4 2 0 0 -0.0502 0.0000 0.0000 0.0000 0.0000
    590 0 0 0 0 2 4 2 1 0 -0.0501 0.0000 0.0000 0.0000 0.0000
    591 0 0 0 0 2 4 2 2 0 -0.0500 0.0000 0.0000 0.0000 0.0000
    592 0 0 0 0 2 4 2 3 0 -0.0500 0.0000 0.0000 0.0000 0.0000
    593 0 0 0 0 2 4 2 4 0 -0.0500 0.0000 0.0000 0.0000 0.0000
    594 0 0 0 0 2 4 2 5 0 -0.0500 0.0000 0.0000 0.0000 0.0000
    595 0 0 0 0 2 4 3 0 0 -0.0495 0.0000 0.0000 0.0000 0.0000
    596 0 0 0 0 2 4 3 1 0 -0.0498 0.0000 0.0000 0.0000 0.0000
    597 0 0 0 0 2 4 3 2 0 -0.0499 0.0000 0.0000 0.0000 0.0000
    598 0 0 0 0 2 4 3 3 0 -0.0499 0.0000 0.0000 0.0000 0.0000
    599 0 0 0 0 2 4 3 4 0 -0.0499 0.0000 0.0000 0.0000 0.0000
    600 0 0 0 0 2 4 3 5 0 -0.0500 0.0000 0.0000 0.0000 0.0000
    601 0 0 0 0 2 4 4 0 0 -0.0490 0.0000 0.0000 0.0000 0.0000
    602 0 0 0 0 2 4 4 1 0 -0.0496 0.0000 0.0000 0.0000 0.0000
    603 0 0 0 0 2 4 4 2 0 -0.0498 0.0000 0.0000 0.0000 0.0000
    604 0 0 0 0 2 4 4 3 0 -0.0498 0.0000 0.0000 0.0000 0.0000
    605 0 0 0 0 2 4 4 4 0 -0.0499 0.0000 0.0000 0.0000 0.0000
    606 0 0 0 0 2 4 4 5 0 -0.0499 0.0000 0.0000 0.0000 0.0000
    607 0 0 0 0 2 4 5 0 0 -0.0486 0.0000 0.0000 0.0000 0.0000
    608 0 0 0 0 2 4 5 1 0 -0.0495 0.0000 0.0000 0.0000 0.0000
    609 0 0 0 0 2 4 5 2 0 -0.0497 0.0000 0.0000 0.0000 0.0000
    610 0 0 0 0 2 4 5 3 0 -0.0498 0.0000 0.0000 0.0000 0.0000
    611 0 0 0 0 2 4 5 4 0 -0.0498 0.0000 0.0000 0.0000 0.0000
    612 0 0 0 0 2 4 5 5 0 -0.0498 0.0000 0.0000 0.0000 0.0000
    613 0 0 0 0 2 5 0 0 0 -0.0624 0.0000 0.0000 0.0000 0.0000
    614 0 0 0 0 2 5 0 1 0 -0.0507 0.0000 0.0000 0.0000 0.0000
    615 0 0 0 0 2 5 0 2 0 -0.0504 0.0000 0.0000 0.0000 0.0000
    616 0 0 0 0 2 5 0 3 0 -0.0503 0.0000 0.0000 0.0000 0.0000
    617 0 0 0 0 2 5 0 4 0 -0.0502 0.0000 0.0000 0.0000 0.0000
    618 0 0 0 0 2 5 0 5 0 -0.0502 0.0000 0.0000 0.0000 0.0000
    619 0 0 0 0 2 5 1 0 0 -0.0518 0.0000 0.0000 0.0000 0.0000
    620 0 0 0 0 2 5 1 1 0 -0.0504 0.0000 0.0000 0.0000 0.0000
    621 0 0 0 0 2 5 1 2 0 -0.0502 0.0000 0.0000 0.0000 0.0000
    622 0 0 0 0 2 5 1 3 0 -0.0502 0.0000 0.0000 0.0000 0.0000
    623 0 0 0 0 2 5 1 4 0 -0.0501 0.0000 0.0000 0.0000 0.0000
    624 0 0 0 0 2 5 1 5 0 -0.0501 0.0000 0.0000 0.0000 0.0000
    625 0 0 0 0 2 5 2 0 0 -0.0506 0.0000 0.0000 0.0000 0.0000
    626 0 0 0 0 2 5 2 1 0 -0.0502 0.0000 0.0000 0.0000 0.0000
    627 0 0 0 0 2 5 2 2 0 -0.0501 0.0000 0.0000 0.0000 0.0000
    628 0 0 0 0 2 5 2 3 0 -0.0501 0.0000 0.0000 0.0000 0.0000
    629 0 0 0 0 2 5 2 4 0 -0.0501 0.0000 0.0000 0.0000 0.0000
    630 0 0 0 0 2 5 2 5 0 -0.0500 0.0000 0.0000 0.0000 0.0000
    631 0 0 0 0 2 5 3 0 0 -0.0499 0.0000 0.0000 0.0000 0.0000
    632 0 0 0 0 2 5 3 1 0 -0.0500 0.0000 0.0000 0.0000 0.0000
    633 0 0 0 0 2 5 3 2 0 -0.0500 0.0000 0.0000 0.0000 0.0000
    634 0 0 0 0 2 5 3 3 0 -0.0500 0.0000 0.0000 0.0000 0.0000
    635 0 0 0 0 2 5 3 4 0 -0.0500 0.0000 0.0000 0.0000 0.0000
    636 0 0 0 0 2 5 3 5 0 -0.0500 0.0000 0.0000 0.0000 0.0000
    637 0 0 0 0 2 5 4 0 0 -0.0494 0.0000 0.0000 0.0000 0.0000
    638 0 0 0 0 2 5 4 1 0 -0.0498 0.0000 0.0000 0.0000 0.0000
    639 0 0 0 0 2 5 4 2 0 -0.0499 0.0000 0.0000 0.0000 0.0000
    640 0 0 0 0 2 5 4 3 0 -0.0499 0.0000 0.0000 0.0000 0.0000
    641 0 0 0 0 2 5 4 4 0 -0.0499 0.0000 0.0000 0.0000 0.0000
    642 0 0 0 0 2 5 4 5 0 -0.0499 0.0000 0.0000 0.0000 0.0000
    643 0 0 0 0 2 5 5 0 0 -0.0490 0.0000 0.0000 0.0000 0.0000
    644 0 0 0 0 2 5 5 1 0 -0.0496 0.0000 0.0000 0.0000 0.0000
    645 0 0 0 0 2 5 5 2 0 -0.0497 0.0000 0.0000 0.0000 0.0000
    646 0 0 0 0 2 5 5 3 0 -0.0498 0.0000 0.0000 0.0000 0.0000
    647 0 0 0 0 2 5 5 4 0 -0.0499 0.0000 0.0000 0.0000 0.0000
    648 0 0 0 0 2 5 5 5 0 -0.0499 0.0000 0.0000 0.0000 0.0000
    649 0 0 0 0 3 0 0 0 0 -0.0500 0.0000 0.0000 0.0000 0.0000
    650 0 0 0 0 3 0 0 1 0 -0.0500 0.0000 0.0000 0.0000 0.0000
    651 0 0 0 0 3 0 0 2 0 -0.0500 0.0000 0.0000 0.0000 0.0000
    652 0 0 0 0 3 0 0 3 0 -0.0500 0.0000 0.0000 0.0000 0.0000
    653 0 0 0 0 3 0 0 4 0 -0.0500 0.0000 0.0000 0.0000 0.0000
    654 0 0 0 0 3 0 0 5 0 -0.0500 0.0000 0.0000 0.0000 0.0000
    655 0 0 0 0 3 0 1 0 0 -0.0361 0.0000 0.0000 0.0000 0.0000
    656 0 0 0 0 3 0 1 1 0 -0.0497 0.0000 0.0000 0.0000 0.0000
    657 0 0 0 0 3 0 1 2 0 -0.0498 0.0000 0.0000 0.0000 0.0000
    658 0 0 0 0 3 0 1 3 0 -0.0499 0.0000 0.0000 0.0000 0.0000
    659 0 0 0 0 3 0 1 4 0 -0.0499 0.0000 0.0000 0.0000 0.0000
    660 0 0 0 0 3 0 1 5 0 -0.0499 0.0000 0.0000 0.0000 0.0000
    661 0 0 0 0 3 0 2 0 0 -0.0333 0.0000 0.0000 0.0000 0.0000
    662 0 0 0 0 3 0 2 1 0 -0.0494 0.0000 0.0000 0.0000 0.0000
    663 0 0 0 0 3 0 2 2 0 -0.0497 0.0000 0.0000 0.0000 0.0000
    664 0 0 0 0 3 0 2 3 0 -0.0498 0.0000 0.0000 0.0000 0.0000
    665 0 0 0 0 3 0 2 4 0 -0.0498 0.0000 0.0000 0.0000 0.0000
    666 0 0 0 0 3 0 2 5 0 -0.0499 0.0000 0.0000 0.0000 0.0000
    667 0 0 0 0 3 0 3 0 0 -0.0316 0.0000 0.0000 0.0000 0.0000
    668 0 0 0 0 3 0 3 1 0 -0.0492 0.0000 0.0000 0.0000 0.0000
    669 0 0 0 0 3 0 3 2 0 -0.0496 0.0000 0.0000 0.0000 0.0000
    670 0 0 0 0 3 0 3 3 0 -0.0497 0.0000 0.0000 0.0000 0.0000
    671 0 0 0 0 3 0 3 4 0 -0.0498 0.0000 0.0000 0.0000 0.0000
    672 0 0 0 0 3 0 3 5 0 -0.0498 0.0000 0.0000 0.0000 0.0000
    673 0 0 0 0 3 0 4 0 0 -0.0305 0.0000 0.0000 0.0000 0.0000
    674 0 0 0 0 3 0 4 1 0 -0.0490 0.0000 0.0000 0.0000 0.0000
    675 0 0 0 0 3 0 4 2 0 -0.0494 0.0000 0.0000 0.0000 0.0000
    676 0 0 0 0 3 0 4 3 0 -0.0496 0.0000 0.0000 0.0000 0.0000
    677 0 0 0 0 3 0 4 4 0 -0.0497 0.0000 0.0000 0.0000 0.0000
    678 0 0 0 0 3 0 4 5 0 -0.0498 0.0000 0.0000 0.0000 0.0000
    679 0 0 0 0 3 0 5 0 0 -0.0296 0.0000 0.0000 0.0000 0.0000
    680 0 0 0 0 3 0 5 1 0 -0.0488 0.0000 0.0000 0.0000 0.0000
    681 0 0 0 0 3 0 5 2 0 -0.0493 0.0000 0.0000 0.0000 0.0000
    682 0 0 0 0 3 0 5 3 0 -0.0495 0.0000 0.0000 0.0000 0.0000
    683 0 0 0 0 3 0 5 4 0 -0.0496 0.0000 0.0000 0.0000 0.0000
    684 0 0 0 0 3 0 5 5 0 -0.0497 0.0000 0.0000 0.0000 0.0000
    685 0 0 0 0 3 1 0 0 0 -0.0583 0.0000 0.0000 0.0000 0.0000
    686 0 0 0 0 3 1 0 1 0 -0.0502 0.0000 0.0000 0.0000 0.0000
    687 0 0 0 0 3 1 0 2 0 -0.0501 0.0000 0.0000 0.0000 0.0000
    688 0 0 0 0 3 1 0 3 0 -0.0501 0.0000 0.0000 0.0000 0.0000
    689 0 0 0 0 3 1 0 4 0 -0.0500 0.0000 0.0000 0.0000 0.0000
    690 0 0 0 0 3 1 0 5 0 -0.0500 0.0000 0.0000 0.0000 0.0000
    691 0 0 0 0 3 1 1 0 0 -0.0490 0.0000 0.0000 0.0000 0.0000
    692 0 0 0 0 3 1 1 1 0 -0.0499 0.0000 0.0000 0.0000 0.0000
    693 0 0 0 0 3 1 1 2 0 -0.0499 0.0000 0.0000 0.0000 0.0000
    694 0 0 0 0 3 1 1 3 0 -0.0500 0.0000 0.0000 0.0000 0.0000
    695 0 0 0 0 3 1 1 4 0 -0.0500 0.0000 0.0000 0.0000 0.0000
    696 0 0 0 0 3 1 1 5 0 -0.0500 0.0000 0.0000 0.0000 0.0000
    697 0 0 0 0 3 1 2 0 0 -0.0478 0.0000 0.0000 0.0000 0.0000
    698 0 0 0 0 3 1 2 1 0 -0.0496 0.0000 0.0000 0.0000 0.0000
    699 0 0 0 0 3 1 2 2 0 -0.0498 0.0000 0.0000 0.0000 0.0000
    700 0 0 0 0 3 1 2 3 0 -0.0499 0.0000 0.0000 0.0000 0.0000
    701 0 0 0 0 3 1 2 4 0 -0.0499 0.0000 0.0000 0.0000 0.0000
    702 0 0 0 0 3 1 2 5 0 -0.0499 0.0000 0.0000 0.0000 0.0000
    703 0 0 0 0 3 1 3 0 0 -0.0471 0.0000 0.0000 0.0000 0.0000
    704 0 0 0 0 3 1 3 1 0 -0.0494 0.0000 0.0000 0.0000 0.0000
    705 0 0 0 0 3 1 3 2 0 -0.0497 0.0000 0.0000 0.0000 0.0000
    706 0 0 0 0 3 1 3 3 0 -0.0498 0.0000 0.0000 0.0000 0.0000
    707 0 0 0 0 3 1 3 4 0 -0.0498 0.0000 0.0000 0.0000 0.0000
    708 0 0 0 0 3 1 3 5 0 -0.0499 0.0000 0.0000 0.0000 0.0000
    709 0 0 0 0 3 1 4 0 0 -0.0466 0.0000 0.0000 0.0000 0.0000
    710 0 0 0 0 3 1 4 1 0 -0.0492 0.0000 0.0000 0.0000 0.0000
    711 0 0 0 0 3 1 4 2 0 -0.0495 0.0000 0.0000 0.0000 0.0000
    712 0 0 0 0 3 1 4 3 0 -0.0497 0.0000 0.0000 0.0000 0.0000
    713 0 0 0 0 3 1 4 4 0 -0.0498 0.0000 0.0000 0.0000 0.0000
    714 0 0 0 0 3 1 4 5 0 -0.0498 0.0000 0.0000 0.0000 0.0000
    715 0 0 0 0 3 1 5 0 0 -0.0462 0.0000 0.0000 0.0000 0.0000
    716 0 0 0 0 3 1 5 1 0 -0.0490 0.0000 0.0000 0.0000 0.0000
    717 0 0 0 0 3 1 5 2 0 -0.0494 0.0000 0.0000 0.0000 0.0000
    718 0 0 0 0 3 1 5 3 0 -0.0496 0.0000 0.0000 0.0000 0.0000
    719 0 0 0 0 3 1 5 4 0 -0.0497 0.0000 0.0000 0.0000 0.0000
    720 0 0 0 0 3 1 5 5 0 -0.0497 0.0000 0.0000 0.0000 0.0000
    721 0 0 0 0 3 2 0 0 0 -0.0601 0.0000 0.0000 0.0000 0.0000
    722 0 0 0 0 3 2 0 1 0 -0.0503 0.0000 0.0000 0.0000 0.0000
    723 0 0 0 0 3 2 0 2 0 -0.0502 0.0000 0.0000 0.0000 0.0000
    724 0 0 0 0 3 2 0 3 0 -0.0501 0.0000 0.0000 0.0000 0.0000
    725 0 0 0 0 3 2 0 4 0 -0.0501 0.0000 0.0000 0.0000 0.0000
    726 0 0 0 0 3 2 0 5 0 -0.0501 0.0000 0.0000 0.0000 0.0000
    727 0 0 0 0 3 2 1 0 0 -0.0502 0.0000 0.0000 0.0000 0.0000
    728 0 0 0 0 3 2 1 1 0 -0.0500 0.0000 0.0000 0.0000 0.0000
    729 0 0 0 0 3 2 1 2 0 -0.0500 0.0000 0.0000 0.0000 0.0000
    730 0 0 0 0 3 2 1 3 0 -0.0500 0.0000 0.0000 0.0000 0.0000
    731 0 0 0 0 3 2 1 4 0 -0.0500 0.0000 0.0000 0.0000 0.0000
    732 0 0 0 0 3 2 1 5 0 -0.0500 0.0000 0.0000 0.0000 0.0000
    733 0 0 0 0 3 2 2 0 0 -0.0490 0.0000 0.0000 0.0000 0.0000
    734 0 0 0 0 3 2 2 1 0 -0.0498 0.0000 0.0000 0.0000 0.0000
    735 0 0 0 0 3 2 2 2 0 -0.0499 0.0000 0.0000 0.0000 0.0000
    736 0 0 0 0 3 2 2 3 0 -0.0499 0.0000 0.0000 0.0000 0.0000
    737 0 0 0 0 3 2 2 4 0 -0.0499 0.0000 0.0000 0.0000 0.0000
    738 0 0 0 0 3 2 2 5 0 -0.0499 0.0000 0.0000 0.0000 0.0000
    739 0 0 0 0 3 2 3 0 0 -0.0483 0.0000 0.0000 0.0000 0.0000
    740 0 0 0 0 3 2 3 1 0 -0.0496 0.0000 0.0000 0.0000 0.0000
    741 0 0 0 0 3 2 3 2 0 -0.0497 0.0000 0.0000 0.0000 0.0000
    742 0 0 0 0 3 2 3 3 0 -0.0498 0.0000 0.0000 0.0000 0.0000
    743 0 0 0 0 3 2 3 4 0 -0.0499 0.0000 0.0000 0.0000 0.0000
    744 0 0 0 0 3 2 3 5 0 -0.0499 0.0000 0.0000 0.0000 0.0000
    745 0 0 0 0 3 2 4 0 0 -0.0478 0.0000 0.0000 0.0000 0.0000
    746 0 0 0 0 3 2 4 1 0 -0.0494 0.0000 0.0000 0.0000 0.0000
    747 0 0 0 0 3 2 4 2 0 -0.0496 0.0000 0.0000 0.0000 0.0000
    748 0 0 0 0 3 2 4 3 0 -0.0497 0.0000 0.0000 0.0000 0.0000
    749 0 0 0 0 3 2 4 4 0 -0.0498 0.0000 0.0000 0.0000 0.0000
    750 0 0 0 0 3 2 4 5 0 -0.0498 0.0000 0.0000 0.0000 0.0000
    751 0 0 0 0 3 2 5 0 0 -0.0474 0.0000 0.0000 0.0000 0.0000
    752 0 0 0 0 3 2 5 1 0 -0.0492 0.0000 0.0000 0.0000 0.0000
    753 0 0 0 0 3 2 5 2 0 -0.0495 0.0000 0.0000 0.0000 0.0000
    754 0 0 0 0 3 2 5 3 0 -0.0496 0.0000 0.0000 0.0000 0.0000
    755 0 0 0 0 3 2 5 4 0 -0.0497 0.0000 0.0000 0.0000 0.0000
    756 0 0 0 0 3 2 5 5 0 -0.0498 0.0000 0.0000 0.0000 0.0000
    757 0 0 0 0 3 3 0 0 0 -0.0611 0.0000 0.0000 0.0000 0.0000
    758 0 0 0 0 3 3 0 1 0 -0.0505 0.0000 0.0000 0.0000 0.0000
    759 0 0 0 0 3 3 0 2 0 -0.0502 0.0000 0.0000 0.0000 0.0000
    760 0 0 0 0 3 3 0 3 0 -0.0502 0.0000 0.0000 0.0000 0.0000
    761 0 0 0 0 3 3 0 4 0 -0.0501 0.0000 0.0000 0.0000 0.0000
    762 0 0 0 0 3 3 0 5 0 -0.0501 0.0000 0.0000 0.0000 0.0000
    763 0 0 0 0 3 3 1 0 0 -0.0509 0.0000 0.0000 0.0000 0.0000
    764 0 0 0 0 3 3 1 1 0 -0.0502 0.0000 0.0000 0.0000 0.0000
    765 0 0 0 0 3 3 1 2 0 -0.0501 0.0000 0.0000 0.0000 0.0000
    766 0 0 0 0 3 3 1 3 0 -0.0501 0.0000 0.0000 0.0000 0.0000
    767 0 0 0 0 3 3 1 4 0 -0.0501 0.0000 0.0000 0.0000 0.0000
    768 0 0 0 0 3 3 1 5 0 -0.0500 0.0000 0.0000 0.0000 0.0000
    769 0 0 0 0 3 3 2 0 0 -0.0497 0.0000 0.0000 0.0000 0.0000
    770 0 0 0 0 3 3 2 1 0 -0.0499 0.0000 0.0000 0.0000 0.0000
    771 0 0 0 0 3 3 2 2 0 -0.0500 0.0000 0.0000 0.0000 0.0000
    772 0 0 0 0 3 3 2 3 0 -0.0500 0.0000 0.0000 0.0000 0.0000
    773 0 0 0 0 3 3 2 4 0 -0.0500 0.0000 0.0000 0.0000 0.0000
    774 0 0 0 0 3 3 2 5 0 -0.0500 0.0000 0.0000 0.0000 0.0000
    775 0 0 0 0 3 3 3 0 0 -0.0490 0.0000 0.0000 0.0000 0.0000
    776 0 0 0 0 3 3 3 1 0 -0.0497 0.0000 0.0000 0.0000 0.0000
    777 0 0 0 0 3 3 3 2 0 -0.0498 0.0000 0.0000 0.0000 0.0000
    778 0 0 0 0 3 3 3 3 0 -0.0499 0.0000 0.0000 0.0000 0.0000
    779 0 0 0 0 3 3 3 4 0 -0.0499 0.0000 0.0000 0.0000 0.0000
    780 0 0 0 0 3 3 3 5 0 -0.0499 0.0000 0.0000 0.0000 0.0000
    781 0 0 0 0 3 3 4 0 0 -0.0485 0.0000 0.0000 0.0000 0.0000
    782 0 0 0 0 3 3 4 1 0 -0.0495 0.0000 0.0000 0.0000 0.0000
    783 0 0 0 0 3 3 4 2 0 -0.0497 0.0000 0.0000 0.0000 0.0000
    784 0 0 0 0 3 3 4 3 0 -0.0498 0.0000 0.0000 0.0000 0.0000
    785 0 0 0 0 3 3 4 4 0 -0.0498 0.0000 0.0000 0.0000 0.0000
    786 0 0 0 0 3 3 4 5 0 -0.0499 0.0000 0.0000 0.0000 0.0000
    787 0 0 0 0 3 3 5 0 0 -0.0481 0.0000 0.0000 0.0000 0.0000
    788 0 0 0 0 3 3 5 1 0 -0.0493 0.0000 0.0000 0.0000 0.0000
    789 0 0 0 0 3 3 5 2 0 -0.0496 0.0000 0.0000 0.0000 0.0000
    790 0 0 0 0 3 3 5 3 0 -0.0497 0.0000 0.0000 0.0000 0.0000
    791 0 0 0 0 3 3 5 4 0 -0.0498 0.0000 0.0000 0.0000 0.0000
    792 0 0 0 0 3 3 5 5 0 -0.0498 0.0000 0.0000 0.0000 0.0000
    793 0 0 0 0 3 4 0 0 0 -0.0619 0.0000 0.0000 0.0000 0.0000
    794 0 0 0 0 3 4 0 1 0 -0.0506 0.0000 0.0000 0.0000 0.0000
    795 0 0 0 0 3 4 0 2 0 -0.0503 0.0000 0.0000 0.0000 0.0000
    796 0 0 0 0 3 4 0 3 0 -0.0502 0.0000 0.0000 0.0000 0.0000
    797 0 0 0 0 3 4 0 4 0 -0.0502 0.0000 0.0000 0.0000 0.0000
    798 0 0 0 0 3 4 0 5 0 -0.0501 0.0000 0.0000 0.0000 0.0000
    799 0 0 0 0 3 4 1 0 0 -0.0514 0.0000 0.0000 0.0000 0.0000
    800 0 0 0 0 3 4 1 1 0 -0.0503 0.0000 0.0000 0.0000 0.0000
    801 0 0 0 0 3 4 1 2 0 -0.0502 0.0000 0.0000 0.0000 0.0000
    802 0 0 0 0 3 4 1 3 0 -0.0501 0.0000 0.0000 0.0000 0.0000
    803 0 0 0 0 3 4 1 4 0 -0.0501 0.0000 0.0000 0.0000 0.0000
    804 0 0 0 0 3 4 1 5 0 -0.0501 0.0000 0.0000 0.0000 0.0000
    805 0 0 0 0 3 4 2 0 0 -0.0502 0.0000 0.0000 0.0000 0.0000
    806 0 0 0 0 3 4 2 1 0 -0.0501 0.0000 0.0000 0.0000 0.0000
    807 0 0 0 0 3 4 2 2 0 -0.0500 0.0000 0.0000 0.0000 0.0000
    808 0 0 0 0 3 4 2 3 0 -0.0500 0.0000 0.0000 0.0000 0.0000
    809 0 0 0 0 3 4 2 4 0 -0.0500 0.0000 0.0000 0.0000 0.0000
    810 0 0 0 0 3 4 2 5 0 -0.0500 0.0000 0.0000 0.0000 0.0000
    811 0 0 0 0 3 4 3 0 0 -0.0495 0.0000 0.0000 0.0000 0.0000
    812 0 0 0 0 3 4 3 1 0 -0.0498 0.0000 0.0000 0.0000 0.0000
    813 0 0 0 0 3 4 3 2 0 -0.0499 0.0000 0.0000 0.0000 0.0000
    814 0 0 0 0 3 4 3 3 0 -0.0499 0.0000 0.0000 0.0000 0.0000
    815 0 0 0 0 3 4 3 4 0 -0.0499 0.0000 0.0000 0.0000 0.0000
    816 0 0 0 0 3 4 3 5 0 -0.0500 0.0000 0.0000 0.0000 0.0000
    817 0 0 0 0 3 4 4 0 0 -0.0490 0.0000 0.0000 0.0000 0.0000
    818 0 0 0 0 3 4 4 1 0 -0.0496 0.0000 0.0000 0.0000 0.0000
    819 0 0 0 0 3 4 4 2 0 -0.0498 0.0000 0.0000 0.0000 0.0000
    820 0 0 0 0 3 4 4 3 0 -0.0498 0.0000 0.0000 0.0000 0.0000
    821 0 0 0 0 3 4 4 4 0 -0.0499 0.0000 0.0000 0.0000 0.0000
    822 0 0 0 0 3 4 4 5 0 -0.0499 0.0000 0.0000 0.0000 0.0000
    823 0 0 0 0 3 4 5 0 0 -0.0486 0.0000 0.0000 0.0000 0.0000
    824 0 0 0 0 3 4 5 1 0 -0.0495 0.0000 0.0000 0.0000 0.0000
    825 0 0 0 0 3 4 5 2 0 -0.0497 0.0000 0.0000 0.0000 0.0000
    826 0 0 0 0 3 4 5 3 0 -0.0498 0.0000 0.0000 0.0000 0.0000
    827 0 0 0 0 3 4 5 4 0 -0.0498 0.0000 0.0000 0.0000 0.0000
    828 0 0 0 0 3 4 5 5 0 -0.0498 0.0000 0.0000 0.0000 0.0000
    829 0 0 0 0 3 5 0 0 0 -0.0624 0.0000 0.0000 0.0000 0.0000
    830 0 0 0 0 3 5 0 1 0 -0.0507 0.0000 0.0000 0.0000 0.0000
    831 0 0 0 0 3 5 0 2 0 -0.0504 0.0000 0.0000 0.0000 0.0000
    832 0 0 0 0 3 5 0 3 0 -0.0503 0.0000 0.0000 0.0000 0.0000
    833 0 0 0 0 3 5 0 4 0 -0.0502 0.0000 0.0000 0.0000 0.0000
    834 0 0 0 0 3 5 0 5 0 -0.0502 0.0000 0.0000 0.0000 0.0000
    835 0 0 0 0 3 5 1 0 0 -0.0518 0.0000 0.0000 0.0000 0.0000
    836 0 0 0 0 3 5 1 1 0 -0.0504 0.0000 0.0000 0.0000 0.0000
    837 0 0 0 0 3 5 1 2 0 -0.0502 0.0000 0.0000 0.0000 0.0000
    838 0 0 0 0 3 5 1 3 0 -0.0502 0.0000 0.0000 0.0000 0.0000
    839 0 0 0 0 3 5 1 4 0 -0.0501 0.0000 0.0000 0.0000 0.0000
    840 0 0 0 0 3 5 1 5 0 -0.0501 0.0000 0.0000 0.0000 0.0000
    841 0 0 0 0 3 5 2 0 0 -0.0506 0.0000 0.0000 0.0000 0.0000
    842 0 0 0 0 3 5 2 1 0 -0.0502 0.0000 0.0000 0.0000 0.0000
    843 0 0 0 0 3 5 2 2 0 -0.0501 0.0000 0.0000 0.0000 0.0000
    844 0 0 0 0 3 5 2 3 0 -0.0501 0.0000 0.0000 0.0000 0.0000
    845 0 0 0 0 3 5 2 4 0 -0.0501 0.0000 0.0000 0.0000 0.0000
    846 0 0 0 0 3 5 2 5 0 -0.0500 0.0000 0.0000 0.0000 0.0000
    847 0 0 0 0 3 5 3 0 0 -0.0499 0.0000 0.0000 0.0000 0.0000
    848 0 0 0 0 3 5 3 1 0 -0.0500 0.0000 0.0000 0.0000 0.0000
    849 0 0 0 0 3 5 3 2 0 -0.0500 0.0000 0.0000 0.0000 0.0000
    850 0 0 0 0 3 5 3 3 0 -0.0500 0.0000 0.0000 0.0000 0.0000
    851 0 0 0 0 3 5 3 4 0 -0.0500 0.0000 0.0000 0.0000 0.0000
    852 0 0 0 0 3 5 3 5 0 -0.0500 0.0000 0.0000 0.0000 0.0000
    853 0 0 0 0 3 5 4 0 0 -0.0494 0.0000 0.0000 0.0000 0.0000
    854 0 0 0 0 3 5 4 1 0 -0.0498 0.0000 0.0000 0.0000 0.0000
    855 0 0 0 0 3 5 4 2 0 -0.0499 0.0000 0.0000 0.0000 0.0000
    856 0 0 0 0 3 5 4 3 0 -0.0499 0.0000 0.0000 0.0000 0.0000
    857 0 0 0 0 3 5 4 4 0 -0.0499 0.0000 0.0000 0.0000 0.0000
    858 0 0 0 0 3 5 4 5 0 -0.0499 0.0000 0.0000 0.0000 0.0000
    859 0 0 0 0 3 5 5 0 0 -0.0490 0.0000 0.0000 0.0000 0.0000
    860 0 0 0 0 3 5 5 1 0 -0.0496 0.0000 0.0000 0.0000 0.0000
    861 0 0 0 0 3 5 5 2 0 -0.0497 0.0000 0.0000 0.0000 0.0000
    862 0 0 0 0 3 5 5 3 0 -0.0498 0.0000 0.0000 0.0000 0.0000
    863 0 0 0 0 3 5 5 4 0 -0.0499 0.0000 0.0000 0.0000 0.0000
    864 0 0 0 0 3 5 5 5 0 -0.0499 0.0000 0.0000 0.0000 0.0000
    865 0 0 0 0 4 0 0 0 0 -0.0500 0.0000 0.0000 0.0000 0.0000
    866 0 0 0 0 4 0 0 1 0 -0.0500 0.0000 0.0000 0.0000 0.0000
    867 0 0 0 0 4 0 0 2 0 -0.0500 0.0000 0.0000 0.0000 0.0000
    868 0 0 0 0 4 0 0 3 0 -0.0500 0.0000 0.0000 0.0000 0.0000
    869 0 0 0 0 4 0 0 4 0 -0.0500 0.0000 0.0000 0.0000 0.0000
    870 0 0 0 0 4 0 0 5 0 -0.0500 0.0000 0.0000 0.0000 0.0000
    871 0 0 0 0 4 0 1 0 0 -0.0361 0.0000 0.0000 0.0000 0.0000
    872 0 0 0 0 4 0 1 1 0 -0.0497 0.0000 0.0000 0.0000 0.0000
    873 0 0 0 0 4 0 1 2 0 -0.0498 0.0000 0.0000 0.0000 0.0000
    874 0 0 0 0 4 0 1 3 0 -0.0499 0.0000 0.0000 0.0000 0.0000
    875 0 0 0 0 4 0 1 4 0 -0.0499 0.0000 0.0000 0.0000 0.0000
    876 0 0 0 0 4 0 1 5 0 -0.0499 0.0000 0.0000 0.0000 0.0000
    877 0 0 0 0 4 0 2 0 0 -0.0333 0.0000 0.0000 0.0000 0.0000
    878 0 0 0 0 4 0 2 1 0 -0.0494 0.0000 0.0000 0.0000 0.0000
    879 0 0 0 0 4 0 2 2 0 -0.0497 0.0000 0.0000 0.0000 0.0000
    880 0 0 0 0 4 0 2 3 0 -0.0498 0.0000 0.0000 0.0000 0.0000
    881 0 0 0 0 4 0 2 4 0 -0.0498 0.0000 0.0000 0.0000 0.0000
    882 0 0 0 0 4 0 2 5 0 -0.0499 0.0000 0.0000 0.0000 0.0000
    883 0 0 0 0 4 0 3 0 0 -0.0316 0.0000 0.0000 0.0000 0.0000
    884 0 0 0 0 4 0 3 1 0 -0.0492 0.0000 0.0000 0.0000 0.0000
    885 0 0 0 0 4 0 3 2 0 -0.0496 0.0000 0.0000 0.0000 0.0000
    886 0 0 0 0 4 0 3 3 0 -0.0497 0.0000 0.0000 0.0000 0.0000
    887 0 0 0 0 4 0 3 4 0 -0.0498 0.0000 0.0000 0.0000 0.0000
    888 0 0 0 0 4 0 3 5 0 -0.0498 0.0000 0.0000 0.0000 0.0000
    889 0 0 0 0 4 0 4 0 0 -0.0305 0.0000 0.0000 0.0000 0.0000
    890 0 0 0 0 4 0 4 1 0 -0.0490 0.0000 0.0000 0.0000 0.0000
    891 0 0 0 0 4 0 4 2 0 -0.0494 0.0000 0.0000 0.0000 0.0000
    892 0 0 0 0 4 0 4 3 0 -0.0496 0.0000 0.0000 0.0000 0.0000
    893 0 0 0 0 4 0 4 4 0 -0.0497 0.0000 0.0000 0.0000 0.0000
    894 0 0 0 0 4 0 4 5 0 -0.0498 0.0000 0.0000 0.0000 0.0000
    895 0 0 0 0 4 0 5 0 0 -0.0297 0.0000 0.0000 0.0000 0.0000
    896 0 0 0 0 4 0 5 1 0 -0.0488 0.0000 0.0000 0.0000 0.0000
    897 0 0 0 0 4 0 5 2 0 -0.0493 0.0000 0.0000 0.0000 0.0000
    898 0 0 0 0 4 0 5 3 0 -0.0495 0.0000 0.0000 0.0000 0.0000
    899 0 0 0 0 4 0 5 4 0 -0.0496 0.0000 0.0000 0.0000 0.0000
    900 0 0 0 0 4 0 5 5 0 -0.0497 0.0000 0.0000 0.0000 0.0000
    901 0 0 0 0 4 1 0 0 0 -0.0583 0.0000 0.0000 0.0000 0.0000
    902 0 0 0 0 4 1 0 1 0 -0.0502 0.0000 0.0000 0.0000 0.0000
    903 0 0 0 0 4 1 0 2 0 -0.0501 0.0000 0.0000 0.0000 0.0000
    904 0 0 0 0 4 1 0 3 0 -0.0501 0.0000 0.0000 0.0000 0.0000
    905 0 0 0 0 4 1 0 4 0 -0.0500 0.0000 0.0000 0.0000 0.0000
    906 0 0 0 0 4 1 0 5 0 -0.0500 0.0000 0.0000 0.0000 0.0000
    907 0 0 0 0 4 1 1 0 0 -0.0490 0.0000 0.0000 0.0000 0.0000
    908 0 0 0 0 4 1 1 1 0 -0.0499 0.0000 0.0000 0.0000 0.0000
    909 0 0 0 0 4 1 1 2 0 -0.0499 0.0000 0.0000 0.0000 0.0000
    910 0 0 0 0 4 1 1 3 0 -0.0500 0.0000 0.0000 0.0000 0.0000
    911 0 0 0 0 4 1 1 4 0 -0.0500 0.0000 0.0000 0.0000 0.0000
    912 0 0 0 0 4 1 1 5 0 -0.0500 0.0000 0.0000 0.0000 0.0000
    913 0 0 0 0 4 1 2 0 0 -0.0478 0.0000 0.0000 0.0000 0.0000
    914 0 0 0 0 4 1 2 1 0 -0.0496 0.0000 0.0000 0.0000 0.0000
    915 0 0 0 0 4 1 2 2 0 -0.0498 0.0000 0.0000 0.0000 0.0000
    916 0 0 0 0 4 1 2 3 0 -0.0499 0.0000 0.0000 0.0000 0.0000
    917 0 0 0 0 4 1 2 4 0 -0.0499 0.0000 0.0000 0.0000 0.0000
    918 0 0 0 0 4 1 2 5 0 -0.0499 0.0000 0.0000 0.0000 0.0000
    919 0 0 0 0 4 1 3 0 0 -0.0471 0.0000 0.0000 0.0000 0.0000
    920 0 0 0 0 4 1 3 1 0 -0.0494 0.0000 0.0000 0.0000 0.0000
    921 0 0 0 0 4 1 3 2 0 -0.0497 0.0000 0.0000 0.0000 0.0000
    922 0 0 0 0 4 1 3 3 0 -0.0498 0.0000 0.0000 0.0000 0.0000
    923 0 0 0 0 4 1 3 4 0 -0.0498 0.0000 0.0000 0.0000 0.0000
    924 0 0 0 0 4 1 3 5 0 -0.0499 0.0000 0.0000 0.0000 0.0000
    925 0 0 0 0 4 1 4 0 0 -0.0466 0.0000 0.0000 0.0000 0.0000
    926 0 0 0 0 4 1 4 1 0 -0.0492 0.0000 0.0000 0.0000 0.0000
    927 0 0 0 0 4 1 4 2 0 -0.0495 0.0000 0.0000 0.0000 0.0000
    928 0 0 0 0 4 1 4 3 0 -0.0497 0.0000 0.0000 0.0000 0.0000
    929 0 0 0 0 4 1 4 4 0 -0.0498 0.0000 0.0000 0.0000 0.0000
    930 0 0 0 0 4 1 4 5 0 -0.0498 0.0000 0.0000 0.0000 0.0000
    931 0 0 0 0 4 1 5 0 0 -0.0462 0.0000 0.0000 0.0000 0.0000
    932 0 0 0 0 4 1 5 1 0 -0.0490 0.0000 0.0000 0.0000 0.0000
    933 0 0 0 0 4 1 5 2 0 -0.0494 0.0000 0.0000 0.0000 0.0000
    934 0 0 0 0 4 1 5 3 0 -0.0496 0.0000 0.0000 0.0000 0.0000
    935 0 0 0 0 4 1 5 4 0 -0.0497 0.0000 0.0000 0.0000 0.0000
    936 0 0 0 0 4 1 5 5 0 -0.0497 0.0000 0.0000 0.0000 0.0000
    937 0 0 0 0 4 2 0 0 0 -0.0601 0.0000 0.0000 0.0000 0.0000
    938 0 0 0 0 4 2 0 1 0 -0.0503 0.0000 0.0000 0.0000 0.0000
    939 0 0 0 0 4 2 0 2 0 -0.0502 0.0000 0.0000 0.0000 0.0000
    940 0 0 0 0 4 2 0 3 0 -0.0501 0.0000 0.0000 0.0000 0.0000
    941 0 0 0 0 4 2 0 4 0 -0.0501 0.0000 0.0000 0.0000 0.0000
    942 0 0 0 0 4 2 0 5 0 -0.0501 0.0000 0.0000 0.0000 0.0000
    943 0 0 0 0 4 2 1 0 0 -0.0502 0.0000 0.0000 0.0000 0.0000
    944 0 0 0 0 4 2 1 1 0 -0.0500 0.0000 0.0000 0.0000 0.0000
    945 0 0 0 0 4 2 1 2 0 -0.0500 0.0000 0.0000 0.0000 0.0000
    946 0 0 0 0 4 2 1 3 0 -0.0500 0.0000 0.0000 0.0000 0.0000
    947 0 0 0 0 4 2 1 4 0 -0.0500 0.0000 0.0000 0.0000 0.0000
    948 0 0 0 0 4 2 1 5 0 -0.0500 0.0000 0.0000 0.0000 0.0000
    949 0 0 0 0 4 2 2 0 0 -0.0490 0.0000 0.0000 0.0000 0.0000
    950 0 0 0 0 4 2 2 1 0 -0.0498 0.0000 0.0000 0.0000 0.0000
    951 0 0 0 0 4 2 2 2 0 -0.0499 0.0000 0.0000 0.0000 0.0000
    952 0 0 0 0 4 2 2 3 0 -0.0499 0.0000 0.0000 0.0000 0.0000
    953 0 0 0 0 4 2 2 4 0 -0.0499 0.0000 0.0000 0.0000 0.0000
    954 0 0 0 0 4 2 2 5 0 -0.0499 0.0000 0.0000 0.0000 0.0000
    955 0 0 0 0 4 2 3 0 0 -0.0483 0.0000 0.0000 0.0000 0.0000
    956 0 0 0 0 4 2 3 1 0 -0.0496 0.0000 0.0000 0.0000 0.0000
    957 0 0 0 0 4 2 3 2 0 -0.0497 0.0000 0.0000 0.0000 0.0000
    958 0 0 0 0 4 2 3 3 0 -0.0498 0.0000 0.0000 0.0000 0.0000
    959 0 0 0 0 4 2 3 4 0 -0.0499 0.0000 0.0000 0.0000 0.0000
    960 0 0 0 0 4 2 3 5 0 -0.0499 0.0000 0.0000 0.0000 0.0000
    961 0 0 0 0 4 2 4 0 0 -0.0478 0.0000 0.0000 0.0000 0.0000
    962 0 0 0 0 4 2 4 1 0 -0.0494 0.0000 0.0000 0.0000 0.0000
    963 0 0 0 0 4 2 4 2 0 -0.0496 0.0000 0.0000 0.0000 0.0000
    964 0 0 0 0 4 2 4 3 0 -0.0497 0.0000 0.0000 0.0000 0.0000
    965 0 0 0 0 4 2 4 4 0 -0.0498 0.0000 0.0000 0.0000 0.0000
    966 0 0 0 0 4 2 4 5 0 -0.0498 0.0000 0.0000 0.0000 0.0000
    967 0 0 0 0 4 2 5 0 0 -0.0474 0.0000 0.0000 0.0000 0.0000
    968 0 0 0 0 4 2 5 1 0 -0.0492 0.0000 0.0000 0.0000 0.0000
    969 0 0 0 0 4 2 5 2 0 -0.0495 0.0000 0.0000 0.0000 0.0000
    970 0 0 0 0 4 2 5 3 0 -0.0496 0.0000 0.0000 0.0000 0.0000
    971 0 0 0 0 4 2 5 4 0 -0.0497 0.0000 0.0000 0.0000 0.0000
    972 0 0 0 0 4 2 5 5 0 -0.0498 0.0000 0.0000 0.0000 0.0000
    973 0 0 0 0 4 3 0 0 0 -0.0611 0.0000 0.0000 0.0000 0.0000
    974 0 0 0 0 4 3 0 1 0 -0.0505 0.0000 0.0000 0.0000 0.0000
    975 0 0 0 0 4 3 0 2 0 -0.0502 0.0000 0.0000 0.0000 0.0000
    976 0 0 0 0 4 3 0 3 0 -0.0502 0.0000 0.0000 0.0000 0.0000
    977 0 0 0 0 4 3 0 4 0 -0.0501 0.0000 0.0000 0.0000 0.0000
    978 0 0 0 0 4 3 0 5 0 -0.0501 0.0000 0.0000 0.0000 0.0000
    979 0 0 0 0 4 3 1 0 0 -0.0509 0.0000 0.0000 0.0000 0.0000
    980 0 0 0 0 4 3 1 1 0 -0.0502 0.0000 0.0000 0.0000 0.0000
    981 0 0 0 0 4 3 1 2 0 -0.0501 0.0000 0.0000 0.0000 0.0000
    982 0 0 0 0 4 3 1 3 0 -0.0501 0.0000 0.0000 0.0000 0.0000
    983 0 0 0 0 4 3 1 4 0 -0.0501 0.0000 0.0000 0.0000 0.0000
    984 0 0 0 0 4 3 1 5 0 -0.0500 0.0000 0.0000 0.0000 0.0000
    985 0 0 0 0 4 3 2 0 0 -0.0497 0.0000 0.0000 0.0000 0.0000
    986 0 0 0 0 4 3 2 1 0 -0.0499 0.0000 0.0000 0.0000 0.0000
    987 0 0 0 0 4 3 2 2 0 -0.0500 0.0000 0.0000 0.0000 0.0000
    988 0 0 0 0 4 3 2 3 0 -0.0500 0.0000 0.0000 0.0000 0.0000
    989 0 0 0 0 4 3 2 4 0 -0.0500 0.0000 0.0000 0.0000 0.0000
    990 0 0 0 0 4 3 2 5 0 -0.0500 0.0000 0.0000 0.0000 0.0000
    991 0 0 0 0 4 3 3 0 0 -0.0490 0.0000 0.0000 0.0000 0.0000
    992 0 0 0 0 4 3 3 1 0 -0.0497 0.0000 0.0000 0.0000 0.0000
    993 0 0 0 0 4 3 3 2 0 -0.0498 0.0000 0.0000 0.0000 0.0000
    994 0 0 0 0 4 3 3 3 0 -0.0499 0.0000 0.0000 0.0000 0.0000
    995 0 0 0 0 4 3 3 4 0 -0.0499 0.0000 0.0000 0.0000 0.0000
    996 0 0 0 0 4 3 3 5 0 -0.0499 0.0000 0.0000 0.0000 0.0000
    997 0 0 0 0 4 3 4 0 0 -0.0485 0.0000 0.0000 0.0000 0.0000
    998 0 0 0 0 4 3 4 1 0 -0.0495 0.0000 0.0000 0.0000 0.0000
    999 0 0 0 0 4 3 4 2 0 -0.0497 0.0000 0.0000 0.0000 0.0000
   1000 0 0 0 0 4 3 4 3 0 -0.0498 0.0000 0.0000 0.0000 0.0000
   1001 0 0 0 0 4 3 4 4 0 -0.0498 0.0000 0.0000 0.0000 0.0000
   1002 0 0 0 0 4 3 4 5 0 -0.0499 0.0000 0.0000 0.0000 0.0000
   1003 0 0 0 0 4 3 5 0 0 -0.0481 0.0000 0.0000 0.0000 0.0000
   1004 0 0 0 0 4 3 5 1 0 -0.0493 0.0000 0.0000 0.0000 0.0000
   1005 0 0 0 0 4 3 5 2 0 -0.0496 0.0000 0.0000 0.0000 0.0000
   1006 0 0 0 0 4 3 5 3 0 -0.0497 0.0000 0.0000 0.0000 0.0000
   1007 0 0 0 0 4 3 5 4 0 -0.0498 0.0000 0.0000 0.0000 0.0000
   1008 0 0 0 0 4 3 5 5 0 -0.0498 0.0000 0.0000 0.0000 0.0000
   1009 0 0 0 0 4 4 0 0 0 -0.0619 0.0000 0.0000 0.0000 0.0000
   1010 0 0 0 0 4 4 0 1 0 -0.0506 0.0000 0.0000 0.0000 0.0000
   1011 0 0 0 0 4 4 0 2 0 -0.0503 0.0000 0.0000 0.0000 0.0000
   1012 0 0 0 0 4 4 0 3 0 -0.0502 0.0000 0.0000 0.0000 0.0000
   1013 0 0 0 0 4 4 0 4 0 -0.0502 0.0000 0.0000 0.0000 0.0000
   1014 0 0 0 0 4 4 0 5 0 -0.0501 0.0000 0.0000 0.0000 0.0000
   1015 0 0 0 0 4 4 1 0 0 -0.0514 0.0000 0.0000 0.0000 0.0000
   1016 0 0 0 0 4 4 1 1 0 -0.0503 0.0000 0.0000 0.0000 0.0000
   1017 0 0 0 0 4 4 1 2 0 -0.0502 0.0000 0.0000 0.0000 0.0000
   1018 0 0 0 0 4 4 1 3 0 -0.0501 0.0000 0.0000 0.0000 0.0000
   1019 0 0 0 0 4 4 1 4 0 -0.0501 0.0000 0.0000 0.0000 0.0000
   1020 0 0 0 0 4 4 1 5 0 -0.0501 0.0000 0.0000 0.0000 0.0000
   1021 0 0 0 0 4 4 2 0 0 -0.0502 0.0000 0.0000 0.0000 0.0000
   1022 0 0 0 0 4 4 2 1 0 -0.0501 0.0000 0.0000 0.0000 0.0000
   1023 0 0 0 0 4 4 2 2 0 -0.0500 0.0000 0.0000 0.0000 0.0000
   1024 0 0 0 0 4 4 2 3 0 -0.0500 0.0000 0.0000 0.0000 0.0000
   1025 0 0 0 0 4 4 2 4 0 -0.0500 0.0000 0.0000 0.0000 0.0000
   1026 0 0 0 0 4 4 2 5 0 -0.0500 0.0000 0.0000 0.0000 0.0000
   1027 0 0 0 0 4 4 3 0 0 -0.0495 0.0000 0.0000 0.0000 0.0000
   1028 0 0 0 0 4 4 3 1 0 -0.0498 0.0000 0.0000 0.0000 0.0000
   1029 0 0 0 0 4 4 3 2 0 -0.0499 0.0000 0.0000 0.0000 0.0000
   1030 0 0 0 0 4 4 3 3 0 -0.0499 0.0000 0.0000 0.0000 0.0000
   1031 0 0 0 0 4 4 3 4 0 -0.0499 0.0000 0.0000 0.0000 0.0000
   1032 0 0 0 0 4 4 3 5 0 -0.0500 0.0000 0.0000 0.0000 0.0000
   1033 0 0 0 0 4 4 4 0 0 -0.0490 0.0000 0.0000 0.0000 0.0000
   1034 0 0 0 0 4 4 4 1 0 -0.0496 0.0000 0.0000 0.0000 0.0000
   1035 0 0 0 0 4 4 4 2 0 -0.0498 0.0000 0.0000 0.0000 0.0000
   1036 0 0 0 0 4 4 4 3 0 -0.0498 0.0000 0.0000 0.0000 0.0000
   1037 0 0 0 0 4 4 4 4 0 -0.0499 0.0000 0.0000 0.0000 0.0000
   1038 0 0 0 0 4 4 4 5 0 -0.0499 0.0000 0.0000 0.0000 0.0000
   1039 0 0 0 0 4 4 5 0 0 -0.0486 0.0000 0.0000 0.0000 0.0000
   1040 0 0 0 0 4 4 5 1 0 -0.0495 0.0000 0.0000 0.0000 0.0000
   1041 0 0 0 0 4 4 5 2 0 -0.0497 0.0000 0.0000 0.0000 0.0000
   1042 0 0 0 0 4 4 5 3 0 -0.0498 0.0000 0.0000 0.0000 0.0000
   1043 0 0 0 0 4 4 5 4 0 -0.0498 0.0000 0.0000 0.0000 0.0000
   1044 0 0 0 0 4 4 5 5 0 -0.0498 0.0000 0.0000 0.0000 0.0000
   1045 0 0 0 0 4 5 0 0 0 -0.0624 0.0000 0.0000 0.0000 0.0000
   1046 0 0 0 0 4 5 0 1 0 -0.0507 0.0000 0.0000 0.0000 0.0000
   1047 0 0 0 0 4 5 0 2 0 -0.0504 0.0000 0.0000 0.0000 0.0000
   1048 0 0 0 0 4 5 0 3 0 -0.0503 0.0000 0.0000 0.0000 0.0000
   1049 0 0 0 0 4 5 0 4 0 -0.0502 0.0000 0.0000 0.0000 0.0000
   1050 0 0 0 0 4 5 0 5 0 -0.0502 0.0000 0.0000 0.0000 0.0000
   1051 0 0 0 0 4 5 1 0 0 -0.0518 0.0000 0.0000 0.0000 0.0000
   1052 0 0 0 0 4 5 1 1 0 -0.0504 0.0000 0.0000 0.0000 0.0000
   1053 0 0 0 0 4 5 1 2 0 -0.0502 0.0000 0.0000 0.0000 0.0000
   1054 0 0 0 0 4 5 1 3 0 -0.0502 0.0000 0.0000 0.0000 0.0000
   1055 0 0 0 0 4 5 1 4 0 -0.0501 0.0000 0.0000 0.0000 0.0000
   1056 0 0 0 0 4 5 1 5 0 -0.0501 0.0000 0.0000 0.0000 0.0000
   1057 0 0 0 0 4 5 2 0 0 -0.0506 0.0000 0.0000 0.0000 0.0000
   1058 0 0 0 0 4 5 2 1 0 -0.0502 0.0000 0.0000 0.0000 0.0000
   1059 0 0 0 0 4 5 2 2 0 -0.0501 0.0000 0.0000 0.0000 0.0000
   1060 0 0 0 0 4 5 2 3 0 -0.0501 0.0000 0.0000 0.0000 0.0000
   1061 0 0 0 0 4 5 2 4 0 -0.0501 0.0000 0.0000 0.0000 0.0000
   1062 0 0 0 0 4 5 2 5 0 -0.0500 0.0000 0.0000 0.0000 0.0000
   1063 0 0 0 0 4 5 3 0 0 -0.0499 0.0000 0.0000 0.0000 0.0000
   1064 0 0 0 0 4 5 3 1 0 -0.0500 0.0000 0.0000 0.0000 0.0000
   1065 0 0 0 0 4 5 3 2 0 -0.0500 0.0000 0.0000 0.0000 0.0000
   1066 0 0 0 0 4 5 3 3 0 -0.0500 0.0000 0.0000 0.0000 0.0000
   1067 0 0 0 0 4 5 3 4 0 -0.0500 0.0000 0.0000 0.0000 0.0000
   1068 0 0 0 0 4 5 3 5 0 -0.0500 0.0000 0.0000 0.0000 0.0000
   1069 0 0 0 0 4 5 4 0 0 -0.0494 0.0000 0.0000 0.0000 0.0000
   1070 0 0 0 0 4 5 4 1 0 -0.0498 0.0000 0.0000 0.0000 0.0000
   1071 0 0 0 0 4 5 4 2 0 -0.0499 0.0000 0.0000 0.0000 0.0000
   1072 0 0 0 0 4 5 4 3 0 -0.0499 0.0000 0.0000 0.0000 0.0000
   1073 0 0 0 0 4 5 4 4 0 -0.0499 0.0000 0.0000 0.0000 0.0000
   1074 0 0 0 0 4 5 4 5 0 -0.0499 0.0000 0.0000 0.0000 0.0000
   1075 0 0 0 0 4 5 5 0 0 -0.0490 0.0000 0.0000 0.0000 0.0000
   1076 0 0 0 0 4 5 5 1 0 -0.0496 0.0000 0.0000 0.0000 0.0000
   1077 0 0 0 0 4 5 5 2 0 -0.0497 0.0000 0.0000 0.0000 0.0000
   1078 0 0 0 0 4 5 5 3 0 -0.0498 0.0000 0.0000 0.0000 0.0000
   1079 0 0 0 0 4 5 5 4 0 -0.0499 0.0000 0.0000 0.0000 0.0000
   1080 0 0 0 0 4 5 5 5 0 -0.0499 0.0000 0.0000 0.0000 0.0000
   1081 0 0 0 0 5 0 0 0 0 -0.0500 0.0000 0.0000 0.0000 0.0000
   1082 0 0 0 0 5 0 0 1 0 -0.0500 0.0000 0.0000 0.0000 0.0000
   1083 0 0 0 0 5 0 0 2 0 -0.0500 0.0000 0.0000 0.0000 0.0000
   1084 0 0 0 0 5 0 0 3 0 -0.0500 0.0000 0.0000 0.0000 0.0000
   1085 0 0 0 0 5 0 0 4 0 -0.0500 0.0000 0.0000 0.0000 0.0000
   1086 0 0 0 0 5 0 0 5 0 -0.0500 0.0000 0.0000 0.0000 0.0000
   1087 0 0 0 0 5 0 1 0 0 -0.0361 0.0000 0.0000 0.0000 0.0000
   1088 0 0 0 0 5 0 1 1 0 -0.0497 0.0000 0.0000 0.0000 0.0000
   1089 0 0 0 0 5 0 1 2 0 -0.0498 0.0000 0.0000 0.0000 0.0000
   1090 0 0 0 0 5 0 1 3 0 -0.0499 0.0000 0.0000 0.0000 0.0000
   1091 0 0 0 0 5 0 1 4 0 -0.0499 0.0000 0.0000 0.0000 0.0000
   1092 0 0 0 0 5 0 1 5 0 -0.0499 0.0000 0.0000 0.0000 0.0000
   1093 0 0 0 0 5 0 2 0 0 -0.0333 0.0000 0.0000 0.0000 0.0000
   1094 0 0 0 0 5 0 2 1 0 -0.0494 0.0000 0.0000 0.0000 0.0000
   1095 0 0 0 0 5 0 2 2 0 -0.0497 0.0000 0.0000 0.0000 0.0000
   1096 0 0 0 0 5 0 2 3 0 -0.0498 0.0000 0.0000 0.0000 0.0000
   1097 0 0 0 0 5 0 2 4 0 -0.0498 0.0000 0.0000 0.0000 0.0000
   1098 0 0 0 0 5 0 2 5 0 -0.0499 0.0000 0.0000 0.0000 0.0000
   1099 0 0 0 0 5 0 3 0 0 -0.0316 0.0000 0.0000 0.0000 0.0000
   1100 0 0 0 0 5 0 3 1 0 -0.0492 0.0000 0.0000 0.0000 0.0000
   1101 0 0 0 0 5 0 3 2 0 -0.0496 0.0000 0.0000 0.0000 0.0000
   1102 0 0 0 0 5 0 3 3 0 -0.0497 0.0000 0.0000 0.0000 0.0000
   1103 0 0 0 0 5 0 3 4 0 -0.0498 0.0000 0.0000 0.0000 0.0000
   1104 0 0 0 0 5 0 3 5 0 -0.0498 0.0000 0.0000 0.0000 0.0000
   1105 0 0 0 0 5 0 4 0 0 -0.0305 0.0000 0.0000 0.0000 0.0000
   1106 0 0 0 0 5 0 4 1 0 -0.0490 0.0000 0.0000 0.0000 0.0000
   1107 0 0 0 0 5 0 4 2 0 -0.0494 0.0000 0.0000 0.0000 0.0000
   1108 0 0 0 0 5 0 4 3 0 -0.0496 0.0000 0.0000 0.0000 0.0000
   1109 0 0 0 0 5 0 4 4 0 -0.0497 0.0000 0.0000 0.0000 0.0000
   1110 0 0 0 0 5 0 4 5 0 -0.0498 0.0000 0.0000 0.0000 0.0000
   1111 0 0 0 0 5 0 5 0 0 -0.0297 0.0000 0.0000 0.0000 0.0000
   1112 0 0 0 0 5 0 5 1 0 -0.0488 0.0000 0.0000 0.0000 0.0000
   1113 0 0 0 0 5 0 5 2 0 -0.0493 0.0000 0.0000 0.0000 0.0000
   1114 0 0 0 0 5 0 5 3 0 -0.0495 0.0000 0.0000 0.0000 0.0000
   1115 0 0 0 0 5 0 5 4 0 -0.0496 0.0000 0.0000 0.0000 0.0000
   1116 0 0 0 0 5 0 5 5 0 -0.0497 0.0000 0.0000 0.0000 0.0000
   1117 0 0 0 0 5 1 0 0 0 -0.0583 0.0000 0.0000 0.0000 0.0000
   1118 0 0 0 0 5 1 0 1 0 -0.0502 0.0000 0.0000 0.0000 0.0000
   1119 0 0 0 0 5 1 0 2 0 -0.0501 0.0000 0.0000 0.0000 0.0000
   1120 0 0 0 0 5 1 0 3 0 -0.0501 0.0000 0.0000 0.0000 0.0000
   1121 0 0 0 0 5 1 0 4 0 -0.0500 0.0000 0.0000 0.0000 0.0000
   1122 0 0 0 0 5 1 0 5 0 -0.0500 0.0000 0.0000 0.0000 0.0000
   1123 0 0 0 0 5 1 1 0 0 -0.0490 0.0000 0.0000 0.0000 0.0000
   1124 0 0 0 0 5 1 1 1 0 -0.0499 0.0000 0.0000 0.0000 0.0000
   1125 0 0 0 0 5 1 1 2 0 -0.0499 0.0000 0.0000 0.0000 0.0000
   1126 0 0 0 0 5 1 1 3 0 -0.0500 0.0000 0.0000 0.0000 0.0000
   1127 0 0 0 0 5 1 1 4 0 -0.0500 0.0000 0.0000 0.0000 0.0000
   1128 0 0 0 0 5 1 1 5 0 -0.0500 0.0000 0.0000 0.0000 0.0000
   1129 0 0 0 0 5 1 2 0 0 -0.0478 0.0000 0.0000 0.0000 0.0000
   1130 0 0 0 0 5 1 2 1 0 -0.0496 0.0000 0.0000 0.0000 0.0000
   1131 0 0 0 0 5 1 2 2 0 -0.0498 0.0000 0.0000 0.0000 0.0000
   1132 0 0 0 0 5 1 2 3 0 -0.0499 0.0000 0.0000 0.0000 0.0000
   1133 0 0 0 0 5 1 2 4 0 -0.0499 0.0000 0.0000 0.0000 0.0000
   1134 0 0 0 0 5 1 2 5 0 -0.0499 0.0000 0.0000 0.0000 0.0000
   1135 0 0 0 0 5 1 3 0 0 -0.0471 0.0000 0.0000 0.0000 0.0000
   1136 0 0 0 0 5 1 3 1 0 -0.0494 0.0000 0.0000 0.0000 0.0000
   1137 0 0 0 0 5 1 3 2 0 -0.0497 0.0000 0.0000 0.0000 0.0000
   1138 0 0 0 0 5 1 3 3 0 -0.0498 0.0000 0.0000 0.0000 0.0000
   1139 0 0 0 0 5 1 3 4 0 -0.0498 0.0000 0.0000 0.0000 0.0000
   1140 0 0 0 0 5 1 3 5 0 -0.0499 0.0000 0.0000 0.0000 0.0000
   1141 0 0 0 0 5 1 4 0 0 -0.0466 0.0000 0.0000 0.0000 0.0000
   1142 0 0 0 0 5 1 4 1 0 -0.0492 0.0000 0.0000 0.0000 0.0000
   1143 0 0 0 0 5 1 4 2 0 -0.0495 0.0000 0.0000 0.0000 0.0000
   1144 0 0 0 0 5 1 4 3 0 -0.0497 0.0000 0.0000 0.0000 0.0000
   1145 0 0 0 0 5 1 4 4 0 -0.0498 0.0000 0.0000 0.0000 0.0000
   1146 0 0 0 0 5 1 4 5 0 -0.0498 0.0000 0.0000 0.0000 0.0000
   1147 0 0 0 0 5 1 5 0 0 -0.0462 0.0000 0.0000 0.0000 0.0000
   1148 0 0 0 0 5 1 5 1 0 -0.0490 0.0000 0.0000 0.0000 0.0000
   1149 0 0 0 0 5 1 5 2 0 -0.0494 0.0000 0.0000 0.0000 0.0000
   1150 0 0 0 0 5 1 5 3 0 -0.0496 0.0000 0.0000 0.0000 0.0000
   1151 0 0 0 0 5 1 5 4 0 -0.0497 0.0000 0.0000 0.0000 0.0000
   1152 0 0 0 0 5 1 5 5 0 -0.0497 0.0000 0.0000 0.0000 0.0000
   1153 0 0 0 0 5 2 0 0 0 -0.0601 0.0000 0.0000 0.0000 0.0000
   1154 0 0 0 0 5 2 0 1 0 -0.0503 0.0000 0.0000 0.0000 0.0000
   1155 0 0 0 0 5 2 0 2 0 -0.0502 0.0000 0.0000 0.0000 0.0000
   1156 0 0 0 0 5 2 0 3 0 -0.0501 0.0000 0.0000 0.0000 0.0000
   1157 0 0 0 0 5 2 0 4 0 -0.0501 0.0000 0.0000 0.0000 0.0000
   1158 0 0 0 0 5 2 0 5 0 -0.0501 0.0000 0.0000 0.0000 0.0000
   1159 0 0 0 0 5 2 1 0 0 -0.0502 0.0000 0.0000 0.0000 0.0000
   1160 0 0 0 0 5 2 1 1 0 -0.0500 0.0000 0.0000 0.0000 0.0000
   1161 0 0 0 0 5 2 1 2 0 -0.0500 0.0000 0.0000 0.0000 0.0000
   1162 0 0 0 0 5 2 1 3 0 -0.0500 0.0000 0.0000 0.0000 0.0000
   1163 0 0 0 0 5 2 1 4 0 -0.0500 0.0000 0.0000 0.0000 0.0000
   1164 0 0 0 0 5 2 1 5 0 -0.0500 0.0000 0.0000 0.0000 0.0000
   1165 0 0 0 0 5 2 2 0 0 -0.0490 0.0000 0.0000 0.0000 0.0000
   1166 0 0 0 0 5 2 2 1 0 -0.0498 0.0000 0.0000 0.0000 0.0000
   1167 0 0 0 0 5 2 2 2 0 -0.0499 0.0000 0.0000 0.0000 0.0000
   1168 0 0 0 0 5 2 2 3 0 -0.0499 0.0000 0.0000 0.0000 0.0000
   1169 0 0 0 0 5 2 2 4 0 -0.0499 0.0000 0.0000 0.0000 0.0000
   1170 0 0 0 0 5 2 2 5 0 -0.0499 0.0000 0.0000 0.0000 0.0000
   1171 0 0 0 0 5 2 3 0 0 -0.0483 0.0000 0.0000 0.0000 0.0000
   1172 0 0 0 0 5 2 3 1 0 -0.0496 0.0000 0.0000 0.0000 0.0000
   1173 0 0 0 0 5 2 3 2 0 -0.0497 0.0000 0.0000 0.0000 0.0000
   1174 0 0 0 0 5 2 3 3 0 -0.0498 0.0000 0.0000 0.0000 0.0000
   1175 0 0 0 0 5 2 3 4 0 -0.0499 0.0000 0.0000 0.0000 0.0000
   1176 0 0 0 0 5 2 3 5 0 -0.0499 0.0000 0.0000 0.0000 0.0000
   1177 0 0 0 0 5 2 4 0 0 -0.0478 0.0000 0.0000 0.0000 0.0000
   1178 0 0 0 0 5 2 4 1 0 -0.0494 0.0000 0.0000 0.0000 0.0000
   1179 0 0 0 0 5 2 4 2 0 -0.0496 0.0000 0.0000 0.0000 0.0000
   1180 0 0 0 0 5 2 4 3 0 -0.0497 0.0000 0.0000 0.0000 0.0000
   1181 0 0 0 0 5 2 4 4 0 -0.0498 0.0000 0.0000 0.0000 0.0000
   1182 0 0 0 0 5 2 4 5 0 -0.0498 0.0000 0.0000 0.0000 0.0000
   1183 0 0 0 0 5 2 5 0 0 -0.0474 0.0000 0.0000 0.0000 0.0000
   1184 0 0 0 0 5 2 5 1 0 -0.0492 0.0000 0.0000 0.0000 0.0000
   1185 0 0 0 0 5 2 5 2 0 -0.0495 0.0000 0.0000 0.0000 0.0000
   1186 0 0 0 0 5 2 5 3 0 -0.0496 0.0000 0.0000 0.0000 0.0000
   1187 0 0 0 0 5 2 5 4 0 -0.0497 0.0000 0.0000 0.0000 0.0000
   1188 0 0 0 0 5 2 5 5 0 -0.0498 0.0000 0.0000 0.0000 0.0000
   1189 0 0 0 0 5 3 0 0 0 -0.0611 0.0000 0.0000 0.0000 0.0000
   1190 0 0 0 0 5 3 0 1 0 -0.0505 0.0000 0.0000 0.0000 0.0000
   1191 0 0 0 0 5 3 0 2 0 -0.0502 0.0000 0.0000 0.0000 0.0000
   1192 0 0 0 0 5 3 0 3 0 -0.0502 0.0000 0.0000 0.0000 0.0000
   1193 0 0 0 0 5 3 0 4 0 -0.0501 0.0000 0.0000 0.0000 0.0000
   1194 0 0 0 0 5 3 0 5 0 -0.0501 0.0000 0.0000 0.0000 0.0000
   1195 0 0 0 0 5 3 1 0 0 -0.0509 0.0000 0.0000 0.0000 0.0000
   1196 0 0 0 0 5 3 1 1 0 -0.0502 0.0000 0.0000 0.0000 0.0000
   1197 0 0 0 0 5 3 1 2 0 -0.0501 0.0000 0.0000 0.0000 0.0000
   1198 0 0 0 0 5 3 1 3 0 -0.0501 0.0000 0.0000 0.0000 0.0000
   1199 0 0 0 0 5 3 1 4 0 -0.0501 0.0000 0.0000 0.0000 0.0000
   1200 0 0 0 0 5 3 1 5 0 -0.0500 0.0000 0.0000 0.0000 0.0000
   1201 0 0 0 0 5 3 2 0 0 -0.0497 0.0000 0.0000 0.0000 0.0000
   1202 0 0 0 0 5 3 2 1 0 -0.0499 0.0000 0.0000 0.0000 0.0000
   1203 0 0 0 0 5 3 2 2 0 -0.0500 0.0000 0.0000 0.0000 0.0000
   1204 0 0 0 0 5 3 2 3 0 -0.0500 0.0000 0.0000 0.0000 0.0000
   1205 0 0 0 0 5 3 2 4 0 -0.0500 0.0000 0.0000 0.0000 0.0000
   1206 0 0 0 0 5 3 2 5 0 -0.0500 0.0000 0.0000 0.0000 0.0000
   1207 0 0 0 0 5 3 3 0 0 -0.0490 0.0000 0.0000 0.0000 0.0000
   1208 0 0 0 0 5 3 3 1 0 -0.0497 0.0000 0.0000 0.0000 0.0000
   1209 0 0 0 0 5 3 3 2 0 -0.0498 0.0000 0.0000 0.0000 0.0000
   1210 0 0 0 0 5 3 3 3 0 -0.0499 0.0000 0.0000 0.0000 0.0000
   1211 0 0 0 0 5 3 3 4 0 -0.0499 0.0000 0.0000 0.0000 0.0000
   1212 0 0 0 0 5 3 3 5 0 -0.0499 0.0000 0.0000 0.0000 0.0000
   1213 0 0 0 0 5 3 4 0 0 -0.0485 0.0000 0.0000 0.0000 0.0000
   1214 0 0 0 0 5 3 4 1 0 -0.0495 0.0000 0.0000 0.0000 0.0000
   1215 0 0 0 0 5 3 4 2 0 -0.0497 0.0000 0.0000 0.0000 0.0000
   1216 0 0 0 0 5 3 4 3 0 -0.0498 0.0000 0.0000 0.0000 0.0000
   1217 0 0 0 0 5 3 4 4 0 -0.0498 0.0000 0.0000 0.0000 0.0000
   1218 0 0 0 0 5 3 4 5 0 -0.0499 0.0000 0.0000 0.0000 0.0000
   1219 0 0 0 0 5 3 5 0 0 -0.0481 0.0000 0.0000 0.0000 0.0000
   1220 0 0 0 0 5 3 5 1 0 -0.0493 0.0000 0.0000 0.0000 0.0000
   1221 0 0 0 0 5 3 5 2 0 -0.0496 0.0000 0.0000 0.0000 0.0000
   1222 0 0 0 0 5 3 5 3 0 -0.0497 0.0000 0.0000 0.0000 0.0000
   1223 0 0 0 0 5 3 5 4 0 -0.0498 0.0000 0.0000 0.0000 0.0000
   1224 0 0 0 0 5 3 5 5 0 -0.0498 0.0000 0.0000 0.0000 0.0000
   1225 0 0 0 0 5 4 0 0 0 -0.0619 0.0000 0.0000 0.0000 0.0000
   1226 0 0 0 0 5 4 0 1 0 -0.0506 0.0000 0.0000 0.0000 0.0000
   1227 0 0 0 0 5 4 0 2 0 -0.0503 0.0000 0.0000 0.0000 0.0000
   1228 0 0 0 0 5 4 0 3 0 -0.0502 0.0000 0.0000 0.0000 0.0000
   1229 0 0 0 0 5 4 0 4 0 -0.0502 0.0000 0.0000 0.0000 0.0000
   1230 0 0 0 0 5 4 0 5 0 -0.0501 0.0000 0.0000 0.0000 0.0000
   1231 0 0 0 0 5 4 1 0 0 -0.0514 0.0000 0.0000 0.0000 0.0000
   1232 0 0 0 0 5 4 1 1 0 -0.0503 0.0000 0.0000 0.0000 0.0000
   1233 0 0 0 0 5 4 1 2 0 -0.0502 0.0000 0.0000 0.0000 0.0000
   1234 0 0 0 0 5 4 1 3 0 -0.0501 0.0000 0.0000 0.0000 0.0000
   1235 0 0 0 0 5 4 1 4 0 -0.0501 0.0000 0.0000 0.0000 0.0000
   1236 0 0 0 0 5 4 1 5 0 -0.0501 0.0000 0.0000 0.0000 0.0000
   1237 0 0 0 0 5 4 2 0 0 -0.0502 0.0000 0.0000 0.0000 0.0000
   1238 0 0 0 0 5 4 2 1 0 -0.0501 0.0000 0.0000 0.0000 0.0000
   1239 0 0 0 0 5 4 2 2 0 -0.0500 0.0000 0.0000 0.0000 0.0000
   1240 0 0 0 0 5 4 2 3 0 -0.0500 0.0000 0.0000 0.0000 0.0000
   1241 0 0 0 0 5 4 2 4 0 -0.0500 0.0000 0.0000 0.0000 0.0000
   1242 0 0 0 0 5 4 2 5 0 -0.0500 0.0000 0.0000 0.0000 0.0000
   1243 0 0 0 0 5 4 3 0 0 -0.0495 0.0000 0.0000 0.0000 0.0000
   1244 0 0 0 0 5 4 3 1 0 -0.0498 0.0000 0.0000 0.0000 0.0000
   1245 0 0 0 0 5 4 3 2 0 -0.0499 0.0000 0.0000 0.0000 0.0000
   1246 0 0 0 0 5 4 3 3 0 -0.0499 0.0000 0.0000 0.0000 0.0000
   1247 0 0 0 0 5 4 3 4 0 -0.0499 0.0000 0.0000 0.0000 0.0000
   1248 0 0 0 0 5 4 3 5 0 -0.0500 0.0000 0.0000 0.0000 0.0000
   1249 0 0 0 0 5 4 4 0 0 -0.0490 0.0000 0.0000 0.0000 0.0000
   1250 0 0 0 0 5 4 4 1 0 -0.0496 0.0000 0.0000 0.0000 0.0000
   1251 0 0 0 0 5 4 4 2 0 -0.0498 0.0000 0.0000 0.0000 0.0000
   1252 0 0 0 0 5 4 4 3 0 -0.0498 0.0000 0.0000 0.0000 0.0000
   1253 0 0 0 0 5 4 4 4 0 -0.0499 0.0000 0.0000 0.0000 0.0000
   1254 0 0 0 0 5 4 4 5 0 -0.0499 0.0000 0.0000 0.0000 0.0000
   1255 0 0 0 0 5 4 5 0 0 -0.0486 0.0000 0.0000 0.0000 0.0000
   1256 0 0 0 0 5 4 5 1 0 -0.0495 0.0000 0.0000 0.0000 0.0000
   1257 0 0 0 0 5 4 5 2 0 -0.0497 0.0000 0.0000 0.0000 0.0000
   1258 0 0 0 0 5 4 5 3 0 -0.0498 0.0000 0.0000 0.0000 0.0000
   1259 0 0 0 0 5 4 5 4 0 -0.0498 0.0000 0.0000 0.0000 0.0000
   1260 0 0 0 0 5 4 5 5 0 -0.0498 0.0000 0.0000 0.0000 0.0000
   1261 0 0 0 0 5 5 0 0 0 -0.0624 0.0000 0.0000 0.0000 0.0000
   1262 0 0 0 0 5 5 0 1 0 -0.0507 0.0000 0.0000 0.0000 0.0000
   1263 0 0 0 0 5 5 0 2 0 -0.0504 0.0000 0.0000 0.0000 0.0000
   1264 0 0 0 0 5 5 0 3 0 -0.0503 0.0000 0.0000 0.0000 0.0000
   1265 0 0 0 0 5 5 0 4 0 -0.0502 0.0000 0.0000 0.0000 0.0000
   1266 0 0 0 0 5 5 0 5 0 -0.0502 0.0000 0.0000 0.0000 0.0000
   1267 0 0 0 0 5 5 1 0 0 -0.0518 0.0000 0.0000 0.0000 0.0000
   1268 0 0 0 0 5 5 1 1 0 -0.0504 0.0000 0.0000 0.0000 0.0000
   1269 0 0 0 0 5 5 1 2 0 -0.0502 0.0000 0.0000 0.0000 0.0000
   1270 0 0 0 0 5 5 1 3 0 -0.0502 0.0000 0.0000 0.0000 0.0000
   1271 0 0 0 0 5 5 1 4 0 -0.0501 0.0000 0.0000 0.0000 0.0000
   1272 0 0 0 0 5 5 1 5 0 -0.0501 0.0000 0.0000 0.0000 0.0000
   1273 0 0 0 0 5 5 2 0 0 -0.0506 0.0000 0.0000 0.0000 0.0000
   1274 0 0 0 0 5 5 2 1 0 -0.0502 0.0000 0.0000 0.0000 0.0000
   1275 0 0 0 0 5 5 2 2 0 -0.0501 0.0000 0.0000 0.0000 0.0000
   1276 0 0 0 0 5 5 2 3 0 -0.0501 0.0000 0.0000 0.0000 0.0000
   1277 0 0 0 0 5 5 2 4 0 -0.0501 0.0000 0.0000 0.0000 0.0000
   1278 0 0 0 0 5 5 2 5 0 -0.0500 0.0000 0.0000 0.0000 0.0000
   1279 0 0 0 0 5 5 3 0 0 -0.0499 0.0000 0.0000 0.0000 0.0000
   1280 0 0 0 0 5 5 3 1 0 -0.0500 0.0000 0.0000 0.0000 0.0000
   1281 0 0 0 0 5 5 3 2 0 -0.0500 0.0000 0.0000 0.0000 0.0000
   1282 0 0 0 0 5 5 3 3 0 -0.0500 0.0000 0.0000 0.0000 0.0000
   1283 0 0 0 0 5 5 3 4 0 -0.0500 0.0000 0.0000 0.0000 0.0000
   1284 0 0 0 0 5 5 3 5 0 -0.0500 0.0000 0.0000 0.0000 0.0000
   1285 0 0 0 0 5 5 4 0 0 -0.0494 0.0000 0.0000 0.0000 0.0000
   1286 0 0 0 0 5 5 4 1 0 -0.0498 0.0000 0.0000 0.0000 0.0000
   1287 0 0 0 0 5 5 4 2 0 -0.0499 0.0000 0.0000 0.0000 0.0000
   1288 0 0 0 0 5 5 4 3 0 -0.0499 0.0000 0.0000 0.0000 0.0000
   1289 0 0 0 0 5 5 4 4 0 -0.0499 0.0000 0.0000 0.0000 0.0000
   1290 0 0 0 0 5 5 4 5 0 -0.0499 0.0000 0.0000 0.0000 0.0000
   1291 0 0 0 0 5 5 5 0 0 -0.0490 0.0000 0.0000 0.0000 0.0000
   1292 0 0 0 0 5 5 5 1 0 -0.0496 0.0000 0.0000 0.0000 0.0000
   1293 0 0 0 0 5 5 5 2 0 -0.0497 0.0000 0.0000 0.0000 0.0000
   1294 0 0 0 0 5 5 5 3 0 -0.0498 0.0000 0.0000 0.0000 0.0000
   1295 0 0 0 0 5 5 5 4 0 -0.0499 0.0000 0.0000 0.0000 0.0000
   1296 0 0 0 0 5 5 5 5 0 -0.0499 0.0000 0.0000 0.0000 0.0000
   1297 0 0 0 1 0 0 0 0 0 -0.0678 0.0000 0.0000 0.0000 0.0000
   1298 0 0 0 1 0 0 0 1 0 -0.0514 0.0000 0.0000 0.0000 0.0000
   1299 0 0 0 1 0 0 0 2 0 -0.0508 0.0000 0.0000 0.0000 0.0000
   1300 0 0 0 1 0 0 0 3 0 -0.0506 0.0000 0.0000 0.0000 0.0000
   1301 0 0 0 1 0 0 0 4 0 -0.0504 0.0000 0.0000 0.0000 0.0000
   1302 0 0 0 1 0 0 0 5 0 -0.0503 0.0000 0.0000 0.0000 0.0000
   1303 0 0 0 1 0 0 1 0 0 -0.0542 0.0000 0.0000 0.0000 0.0000
   1304 0 0 0 1 0 0 1 1 0 -0.0511 0.0000 0.0000 0.0000 0.0000
   1305 0 0 0 1 0 0 1 2 0 -0.0506 0.0000 0.0000 0.0000 0.0000
   1306 0 0 0 1 0 0 1 3 0 -0.0504 0.0000 0.0000 0.0000 0.0000
   1307 0 0 0 1 0 0 1 4 0 -0.0503 0.0000 0.0000 0.0000 0.0000
   1308 0 0 0 1 0 0 1 5 0 -0.0503 0.0000 0.0000 0.0000 0.0000
   1309 0 0 0 1 0 0 2 0 0 -0.0526 0.0000 0.0000 0.0000 0.0000
   1310 0 0 0 1 0 0 2 1 0 -0.0508 0.0000 0.0000 0.0000 0.0000
   1311 0 0 0 1 0 0 2 2 0 -0.0505 0.0000 0.0000 0.0000 0.0000
   1312 0 0 0 1 0 0 2 3 0 -0.0503 0.0000 0.0000 0.0000 0.0000
   1313 0 0 0 1 0 0 2 4 0 -0.0503 0.0000 0.0000 0.0000 0.0000
   1314 0 0 0 1 0 0 2 5 0 -0.0502 0.0000 0.0000 0.0000 0.0000
   1315 0 0 0 1 0 0 3 0 0 -0.0516 0.0000 0.0000 0.0000 0.0000
   1316 0 0 0 1 0 0 3 1 0 -0.0506 0.0000 0.0000 0.0000 0.0000
   1317 0 0 0 1 0 0 3 2 0 -0.0504 0.0000 0.0000 0.0000 0.0000
   1318 0 0 0 1 0 0 3 3 0 -0.0503 0.0000 0.0000 0.0000 0.0000
   1319 0 0 0 1 0 0 3 4 0 -0.0502 0.0000 0.0000 0.0000 0.0000
   1320 0 0 0 1 0 0 3 5 0 -0.0502 0.0000 0.0000 0.0000 0.0000
   1321 0 0 0 1 0 0 4 0 0 -0.0509 0.0000 0.0000 0.0000 0.0000
   1322 0 0 0 1 0 0 4 1 0 -0.0504 0.0000 0.0000 0.0000 0.0000
   1323 0 0 0 1 0 0 4 2 0 -0.0502 0.0000 0.0000 0.0000 0.0000
   1324 0 0 0 1 0 0 4 3 0 -0.0502 0.0000 0.0000 0.0000 0.0000
   1325 0 0 0 1 0 0 4 4 0 -0.0501 0.0000 0.0000 0.0000 0.0000
   1326 0 0 0 1 0 0 4 5 0 -0.0501 0.0000 0.0000 0.0000 0.0000
   1327 0 0 0 1 0 0 5 0 0 -0.0504 0.0000 0.0000 0.0000 0.0000
   1328 0 0 0 1 0 0 5 1 0 -0.0502 0.0000 0.0000 0.0000 0.0000
   1329 0 0 0 1 0 0 5 2 0 -0.0501 0.0000 0.0000 0.0000 0.0000
   1330 0 0 0 1 0 0 5 3 0 -0.0501 0.0000 0.0000 0.0000 0.0000
   1331 0 0 0 1 0 0 5 4 0 -0.0501 0.0000 0.0000 0.0000 0.0000
   1332 0 0 0 1 0 0 5 5 0 -0.0500 0.0000 0.0000 0.0000 0.0000
   1333 0 0 0 1 0 1 0 0 0 -0.0679 0.0000 0.0000 0.0000 0.0000
   1334 0 0 0 1 0 1 0 1 0 -0.0515 0.0000 0.0000 0.0000 0.0000
   1335 0 0 0 1 0 1 0 2 0 -0.0508 0.0000 0.0000 0.0000 0.0000
   1336 0 0 0 1 0 1 0 3 0 -0.0506 0.0000 0.0000 0.0000 0.0000
   1337 0 0 0 1 0 1 0 4 0 -0.0505 0.0000 0.0000 0.0000 0.0000
   1338 0 0 0 1 0 1 0 5 0 -0.0504 0.0000 0.0000 0.0000 0.0000
   1339 0 0 0 1 0 1 1 0 0 -0.0543 0.0000 0.0000 0.0000 0.0000
   1340 0 0 0 1 0 1 1 1 0 -0.0512 0.0000 0.0000 0.0000 0.0000
   1341 0 0 0 1 0 1 1 2 0 -0.0507 0.0000 0.0000 0.0000 0.0000
   1342 0 0 0 1 0 1 1 3 0 -0.0505 0.0000 0.0000 0.0000 0.0000
   1343 0 0 0 1 0 1 1 4 0 -0.0504 0.0000 0.0000 0.0000 0.0000
   1344 0 0 0 1 0 1 1 5 0 -0.0503 0.0000 0.0000 0.0000 0.0000
   1345 0 0 0 1 0 1 2 0 0 -0.0527 0.0000 0.0000 0.0000 0.0000
   1346 0 0 0 1 0 1 2 1 0 -0.0509 0.0000 0.0000 0.0000 0.0000
   1347 0 0 0 1 0 1 2 2 0 -0.0505 0.0000 0.0000 0.0000 0.0000
   1348 0 0 0 1 0 1 2 3 0 -0.0504 0.0000 0.0000 0.0000 0.0000
   1349 0 0 0 1 0 1 2 4 0 -0.0503 0.0000 0.0000 0.0000 0.0000
   1350 0 0 0 1 0 1 2 5 0 -0.0503 0.0000 0.0000 0.0000 0.0000
   1351 0 0 0 1 0 1 3 0 0 -0.0518 0.0000 0.0000 0.0000 0.0000
   1352 0 0 0 1 0 1 3 1 0 -0.0507 0.0000 0.0000 0.0000 0.0000
   1353 0 0 0 1 0 1 3 2 0 -0.0504 0.0000 0.0000 0.0000 0.0000
   1354 0 0 0 1 0 1 3 3 0 -0.0503 0.0000 0.0000 0.0000 0.0000
   1355 0 0 0 1 0 1 3 4 0 -0.0502 0.0000 0.0000 0.0000 0.0000
   1356 0 0 0 1 0 1 3 5 0 -0.0502 0.0000 0.0000 0.0000 0.0000
   1357 0 0 0 1 0 1 4 0 0 -0.0511 0.0000 0.0000 0.0000 0.0000
   1358 0 0 0 1 0 1 4 1 0 -0.0505 0.0000 0.0000 0.0000 0.0000
   1359 0 0 0 1 0 1 4 2 0 -0.0503 0.0000 0.0000 0.0000 0.0000
   1360 0 0 0 1 0 1 4 3 0 -0.0502 0.0000 0.0000 0.0000 0.0000
   1361 0 0 0 1 0 1 4 4 0 -0.0502 0.0000 0.0000 0.0000 0.0000
   1362 0 0 0 1 0 1 4 5 0 -0.0501 0.0000 0.0000 0.0000 0.0000
   1363 0 0 0 1 0 1 5 0 0 -0.0506 0.0000 0.0000 0.0000 0.0000
   1364 0 0 0 1 0 1 5 1 0 -0.0503 0.0000 0.0000 0.0000 0.0000
   1365 0 0 0 1 0 1 5 2 0 -0.0502 0.0000 0.0000 0.0000 0.0000
   1366 0 0 0 1 0 1 5 3 0 -0.0501 0.0000 0.0000 0.0000 0.0000
   1367 0 0 0 1 0 1 5 4 0 -0.0501 0.0000 0.0000 0.0000 0.0000
   1368 0 0 0 1 0 1 5 5 0 -0.0501 0.0000 0.0000 0.0000 0.0000
   1369 0 0 0 1 0 2 0 0 0 -0.0679 0.0000 0.0000 0.0000 0.0000
   1370 0 0 0 1 0 2 0 1 0 -0.0516 0.0000 0.0000 0.0000 0.0000
   1371 0 0 0 1 0 2 0 2 0 -0.0509 0.0000 0.0000 0.0000 0.0000
   1372 0 0 0 1 0 2 0 3 0 -0.0506 0.0000 0.0000 0.0000 0.0000
   1373 0 0 0 1 0 2 0 4 0 -0.0505 0.0000 0.0000 0.0000 0.0000
   1374 0 0 0 1 0 2 0 5 0 -0.0504 0.0000 0.0000 0.0000 0.0000
   1375 0 0 0 1 0 2 1 0 0 -0.0544 0.0000 0.0000 0.0000 0.0000
   1376 0 0 0 1 0 2 1 1 0 -0.0513 0.0000 0.0000 0.0000 0.0000
   1377 0 0 0 1 0 2 1 2 0 -0.0507 0.0000 0.0000 0.0000 0.0000
   1378 0 0 0 1 0 2 1 3 0 -0.0505 0.0000 0.0000 0.0000 0.0000
   1379 0 0 0 1 0 2 1 4 0 -0.0504 0.0000 0.0000 0.0000 0.0000
   1380 0 0 0 1 0 2 1 5 0 -0.0503 0.0000 0.0000 0.0000 0.0000
   1381 0 0 0 1 0 2 2 0 0 -0.0528 0.0000 0.0000 0.0000 0.0000
   1382 0 0 0 1 0 2 2 1 0 -0.0510 0.0000 0.0000 0.0000 0.0000
   1383 0 0 0 1 0 2 2 2 0 -0.0506 0.0000 0.0000 0.0000 0.0000
   1384 0 0 0 1 0 2 2 3 0 -0.0504 0.0000 0.0000 0.0000 0.0000
   1385 0 0 0 1 0 2 2 4 0 -0.0503 0.0000 0.0000 0.0000 0.0000
   1386 0 0 0 1 0 2 2 5 0 -0.0503 0.0000 0.0000 0.0000 0.0000
   1387 0 0 0 1 0 2 3 0 0 -0.0519 0.0000 0.0000 0.0000 0.0000
   1388 0 0 0 1 0 2 3 1 0 -0.0508 0.0000 0.0000 0.0000 0.0000
   1389 0 0 0 1 0 2 3 2 0 -0.0505 0.0000 0.0000 0.0000 0.0000
   1390 0 0 0 1 0 2 3 3 0 -0.0503 0.0000 0.0000 0.0000 0.0000
   1391 0 0 0 1 0 2 3 4 0 -0.0503 0.0000 0.0000 0.0000 0.0000
   1392 0 0 0 1 0 2 3 5 0 -0.0502 0.0000 0.0000 0.0000 0.0000
   1393 0 0 0 1 0 2 4 0 0 -0.0513 0.0000 0.0000 0.0000 0.0000
   1394 0 0 0 1 0 2 4 1 0 -0.0505 0.0000 0.0000 0.0000 0.0000
   1395 0 0 0 1 0 2 4 2 0 -0.0503 0.0000 0.0000 0.0000 0.0000
   1396 0 0 0 1 0 2 4 3 0 -0.0503 0.0000 0.0000 0.0000 0.0000
   1397 0 0 0 1 0 2 4 4 0 -0.0502 0.0000 0.0000 0.0000 0.0000
   1398 0 0 0 1 0 2 4 5 0 -0.0502 0.0000 0.0000 0.0000 0.0000
   1399 0 0 0 1 0 2 5 0 0 -0.0508 0.0000 0.0000 0.0000 0.0000
   1400 0 0 0 1 0 2 5 1 0 -0.0503 0.0000 0.0000 0.0000 0.0000
   1401 0 0 0 1 0 2 5 2 0 -0.0502 0.0000 0.0000 0.0000 0.0000
   1402 0 0 0 1 0 2 5 3 0 -0.0502 0.0000 0.0000 0.0000 0.0000
   1403 0 0 0 1 0 2 5 4 0 -0.0501 0.0000 0.0000 0.0000 0.0000
   1404 0 0 0 1 0 2 5 5 0 -0.0501 0.0000 0.0000 0.0000 0.0000
   1405 0 0 0 1 0 3 0 0 0 -0.0680 0.0000 0.0000 0.0000 0.0000
   1406 0 0 0 1 0 3 0 1 0 -0.0516 0.0000 0.0000 0.0000 0.0000
   1407 0 0 0 1 0 3 0 2 0 -0.0510 0.0000 0.0000 0.0000 0.0000
   1408 0 0 0 1 0 3 0 3 0 -0.0507 0.0000 0.0000 0.0000 0.0000
   1409 0 0 0 1 0 3 0 4 0 -0.0505 0.0000 0.0000 0.0000 0.0000
   1410 0 0 0 1 0 3 0 5 0 -0.0504 0.0000 0.0000 0.0000 0.0000
   1411 0 0 0 1 0 3 1 0 0 -0.0545 0.0000 0.0000 0.0000 0.0000
   1412 0 0 0 1 0 3 1 1 0 -0.0513 0.0000 0.0000 0.0000 0.0000
   1413 0 0 0 1 0 3 1 2 0 -0.0508 0.0000 0.0000 0.0000 0.0000
   1414 0 0 0 1 0 3 1 3 0 -0.0506 0.0000 0.0000 0.0000 0.0000
   1415 0 0 0 1 0 3 1 4 0 -0.0504 0.0000 0.0000 0.0000 0.0000
   1416 0 0 0 1 0 3 1 5 0 -0.0504 0.0000 0.0000 0.0000 0.0000
   1417 0 0 0 1 0 3 2 0 0 -0.0530 0.0000 0.0000 0.0000 0.0000
   1418 0 0 0 1 0 3 2 1 0 -0.0511 0.0000 0.0000 0.0000 0.0000
   1419 0 0 0 1 0 3 2 2 0 -0.0507 0.0000 0.0000 0.0000 0.0000
   1420 0 0 0 1 0 3 2 3 0 -0.0505 0.0000 0.0000 0.0000 0.0000
   1421 0 0 0 1 0 3 2 4 0 -0.0504 0.0000 0.0000 0.0000 0.0000
   1422 0 0 0 1 0 3 2 5 0 -0.0503 0.0000 0.0000 0.0000 0.0000
   1423 0 0 0 1 0 3 3 0 0 -0.0521 0.0000 0.0000 0.0000 0.0000
   1424 0 0 0 1 0 3 3 1 0 -0.0508 0.0000 0.0000 0.0000 0.0000
   1425 0 0 0 1 0 3 3 2 0 -0.0505 0.0000 0.0000 0.0000 0.0000
   1426 0 0 0 1 0 3 3 3 0 -0.0504 0.0000 0.0000 0.0000 0.0000
   1427 0 0 0 1 0 3 3 4 0 -0.0503 0.0000 0.0000 0.0000 0.0000
   1428 0 0 0 1 0 3 3 5 0 -0.0502 0.0000 0.0000 0.0000 0.0000
   1429 0 0 0 1 0 3 4 0 0 -0.0514 0.0000 0.0000 0.0000 0.0000
   1430 0 0 0 1 0 3 4 1 0 -0.0506 0.0000 0.0000 0.0000 0.0000
   1431 0 0 0 1 0 3 4 2 0 -0.0504 0.0000 0.0000 0.0000 0.0000
   1432 0 0 0 1 0 3 4 3 0 -0.0503 0.0000 0.0000 0.0000 0.0000
   1433 0 0 0 1 0 3 4 4 0 -0.0502 0.0000 0.0000 0.0000 0.0000
   1434 0 0 0 1 0 3 4 5 0 -0.0502 0.0000 0.0000 0.0000 0.0000
   1435 0 0 0 1 0 3 5 0 0 -0.0509 0.0000 0.0000 0.0000 0.0000
   1436 0 0 0 1 0 3 5 1 0 -0.0504 0.0000 0.0000 0.0000 0.0000
   1437 0 0 0 1 0 3 5 2 0 -0.0503 0.0000 0.0000 0.0000 0.0000
   1438 0 0 0 1 0 3 5 3 0 -0.0502 0.0000 0.0000 0.0000 0.0000
   1439 0 0 0 1 0 3 5 4 0 -0.0502 0.0000 0.0000 0.0000 0.0000
   1440 0 0 0 1 0 3 5 5 0 -0.0501 0.0000 0.0000 0.0000 0.0000
   1441 0 0 0 1 0 4 0 0 0 -0.0681 0.0000 0.0000 0.0000 0.0000
   1442 0 0 0 1 0 4 0 1 0 -0.0517 0.0000 0.0000 0.0000 0.0000
   1443 0 0 0 1 0 4 0 2 0 -0.0510 0.0000 0.0000 0.0000 0.0000
   1444 0 0 0 1 0 4 0 3 0 -0.0507 0.0000 0.0000 0.0000 0.0000
   1445 0 0 0 1 0 4 0 4 0 -0.0506 0.0000 0.0000 0.0000 0.0000
   1446 0 0 0 1 0 4 0 5 0 -0.0505 0.0000 0.0000 0.0000 0.0000
   1447 0 0 0 1 0 4 1 0 0 -0.0546 0.0000 0.0000 0.0000 0.0000
   1448 0 0 0 1 0 4 1 1 0 -0.0514 0.0000 0.0000 0.0000 0.0000
   1449 0 0 0 1 0 4 1 2 0 -0.0509 0.0000 0.0000 0.0000 0.0000
   1450 0 0 0 1 0 4 1 3 0 -0.0506 0.0000 0.0000 0.0000 0.0000
   1451 0 0 0 1 0 4 1 4 0 -0.0505 0.0000 0.0000 0.0000 0.0000
   1452 0 0 0 1 0 4 1 5 0 -0.0504 0.0000 0.0000 0.0000 0.0000
   1453 0 0 0 1 0 4 2 0 0 -0.0531 0.0000 0.0000 0.0000 0.0000
   1454 0 0 0 1 0 4 2 1 0 -0.0511 0.0000 0.0000 0.0000 0.0000
   1455 0 0 0 1 0 4 2 2 0 -0.0507 0.0000 0.0000 0.0000 0.0000
   1456 0 0 0 1 0 4 2 3 0 -0.0505 0.0000 0.0000 0.0000 0.0000
   1457 0 0 0 1 0 4 2 4 0 -0.0504 0.0000 0.0000 0.0000 0.0000
   1458 0 0 0 1 0 4 2 5 0 -0.0503 0.0000 0.0000 0.0000 0.0000
   1459 0 0 0 1 0 4 3 0 0 -0.0522 0.0000 0.0000 0.0000 0.0000
   1460 0 0 0 1 0 4 3 1 0 -0.0509 0.0000 0.0000 0.0000 0.0000
   1461 0 0 0 1 0 4 3 2 0 -0.0506 0.0000 0.0000 0.0000 0.0000
   1462 0 0 0 1 0 4 3 3 0 -0.0504 0.0000 0.0000 0.0000 0.0000
   1463 0 0 0 1 0 4 3 4 0 -0.0503 0.0000 0.0000 0.0000 0.0000
   1464 0 0 0 1 0 4 3 5 0 -0.0503 0.0000 0.0000 0.0000 0.0000
   1465 0 0 0 1 0 4 4 0 0 -0.0516 0.0000 0.0000 0.0000 0.0000
   1466 0 0 0 1 0 4 4 1 0 -0.0507 0.0000 0.0000 0.0000 0.0000
   1467 0 0 0 1 0 4 4 2 0 -0.0505 0.0000 0.0000 0.0000 0.0000
   1468 0 0 0 1 0 4 4 3 0 -0.0503 0.0000 0.0000 0.0000 0.0000
   1469 0 0 0 1 0 4 4 4 0 -0.0503 0.0000 0.0000 0.0000 0.0000
   1470 0 0 0 1 0 4 4 5 0 -0.0502 0.0000 0.0000 0.0000 0.0000
   1471 0 0 0 1 0 4 5 0 0 -0.0511 0.0000 0.0000 0.0000 0.0000
   1472 0 0 0 1 0 4 5 1 0 -0.0505 0.0000 0.0000 0.0000 0.0000
   1473 0 0 0 1 0 4 5 2 0 -0.0503 0.0000 0.0000 0.0000 0.0000
   1474 0 0 0 1 0 4 5 3 0 -0.0502 0.0000 0.0000 0.0000 0.0000
   1475 0 0 0 1 0 4 5 4 0 -0.0502 0.0000 0.0000 0.0000 0.0000
   1476 0 0 0 1 0 4 5 5 0 -0.0502 0.0000 0.0000 0.0000 0.0000
   1477 0 0 0 1 0 5 0 0 0 -0.0681 0.0000 0.0000 0.0000 0.0000
   1478 0 0 0 1 0 5 0 1 0 -0.0518 0.0000 0.0000 0.0000 0.0000
   1479 0 0 0 1 0 5 0 2 0 -0.0511 0.0000 0.0000 0.0000 0.0000
   1480 0 0 0 1 0 5 0 3 0 -0.0508 0.0000 0.0000 0.0000 0.0000
   1481 0 0 0 1 0 5 0 4 0 -0.0506 0.0000 0.0000 0.0000 0.0000
   1482 0 0 0 1 0 5 0 5 0 -0.0505 0.0000 0.0000 0.0000 0.0000
   1483 0 0 0 1 0 5 1 0 0 -0.0547 0.0000 0.0000 0.0000 0.0000
   1484 0 0 0 1 0 5 1 1 0 -0.0515 0.0000 0.0000 0.0000 0.0000
   1485 0 0 0 1 0 5 1 2 0 -0.0509 0.0000 0.0000 0.0000 0.0000
   1486 0 0 0 1 0 5 1 3 0 -0.0507 0.0000 0.0000 0.0000 0.0000
   1487 0 0 0 1 0 5 1 4 0 -0.0505 0.0000 0.0000 0.0000 0.0000
   1488 0 0 0 1 0 5 1 5 0 -0.0504 0.0000 0.0000 0.0000 0.0000
   1489 0 0 0 1 0 5 2 0 0 -0.0532 0.0000 0.0000 0.0000 0.0000
   1490 0 0 0 1 0 5 2 1 0 -0.0512 0.0000 0.0000 0.0000 0.0000
   1491 0 0 0 1 0 5 2 2 0 -0.0508 0.0000 0.0000 0.0000 0.0000
   1492 0 0 0 1 0 5 2 3 0 -0.0506 0.0000 0.0000 0.0000 0.0000
   1493 0 0 0 1 0 5 2 4 0 -0.0504 0.0000 0.0000 0.0000 0.0000
   1494 0 0 0 1 0 5 2 5 0 -0.0504 0.0000 0.0000 0.0000 0.0000
   1495 0 0 0 1 0 5 3 0 0 -0.0523 0.0000 0.0000 0.0000 0.0000
   1496 0 0 0 1 0 5 3 1 0 -0.0510 0.0000 0.0000 0.0000 0.0000
   1497 0 0 0 1 0 5 3 2 0 -0.0506 0.0000 0.0000 0.0000 0.0000
   1498 0 0 0 1 0 5 3 3 0 -0.0505 0.0000 0.0000 0.0000 0.0000
   1499 0 0 0 1 0 5 3 4 0 -0.0504 0.0000 0.0000 0.0000 0.0000
   1500 0 0 0 1 0 5 3 5 0 -0.0503 0.0000 0.0000 0.0000 0.0000
   1501 0 0 0 1 0 5 4 0 0 -0.0517 0.0000 0.0000 0.0000 0.0000
   1502 0 0 0 1 0 5 4 1 0 -0.0508 0.0000 0.0000 0.0000 0.0000
   1503 0 0 0 1 0 5 4 2 0 -0.0505 0.0000 0.0000 0.0000 0.0000
   1504 0 0 0 1 0 5 4 3 0 -0.0504 0.0000 0.0000 0.0000 0.0000
   1505 0 0 0 1 0 5 4 4 0 -0.0503 0.0000 0.0000 0.0000 0.0000
   1506 0 0 0 1 0 5 4 5 0 -0.0502 0.0000 0.0000 0.0000 0.0000
   1507 0 0 0 1 0 5 5 0 0 -0.0512 0.0000 0.0000 0.0000 0.0000
   1508 0 0 0 1 0 5 5 1 0 -0.0506 0.0000 0.0000 0.0000 0.0000
   1509 0 0 0 1 0 5 5 2 0 -0.0504 0.0000 0.0000 0.0000 0.0000
   1510 0 0 0 1 0 5 5 3 0 -0.0503 0.0000 0.0000 0.0000 0.0000
   1511 0 0 0 1 0 5 5 4 0 -0.0502 0.0000 0.0000 0.0000 0.0000
   1512 0 0 0 1 0 5 5 5 0 -0.0502 0.0000 0.0000 0.0000 0.0000
   1513 0 0 0 1 1 0 0 0 0 -0.0678 0.0000 0.0000 0.0000 0.0000
   1514 0 0 0 1 1 0 0 1 0 -0.0514 0.0000 0.0000 0.0000 0.0000
   1515 0 0 0 1 1 0 0 2 0 -0.0508 0.0000 0.0000 0.0000 0.0000
   1516 0 0 0 1 1 0 0 3 0 -0.0506 0.0000 0.0000 0.0000 0.0000
   1517 0 0 0 1 1 0 0 4 0 -0.0504 0.0000 0.0000 0.0000 0.0000
   1518 0 0 0 1 1 0 0 5 0 -0.0503 0.0000 0.0000 0.0000 0.0000
   1519 0 0 0 1 1 0 1 0 0 -0.0542 0.0000 0.0000 0.0000 0.0000
   1520 0 0 0 1 1 0 1 1 0 -0.0511 0.0000 0.0000 0.0000 0.0000
   1521 0 0 0 1 1 0 1 2 0 -0.0506 0.0000 0.0000 0.0000 0.0000
   1522 0 0 0 1 1 0 1 3 0 -0.0504 0.0000 0.0000 0.0000 0.0000
   1523 0 0 0 1 1 0 1 4 0 -0.0503 0.0000 0.0000 0.0000 0.0000
   1524 0 0 0 1 1 0 1 5 0 -0.0503 0.0000 0.0000 0.0000 0.0000
   1525 0 0 0 1 1 0 2 0 0 -0.0526 0.0000 0.0000 0.0000 0.0000
   1526 0 0 0 1 1 0 2 1 0 -0.0508 0.0000 0.0000 0.0000 0.0000
   1527 0 0 0 1 1 0 2 2 0 -0.0505 0.0000 0.0000 0.0000 0.0000
   1528 0 0 0 1 1 0 2 3 0 -0.0503 0.0000 0.0000 0.0000 0.0000
   1529 0 0 0 1 1 0 2 4 0 -0.0503 0.0000 0.0000 0.0000 0.0000
   1530 0 0 0 1 1 0 2 5 0 -0.0502 0.0000 0.0000 0.0000 0.0000
   1531 0 0 0 1 1 0 3 0 0 -0.0516 0.0000 0.0000 0.0000 0.0000
   1532 0 0 0 1 1 0 3 1 0 -0.0506 0.0000 0.0000 0.0000 0.0000
   1533 0 0 0 1 1 0 3 2 0 -0.0504 0.0000 0.0000 0.0000 0.0000
   1534 0 0 0 1 1 0 3 3 0 -0.0503 0.0000 0.0000 0.0000 0.0000
   1535 0 0 0 1 1 0 3 4 0 -0.0502 0.0000 0.0000 0.0000 0.0000
   1536 0 0 0 1 1 0 3 5 0 -0.0502 0.0000 0.0000 0.0000 0.0000
   1537 0 0 0 1 1 0 4 0 0 -0.0509 0.0000 0.0000 0.0000 0.0000
   1538 0 0 0 1 1 0 4 1 0 -0.0504 0.0000 0.0000 0.0000 0.0000
   1539 0 0 0 1 1 0 4 2 0 -0.0502 0.0000 0.0000 0.0000 0.0000
   1540 0 0 0 1 1 0 4 3 0 -0.0502 0.0000 0.0000 0.0000 0.0000
   1541 0 0 0 1 1 0 4 4 0 -0.0501 0.0000 0.0000 0.0000 0.0000
   1542 0 0 0 1 1 0 4 5 0 -0.0501 0.0000 0.0000 0.0000 0.0000
   1543 0 0 0 1 1 0 5 0 0 -0.0504 0.0000 0.0000 0.0000 0.0000
   1544 0 0 0 1 1 0 5 1 0 -0.0502 0.0000 0.0000 0.0000 0.0000
   1545 0 0 0 1 1 0 5 2 0 -0.0501 0.0000 0.0000 0.0000 0.0000
   1546 0 0 0 1 1 0 5 3 0 -0.0501 0.0000 0.0000 0.0000 0.0000
   1547 0 0 0 1 1 0 5 4 0 -0.0501 0.0000 0.0000 0.0000 0.0000
   1548 0 0 0 1 1 0 5 5 0 -0.0500 0.0000 0.0000 0.0000 0.0000
   1549 0 0 0 1 1 1 0 0 0 -0.0679 0.0000 0.0000 0.0000 0.0000
   1550 0 0 0 1 1 1 0 1 0 -0.0515 0.0000 0.0000 0.0000 0.0000
   1551 0 0 0 1 1 1 0 2 0 -0.0508 0.0000 0.0000 0.0000 0.0000
   1552 0 0 0 1 1 1 0 3 0 -0.0506 0.0000 0.0000 0.0000 0.0000
   1553 0 0 0 1 1 1 0 4 0 -0.0505 0.0000 0.0000 0.0000 0.0000
   1554 0 0 0 1 1 1 0 5 0 -0.0504 0.0000 0.0000 0.0000 0.0000
   1555 0 0 0 1 1 1 1 0 0 -0.0543 0.0000 0.0000 0.0000 0.0000
   1556 0 0 0 1 1 1 1 1 0 -0.0512 0.0000 0.0000 0.0000 0.0000
   1557 0 0 0 1 1 1 1 2 0 -0.0507 0.0000 0.0000 0.0000 0.0000
   1558 0 0 0 1 1 1 1 3 0 -0.0505 0.0000 0.0000 0.0000 0.0000
   1559 0 0 0 1 1 1 1 4 0 -0.0504 0.0000 0.0000 0.0000 0.0000
   1560 0 0 0 1 1 1 1 5 0 -0.0503 0.0000 0.0000 0.0000 0.0000
   1561 0 0 0 1 1 1 2 0 0 -0.0527 0.0000 0.0000 0.0000 0.0000
   1562 0 0 0 1 1 1 2 1 0 -0.0509 0.0000 0.0000 0.0000 0.0000
   1563 0 0 0 1 1 1 2 2 0 -0.0505 0.0000 0.0000 0.0000 0.0000
   1564 0 0 0 1 1 1 2 3 0 -0.0504 0.0000 0.0000 0.0000 0.0000
   1565 0 0 0 1 1 1 2 4 0 -0.0503 0.0000 0.0000 0.0000 0.0000
   1566 0 0 0 1 1 1 2 5 0 -0.0503 0.0000 0.0000 0.0000 0.0000
   1567 0 0 0 1 1 1 3 0 0 -0.0518 0.0000 0.0000 0.0000 0.0000
   1568 0 0 0 1 1 1 3 1 0 -0.0507 0.0000 0.0000 0.0000 0.0000
   1569 0 0 0 1 1 1 3 2 0 -0.0504 0.0000 0.0000 0.0000 0.0000
   1570 0 0 0 1 1 1 3 3 0 -0.0503 0.0000 0.0000 0.0000 0.0000
   1571 0 0 0 1 1 1 3 4 0 -0.0502 0.0000 0.0000 0.0000 0.0000
   1572 0 0 0 1 1 1 3 5 0 -0.0502 0.0000 0.0000 0.0000 0.0000
   1573 0 0 0 1 1 1 4 0 0 -0.0511 0.0000 0.0000 0.0000 0.0000
   1574 0 0 0 1 1 1 4 1 0 -0.0505 0.0000 0.0000 0.0000 0.0000
   1575 0 0 0 1 1 1 4 2 0 -0.0503 0.0000 0.0000 0.0000 0.0000
   1576 0 0 0 1 1 1 4 3 0 -0.0502 0.0000 0.0000 0.0000 0.0000
   1577 0 0 0 1 1 1 4 4 0 -0.0502 0.0000 0.0000 0.0000 0.0000
   1578 0 0 0 1 1 1 4 5 0 -0.0501 0.0000 0.0000 0.0000 0.0000
   1579 0 0 0 1 1 1 5 0 0 -0.0506 0.0000 0.0000 0.0000 0.0000
   1580 0 0 0 1 1 1 5 1 0 -0.0503 0.0000 0.0000 0.0000 0.0000
   1581 0 0 0 1 1 1 5 2 0 -0.0502 0.0000 0.0000 0.0000 0.0000
   1582 0 0 0 1 1 1 5 3 0 -0.0501 0.0000 0.0000 0.0000 0.0000
   1583 0 0 0 1 1 1 5 4 0 -0.0501 0.0000 0.0000 0.0000 0.0000
   1584 0 0 0 1 1 1 5 5 0 -0.0501 0.0000 0.0000 0.0000 0.0000
   1585 0 0 0 1 1 2 0 0 0 -0.0679 0.0000 0.0000 0.0000 0.0000
   1586 0 0 0 1 1 2 0 1 0 -0.0516 0.0000 0.0000 0.0000 0.0000
   1587 0 0 0 1 1 2 0 2 0 -0.0509 0.0000 0.0000 0.0000 0.0000
   1588 0 0 0 1 1 2 0 3 0 -0.0506 0.0000 0.0000 0.0000 0.0000
   1589 0 0 0 1 1 2 0 4 0 -0.0505 0.0000 0.0000 0.0000 0.0000
   1590 0 0 0 1 1 2 0 5 0 -0.0504 0.0000 0.0000 0.0000 0.0000
   1591 0 0 0 1 1 2 1 0 0 -0.0544 0.0000 0.0000 0.0000 0.0000
   1592 0 0 0 1 1 2 1 1 0 -0.0513 0.0000 0.0000 0.0000 0.0000
   1593 0 0 0 1 1 2 1 2 0 -0.0507 0.0000 0.0000 0.0000 0.0000
   1594 0 0 0 1 1 2 1 3 0 -0.0505 0.0000 0.0000 0.0000 0.0000
   1595 0 0 0 1 1 2 1 4 0 -0.0504 0.0000 0.0000 0.0000 0.0000
   1596 0 0 0 1 1 2 1 5 0 -0.0503 0.0000 0.0000 0.0000 0.0000
   1597 0 0 0 1 1 2 2 0 0 -0.0528 0.0000 0.0000 0.0000 0.0000
   1598 0 0 0 1 1 2 2 1 0 -0.0510 0.0000 0.0000 0.0000 0.0000
   1599 0 0 0 1 1 2 2 2 0 -0.0506 0.0000 0.0000 0.0000 0.0000
   1600 0 0 0 1 1 2 2 3 0 -0.0504 0.0000 0.0000 0.0000 0.0000
   1601 0 0 0 1 1 2 2 4 0 -0.0503 0.0000 0.0000 0.0000 0.0000
   1602 0 0 0 1 1 2 2 5 0 -0.0503 0.0000 0.0000 0.0000 0.0000
   1603 0 0 0 1 1 2 3 0 0 -0.0519 0.0000 0.0000 0.0000 0.0000
   1604 0 0 0 1 1 2 3 1 0 -0.0508 0.0000 0.0000 0.0000 0.0000
   1605 0 0 0 1 1 2 3 2 0 -0.0505 0.0000 0.0000 0.0000 0.0000
   1606 0 0 0 1 1 2 3 3 0 -0.0503 0.0000 0.0000 0.0000 0.0000
   1607 0 0 0 1 1 2 3 4 0 -0.0503 0.0000 0.0000 0.0000 0.0000
   1608 0 0 0 1 1 2 3 5 0 -0.0502 0.0000 0.0000 0.0000 0.0000
   1609 0 0 0 1 1 2 4 0 0 -0.0513 0.0000 0.0000 0.0000 0.0000
   1610 0 0 0 1 1 2 4 1 0 -0.0505 0.0000 0.0000 0.0000 0.0000
   1611 0 0 0 1 1 2 4 2 0 -0.0503 0.0000 0.0000 0.0000 0.0000
   1612 0 0 0 1 1 2 4 3 0 -0.0503 0.0000 0.0000 0.0000 0.0000
   1613 0 0 0 1 1 2 4 4 0 -0.0502 0.0000 0.0000 0.0000 0.0000
   1614 0 0 0 1 1 2 4 5 0 -0.0502 0.0000 0.0000 0.0000 0.0000
   1615 0 0 0 1 1 2 5 0 0 -0.0508 0.0000 0.0000 0.0000 0.0000
   1616 0 0 0 1 1 2 5 1 0 -0.0503 0.0000 0.0000 0.0000 0.0000
   1617 0 0 0 1 1 2 5 2 0 -0.0502 0.0000 0.0000 0.0000 0.0000
   1618 0 0 0 1 1 2 5 3 0 -0.0502 0.0000 0.0000 0.0000 0.0000
   1619 0 0 0 1 1 2 5 4 0 -0.0501 0.0000 0.0000 0.0000 0.0000
   1620 0 0 0 1 1 2 5 5 0 -0.0501 0.0000 0.0000 0.0000 0.0000
   1621 0 0 0 1 1 3 0 0 0 -0.0680 0.0000 0.0000 0.0000 0.0000
   1622 0 0 0 1 1 3 0 1 0 -0.0516 0.0000 0.0000 0.0000 0.0000
   1623 0 0 0 1 1 3 0 2 0 -0.0510 0.0000 0.0000 0.0000 0.0000
   1624 0 0 0 1 1 3 0 3 0 -0.0507 0.0000 0.0000 0.0000 0.0000
   1625 0 0 0 1 1 3 0 4 0 -0.0505 0.0000 0.0000 0.0000 0.0000
   1626 0 0 0 1 1 3 0 5 0 -0.0504 0.0000 0.0000 0.0000 0.0000
   1627 0 0 0 1 1 3 1 0 0 -0.0545 0.0000 0.0000 0.0000 0.0000
   1628 0 0 0 1 1 3 1 1 0 -0.0513 0.0000 0.0000 0.0000 0.0000
   1629 0 0 0 1 1 3 1 2 0 -0.0508 0.0000 0.0000 0.0000 0.0000
   1630 0 0 0 1 1 3 1 3 0 -0.0506 0.0000 0.0000 0.0000 0.0000
   1631 0 0 0 1 1 3 1 4 0 -0.0504 0.0000 0.0000 0.0000 0.0000
   1632 0 0 0 1 1 3 1 5 0 -0.0504 0.0000 0.0000 0.0000 0.0000
   1633 0 0 0 1 1 3 2 0 0 -0.0530 0.0000 0.0000 0.0000 0.0000
   1634 0 0 0 1 1 3 2 1 0 -0.0511 0.0000 0.0000 0.0000 0.0000
   1635 0 0 0 1 1 3 2 2 0 -0.0507 0.0000 0.0000 0.0000 0.0000
   1636 0 0 0 1 1 3 2 3 0 -0.0505 0.0000 0.0000 0.0000 0.0000
   1637 0 0 0 1 1 3 2 4 0 -0.0504 0.0000 0.0000 0.0000 0.0000
   1638 0 0 0 1 1 3 2 5 0 -0.0503 0.0000 0.0000 0.0000 0.0000
   1639 0 0 0 1 1 3 3 0 0 -0.0521 0.0000 0.0000 0.0000 0.0000
   1640 0 0 0 1 1 3 3 1 0 -0.0508 0.0000 0.0000 0.0000 0.0000
   1641 0 0 0 1 1 3 3 2 0 -0.0505 0.0000 0.0000 0.0000 0.0000
   1642 0 0 0 1 1 3 3 3 0 -0.0504 0.0000 0.0000 0.0000 0.0000
   1643 0 0 0 1 1 3 3 4 0 -0.0503 0.0000 0.0000 0.0000 0.0000
   1644 0 0 0 1 1 3 3 5 0 -0.0502 0.0000 0.0000 0.0000 0.0000
   1645 0 0 0 1 1 3 4 0 0 -0.0514 0.0000 0.0000 0.0000 0.0000
   1646 0 0 0 1 1 3 4 1 0 -0.0506 0.0000 0.0000 0.0000 0.0000
   1647 0 0 0 1 1 3 4 2 0 -0.0504 0.0000 0.0000 0.0000 0.0000
   1648 0 0 0 1 1 3 4 3 0 -0.0503 0.0000 0.0000 0.0000 0.0000
   1649 0 0 0 1 1 3 4 4 0 -0.0502 0.0000 0.0000 0.0000 0.0000
   1650 0 0 0 1 1 3 4 5 0 -0.0502 0.0000 0.0000 0.0000 0.0000
   1651 0 0 0 1 1 3 5 0 0 -0.0509 0.0000 0.0000 0.0000 0.0000
   1652 0 0 0 1 1 3 5 1 0 -0.0504 0.0000 0.0000 0.0000 0.0000
   1653 0 0 0 1 1 3 5 2 0 -0.0503 0.0000 0.0000 0.0000 0.0000
   1654 0 0 0 1 1 3 5 3 0 -0.0502 0.0000 0.0000 0.0000 0.0000
   1655 0 0 0 1 1 3 5 4 0 -0.0502 0.0000 0.0000 0.0000 0.0000
   1656 0 0 0 1 1 3 5 5 0 -0.0501 0.0000 0.0000 0.0000 0.0000
   1657 0 0 0 1 1 4 0 0 0 -0.0681 0.0000 0.0000 0.0000 0.0000
   1658 0 0 0 1 1 4 0 1 0 -0.0517 0.0000 0.0000 0.0000 0.0000
   1659 0 0 0 1 1 4 0 2 0 -0.0510 0.0000 0.0000 0.0000 0.0000
   1660 0 0 0 1 1 4 0 3 0 -0.0507 0.0000 0.0000 0.0000 0.0000
   1661 0 0 0 1 1 4 0 4 0 -0.0506 0.0000 0.0000 0.0000 0.0000
   1662 0 0 0 1 1 4 0 5 0 -0.0505 0.0000 0.0000 0.0000 0.0000
   1663 0 0 0 1 1 4 1 0 0 -0.0546 0.0000 0.0000 0.0000 0.0000
   1664 0 0 0 1 1 4 1 1 0 -0.0514 0.0000 0.0000 0.0000 0.0000
   1665 0 0 0 1 1 4 1 2 0 -0.0509 0.0000 0.0000 0.0000 0.0000
   1666 0 0 0 1 1 4 1 3 0 -0.0506 0.0000 0.0000 0.0000 0.0000
   1667 0 0 0 1 1 4 1 4 0 -0.0505 0.0000 0.0000 0.0000 0.0000
   1668 0 0 0 1 1 4 1 5 0 -0.0504 0.0000 0.0000 0.0000 0.0000
   1669 0 0 0 1 1 4 2 0 0 -0.0531 0.0000 0.0000 0.0000 0.0000
   1670 0 0 0 1 1 4 2 1 0 -0.0511 0.0000 0.0000 0.0000 0.0000
   1671 0 0 0 1 1 4 2 2 0 -0.0507 0.0000 0.0000 0.0000 0.0000
   1672 0 0 0 1 1 4 2 3 0 -0.0505 0.0000 0.0000 0.0000 0.0000
   1673 0 0 0 1 1 4 2 4 0 -0.0504 0.0000 0.0000 0.0000 0.0000
   1674 0 0 0 1 1 4 2 5 0 -0.0503 0.0000 0.0000 0.0000 0.0000
   1675 0 0 0 1 1 4 3 0 0 -0.0522 0.0000 0.0000 0.0000 0.0000
   1676 0 0 0 1 1 4 3 1 0 -0.0509 0.0000 0.0000 0.0000 0.0000
   1677 0 0 0 1 1 4 3 2 0 -0.0506 0.0000 0.0000 0.0000 0.0000
   1678 0 0 0 1 1 4 3 3 0 -0.0504 0.0000 0.0000 0.0000 0.0000
   1679 0 0 0 1 1 4 3 4 0 -0.0503 0.0000 0.0000 0.0000 0.0000
   1680 0 0 0 1 1 4 3 5 0 -0.0503 0.0000 0.0000 0.0000 0.0000
   1681 0 0 0 1 1 4 4 0 0 -0.0516 0.0000 0.0000 0.0000 0.0000
   1682 0 0 0 1 1 4 4 1 0 -0.0507 0.0000 0.0000 0.0000 0.0000
   1683 0 0 0 1 1 4 4 2 0 -0.0505 0.0000 0.0000 0.0000 0.0000
   1684 0 0 0 1 1 4 4 3 0 -0.0503 0.0000 0.0000 0.0000 0.0000
   1685 0 0 0 1 1 4 4 4 0 -0.0503 0.0000 0.0000 0.0000 0.0000
   1686 0 0 0 1 1 4 4 5 0 -0.0502 0.0000 0.0000 0.0000 0.0000
   1687 0 0 0 1 1 4 5 0 0 -0.0511 0.0000 0.0000 0.0000 0.0000
   1688 0 0 0 1 1 4 5 1 0 -0.0505 0.0000 0.0000 0.0000 0.0000
   1689 0 0 0 1 1 4 5 2 0 -0.0503 0.0000 0.0000 0.0000 0.0000
   1690 0 0 0 1 1 4 5 3 0 -0.0502 0.0000 0.0000 0.0000 0.0000
   1691 0 0 0 1 1 4 5 4 0 -0.0502 0.0000 0.0000 0.0000 0.0000
   1692 0 0 0 1 1 4 5 5 0 -0.0502 0.0000 0.0000 0.0000 0.0000
   1693 0 0 0 1 1 5 0 0 0 -0.0681 0.0000 0.0000 0.0000 0.0000
   1694 0 0 0 1 1 5 0 1 0 -0.0518 0.0000 0.0000 0.0000 0.0000
   1695 0 0 0 1 1 5 0 2 0 -0.0511 0.0000 0.0000 0.0000 0.0000
   1696 0 0 0 1 1 5 0 3 0 -0.0508 0.0000 0.0000 0.0000 0.0000
   1697 0 0 0 1 1 5 0 4 0 -0.0506 0.0000 0.0000 0.0000 0.0000
   1698 0 0 0 1 1 5 0 5 0 -0.0505 0.0000 0.0000 0.0000 0.0000
   1699 0 0 0 1 1 5 1 0 0 -0.0547 0.0000 0.0000 0.0000 0.0000
   1700 0 0 0 1 1 5 1 1 0 -0.0515 0.0000 0.0000 0.0000 0.0000
   1701 0 0 0 1 1 5 1 2 0 -0.0509 0.0000 0.0000 0.0000 0.0000
   1702 0 0 0 1 1 5 1 3 0 -0.0507 0.0000 0.0000 0.0000 0.0000
   1703 0 0 0 1 1 5 1 4 0 -0.0505 0.0000 0.0000 0.0000 0.0000
   1704 0 0 0 1 1 5 1 5 0 -0.0504 0.0000 0.0000 0.0000 0.0000
   1705 0 0 0 1 1 5 2 0 0 -0.0532 0.0000 0.0000 0.0000 0.0000
   1706 0 0 0 1 1 5 2 1 0 -0.0512 0.0000 0.0000 0.0000 0.0000
   1707 0 0 0 1 1 5 2 2 0 -0.0508 0.0000 0.0000 0.0000 0.0000
   1708 0 0 0 1 1 5 2 3 0 -0.0506 0.0000 0.0000 0.0000 0.0000
   1709 0 0 0 1 1 5 2 4 0 -0.0504 0.0000 0.0000 0.0000 0.0000
   1710 0 0 0 1 1 5 2 5 0 -0.0504 0.0000 0.0000 0.0000 0.0000
   1711 0 0 0 1 1 5 3 0 0 -0.0523 0.0000 0.0000 0.0000 0.0000
   1712 0 0 0 1 1 5 3 1 0 -0.0510 0.0000 0.0000 0.0000 0.0000
   1713 0 0 0 1 1 5 3 2 0 -0.0506 0.0000 0.0000 0.0000 0.0000
   1714 0 0 0 1 1 5 3 3 0 -0.0505 0.0000 0.0000 0.0000 0.0000
   1715 0 0 0 1 1 5 3 4 0 -0.0504 0.0000 0.0000 0.0000 0.0000
   1716 0 0 0 1 1 5 3 5 0 -0.0503 0.0000 0.0000 0.0000 0.0000
   1717 0 0 0 1 1 5 4 0 0 -0.0517 0.0000 0.0000 0.0000 0.0000
   1718 0 0 0 1 1 5 4 1 0 -0.0508 0.0000 0.0000 0.0000 0.0000
   1719 0 0 0 1 1 5 4 2 0 -0.0505 0.0000 0.0000 0.0000 0.0000
   1720 0 0 0 1 1 5 4 3 0 -0.0504 0.0000 0.0000 0.0000 0.0000
   1721 0 0 0 1 1 5 4 4 0 -0.0503 0.0000 0.0000 0.0000 0.0000
   1722 0 0 0 1 1 5 4 5 0 -0.0502 0.0000 0.0000 0.0000 0.0000
   1723 0 0 0 1 1 5 5 0 0 -0.0512 0.0000 0.0000 0.0000 0.0000
   1724 0 0 0 1 1 5 5 1 0 -0.0506 0.0000 0.0000 0.0000 0.0000
   1725 0 0 0 1 1 5 5 2 0 -0.0504 0.0000 0.0000 0.0000 0.0000
   1726 0 0 0 1 1 5 5 3 0 -0.0503 0.0000 0.0000 0.0000 0.0000
   1727 0 0 0 1 1 5 5 4 0 -0.0502 0.0000 0.0000 0.0000 0.0000
   1728 0 0 0 1 1 5 5 5 0 -0.0502 0.0000 0.0000 0.0000 0.0000
   1729 0 0 0 1 2 0 0 0 0 -0.0678 0.0000 0.0000 0.0000 0.0000
   1730 0 0 0 1 2 0 0 1 0 -0.0514 0.0000 0.0000 0.0000 0.0000
   1731 0 0 0 1 2 0 0 2 0 -0.0508 0.0000 0.0000 0.0000 0.0000
   1732 0 0 0 1 2 0 0 3 0 -0.0506 0.0000 0.0000 0.0000 0.0000
   1733 0 0 0 1 2 0 0 4 0 -0.0504 0.0000 0.0000 0.0000 0.0000
   1734 0 0 0 1 2 0 0 5 0 -0.0503 0.0000 0.0000 0.0000 0.0000
   1735 0 0 0 1 2 0 1 0 0 -0.0542 0.0000 0.0000 0.0000 0.0000
   1736 0 0 0 1 2 0 1 1 0 -0.0511 0.0000 0.0000 0.0000 0.0000
   1737 0 0 0 1 2 0 1 2 0 -0.0506 0.0000 0.0000 0.0000 0.0000
   1738 0 0 0 1 2 0 1 3 0 -0.0504 0.0000 0.0000 0.0000 0.0000
   1739 0 0 0 1 2 0 1 4 0 -0.0503 0.0000 0.0000 0.0000 0.0000
   1740 0 0 0 1 2 0 1 5 0 -0.0503 0.0000 0.0000 0.0000 0.0000
   1741 0 0 0 1 2 0 2 0 0 -0.0526 0.0000 0.0000 0.0000 0.0000
   1742 0 0 0 1 2 0 2 1 0 -0.0508 0.0000 0.0000 0.0000 0.0000
   1743 0 0 0 1 2 0 2 2 0 -0.0505 0.0000 0.0000 0.0000 0.0000
   1744 0 0 0 1 2 0 2 3 0 -0.0503 0.0000 0.0000 0.0000 0.0000
   1745 0 0 0 1 2 0 2 4 0 -0.0503 0.0000 0.0000 0.0000 0.0000
   1746 0 0 0 1 2 0 2 5 0 -0.0502 0.0000 0.0000 0.0000 0.0000
   1747 0 0 0 1 2 0 3 0 0 -0.0516 0.0000 0.0000 0.0000 0.0000
   1748 0 0 0 1 2 0 3 1 0 -0.0506 0.0000 0.0000 0.0000 0.0000
   1749 0 0 0 1 2 0 3 2 0 -0.0504 0.0000 0.0000 0.0000 0.0000
   1750 0 0 0 1 2 0 3 3 0 -0.0503 0.0000 0.0000 0.0000 0.0000
   1751 0 0 0 1 2 0 3 4 0 -0.0502 0.0000 0.0000 0.0000 0.0000
   1752 0 0 0 1 2 0 3 5 0 -0.0502 0.0000 0.0000 0.0000 0.0000
   1753 0 0 0 1 2 0 4 0 0 -0.0509 0.0000 0.0000 0.0000 0.0000
   1754 0 0 0 1 2 0 4 1 0 -0.0504 0.0000 0.0000 0.0000 0.0000
   1755 0 0 0 1 2 0 4 2 0 -0.0502 0.0000 0.0000 0.0000 0.0000
   1756 0 0 0 1 2 0 4 3 0 -0.0502 0.0000 0.0000 0.0000 0.0000
   1757 0 0 0 1 2 0 4 4 0 -0.0501 0.0000 0.0000 0.0000 0.0000
   1758 0 0 0 1 2 0 4 5 0 -0.0501 0.0000 0.0000 0.0000 0.0000
   1759 0 0 0 1 2 0 5 0 0 -0.0504 0.0000 0.0000 0.0000 0.0000
   1760 0 0 0 1 2 0 5 1 0 -0.0502 0.0000 0.0000 0.0000 0.0000
   1761 0 0 0 1 2 0 5 2 0 -0.0501 0.0000 0.0000 0.0000 0.0000
   1762 0 0 0 1 2 0 5 3 0 -0.0501 0.0000 0.0000 0.0000 0.0000
   1763 0 0 0 1 2 0 5 4 0 -0.0501 0.0000 0.0000 0.0000 0.0000
   1764 0 0 0 1 2 0 5 5 0 -0.0500 0.0000 0.0000 0.0000 0.0000
   1765 0 0 0 1 2 1 0 0 0 -0.0679 0.0000 0.0000 0.0000 0.0000
   1766 0 0 0 1 2 1 0 1 0 -0.0515 0.0000 0.0000 0.0000 0.0000
   1767 0 0 0 1 2 1 0 2 0 -0.0508 0.0000 0.0000 0.0000 0.0000
   1768 0 0 0 1 2 1 0 3 0 -0.0506 0.0000 0.0000 0.0000 0.0000
   1769 0 0 0 1 2 1 0 4 0 -0.0505 0.0000 0.0000 0.0000 0.0000
   1770 0 0 0 1 2 1 0 5 0 -0.0504 0.0000 0.0000 0.0000 0.0000
   1771 0 0 0 1 2 1 1 0 0 -0.0543 0.0000 0.0000 0.0000 0.0000
   1772 0 0 0 1 2 1 1 1 0 -0.0512 0.0000 0.0000 0.0000 0.0000
   1773 0 0 0 1 2 1 1 2 0 -0.0507 0.0000 0.0000 0.0000 0.0000
   1774 0 0 0 1 2 1 1 3 0 -0.0505 0.0000 0.0000 0.0000 0.0000
   1775 0 0 0 1 2 1 1 4 0 -0.0504 0.0000 0.0000 0.0000 0.0000
   1776 0 0 0 1 2 1 1 5 0 -0.0503 0.0000 0.0000 0.0000 0.0000
   1777 0 0 0 1 2 1 2 0 0 -0.0527 0.0000 0.0000 0.0000 0.0000
   1778 0 0 0 1 2 1 2 1 0 -0.0509 0.0000 0.0000 0.0000 0.0000
   1779 0 0 0 1 2 1 2 2 0 -0.0505 0.0000 0.0000 0.0000 0.0000
   1780 0 0 0 1 2 1 2 3 0 -0.0504 0.0000 0.0000 0.0000 0.0000
   1781 0 0 0 1 2 1 2 4 0 -0.0503 0.0000 0.0000 0.0000 0.0000
   1782 0 0 0 1 2 1 2 5 0 -0.0503 0.0000 0.0000 0.0000 0.0000
   1783 0 0 0 1 2 1 3 0 0 -0.0518 0.0000 0.0000 0.0000 0.0000
   1784 0 0 0 1 2 1 3 1 0 -0.0507 0.0000 0.0000 0.0000 0.0000
   1785 0 0 0 1 2 1 3 2 0 -0.0504 0.0000 0.0000 0.0000 0.0000
   1786 0 0 0 1 2 1 3 3 0 -0.0503 0.0000 0.0000 0.0000 0.0000
   1787 0 0 0 1 2 1 3 4 0 -0.0502 0.0000 0.0000 0.0000 0.0000
   1788 0 0 0 1 2 1 3 5 0 -0.0502 0.0000 0.0000 0.0000 0.0000
   1789 0 0 0 1 2 1 4 0 0 -0.0511 0.0000 0.0000 0.0000 0.0000
   1790 0 0 0 1 2 1 4 1 0 -0.0505 0.0000 0.0000 0.0000 0.0000
   1791 0 0 0 1 2 1 4 2 0 -0.0503 0.0000 0.0000 0.0000 0.0000
   1792 0 0 0 1 2 1 4 3 0 -0.0502 0.0000 0.0000 0.0000 0.0000
   1793 0 0 0 1 2 1 4 4 0 -0.0502 0.0000 0.0000 0.0000 0.0000
   1794 0 0 0 1 2 1 4 5 0 -0.0501 0.0000 0.0000 0.0000 0.0000
   1795 0 0 0 1 2 1 5 0 0 -0.0506 0.0000 0.0000 0.0000 0.0000
   1796 0 0 0 1 2 1 5 1 0 -0.0503 0.0000 0.0000 0.0000 0.0000
   1797 0 0 0 1 2 1 5 2 0 -0.0502 0.0000 0.0000 0.0000 0.0000
   1798 0 0 0 1 2 1 5 3 0 -0.0501 0.0000 0.0000 0.0000 0.0000
   1799 0 0 0 1 2 1 5 4 0 -0.0501 0.0000 0.0000 0.0000 0.0000
   1800 0 0 0 1 2 1 5 5 0 -0.0501 0.0000 0.0000 0.0000 0.0000
   1801 0 0 0 1 2 2 0 0 0 -0.0679 0.0000 0.0000 0.0000 0.0000
   1802 0 0 0 1 2 2 0 1 0 -0.0516 0.0000 0.0000 0.0000 0.0000
   1803 0 0 0 1 2 2 0 2 0 -0.0509 0.0000 0.0000 0.0000 0.0000
   1804 0 0 0 1 2 2 0 3 0 -0.0506 0.0000 0.0000 0.0000 0.0000
   1805 0 0 0 1 2 2 0 4 0 -0.0505 0.0000 0.0000 0.0000 0.0000
   1806 0 0 0 1 2 2 0 5 0 -0.0504 0.0000 0.0000 0.0000 0.0000
   1807 0 0 0 1 2 2 1 0 0 -0.0544 0.0000 0.0000 0.0000 0.0000
   1808 0 0 0 1 2 2 1 1 0 -0.0513 0.0000 0.0000 0.0000 0.0000
   1809 0 0 0 1 2 2 1 2 0 -0.0507 0.0000 0.0000 0.0000 0.0000
   1810 0 0 0 1 2 2 1 3 0 -0.0505 0.0000 0.0000 0.0000 0.0000
   1811 0 0 0 1 2 2 1 4 0 -0.0504 0.0000 0.0000 0.0000 0.0000
   1812 0 0 0 1 2 2 1 5 0 -0.0503 0.0000 0.0000 0.0000 0.0000
   1813 0 0 0 1 2 2 2 0 0 -0.0528 0.0000 0.0000 0.0000 0.0000
   1814 0 0 0 1 2 2 2 1 0 -0.0510 0.0000 0.0000 0.0000 0.0000
   1815 0 0 0 1 2 2 2 2 0 -0.0506 0.0000 0.0000 0.0000 0.0000
   1816 0 0 0 1 2 2 2 3 0 -0.0504 0.0000 0.0000 0.0000 0.0000
   1817 0 0 0 1 2 2 2 4 0 -0.0503 0.0000 0.0000 0.0000 0.0000
   1818 0 0 0 1 2 2 2 5 0 -0.0503 0.0000 0.0000 0.0000 0.0000
   1819 0 0 0 1 2 2 3 0 0 -0.0519 0.0000 0.0000 0.0000 0.0000
   1820 0 0 0 1 2 2 3 1 0 -0.0508 0.0000 0.0000 0.0000 0.0000
   1821 0 0 0 1 2 2 3 2 0 -0.0505 0.0000 0.0000 0.0000 0.0000
   1822 0 0 0 1 2 2 3 3 0 -0.0503 0.0000 0.0000 0.0000 0.0000
   1823 0 0 0 1 2 2 3 4 0 -0.0503 0.0000 0.0000 0.0000 0.0000
   1824 0 0 0 1 2 2 3 5 0 -0.0502 0.0000 0.0000 0.0000 0.0000
   1825 0 0 0 1 2 2 4 0 0 -0.0513 0.0000 0.0000 0.0000 0.0000
   1826 0 0 0 1 2 2 4 1 0 -0.0505 0.0000 0.0000 0.0000 0.0000
   1827 0 0 0 1 2 2 4 2 0 -0.0503 0.0000 0.0000 0.0000 0.0000
   1828 0 0 0 1 2 2 4 3 0 -0.0503 0.0000 0.0000 0.0000 0.0000
   1829 0 0 0 1 2 2 4 4 0 -0.0502 0.0000 0.0000 0.0000 0.0000
   1830 0 0 0 1 2 2 4 5 0 -0.0502 0.0000 0.0000 0.0000 0.0000
   1831 0 0 0 1 2 2 5 0 0 -0.0508 0.0000 0.0000 0.0000 0.0000
   1832 0 0 0 1 2 2 5 1 0 -0.0503 0.0000 0.0000 0.0000 0.0000
   1833 0 0 0 1 2 2 5 2 0 -0.0502 0.0000 0.0000 0.0000 0.0000
   1834 0 0 0 1 2 2 5 3 0 -0.0502 0.0000 0.0000 0.0000 0.0000
   1835 0 0 0 1 2 2 5 4 0 -0.0501 0.0000 0.0000 0.0000 0.0000
   1836 0 0 0 1 2 2 5 5 0 -0.0501 0.0000 0.0000 0.0000 0.0000
   1837 0 0 0 1 2 3 0 0 0 -0.0680 0.0000 0.0000 0.0000 0.0000
   1838 0 0 0 1 2 3 0 1 0 -0.0516 0.0000 0.0000 0.0000 0.0000
   1839 0 0 0 1 2 3 0 2 0 -0.0510 0.0000 0.0000 0.0000 0.0000
   1840 0 0 0 1 2 3 0 3 0 -0.0507 0.0000 0.0000 0.0000 0.0000
   1841 0 0 0 1 2 3 0 4 0 -0.0505 0.0000 0.0000 0.0000 0.0000
   1842 0 0 0 1 2 3 0 5 0 -0.0504 0.0000 0.0000 0.0000 0.0000
   1843 0 0 0 1 2 3 1 0 0 -0.0545 0.0000 0.0000 0.0000 0.0000
   1844 0 0 0 1 2 3 1 1 0 -0.0513 0.0000 0.0000 0.0000 0.0000
   1845 0 0 0 1 2 3 1 2 0 -0.0508 0.0000 0.0000 0.0000 0.0000
   1846 0 0 0 1 2 3 1 3 0 -0.0506 0.0000 0.0000 0.0000 0.0000
   1847 0 0 0 1 2 3 1 4 0 -0.0504 0.0000 0.0000 0.0000 0.0000
   1848 0 0 0 1 2 3 1 5 0 -0.0504 0.0000 0.0000 0.0000 0.0000
   1849 0 0 0 1 2 3 2 0 0 -0.0530 0.0000 0.0000 0.0000 0.0000
   1850 0 0 0 1 2 3 2 1 0 -0.0511 0.0000 0.0000 0.0000 0.0000
   1851 0 0 0 1 2 3 2 2 0 -0.0507 0.0000 0.0000 0.0000 0.0000
   1852 0 0 0 1 2 3 2 3 0 -0.0505 0.0000 0.0000 0.0000 0.0000
   1853 0 0 0 1 2 3 2 4 0 -0.0504 0.0000 0.0000 0.0000 0.0000
   1854 0 0 0 1 2 3 2 5 0 -0.0503 0.0000 0.0000 0.0000 0.0000
   1855 0 0 0 1 2 3 3 0 0 -0.0521 0.0000 0.0000 0.0000 0.0000
   1856 0 0 0 1 2 3 3 1 0 -0.0508 0.0000 0.0000 0.0000 0.0000
   1857 0 0 0 1 2 3 3 2 0 -0.0505 0.0000 0.0000 0.0000 0.0000
   1858 0 0 0 1 2 3 3 3 0 -0.0504 0.0000 0.0000 0.0000 0.0000
   1859 0 0 0 1 2 3 3 4 0 -0.0503 0.0000 0.0000 0.0000 0.0000
   1860 0 0 0 1 2 3 3 5 0 -0.0502 0.0000 0.0000 0.0000 0.0000
   1861 0 0 0 1 2 3 4 0 0 -0.0514 0.0000 0.0000 0.0000 0.0000
   1862 0 0 0 1 2 3 4 1 0 -0.0506 0.0000 0.0000 0.0000 0.0000
   1863 0 0 0 1 2 3 4 2 0 -0.0504 0.0000 0.0000 0.0000 0.0000
   1864 0 0 0 1 2 3 4 3 0 -0.0503 0.0000 0.0000 0.0000 0.0000
   1865 0 0 0 1 2 3 4 4 0 -0.0502 0.0000 0.0000 0.0000 0.0000
   1866 0 0 0 1 2 3 4 5 0 -0.0502 0.0000 0.0000 0.0000 0.0000
   1867 0 0 0 1 2 3 5 0 0 -0.0509 0.0000 0.0000 0.0000 0.0000
   1868 0 0 0 1 2 3 5 1 0 -0.0504 0.0000 0.0000 0.0000 0.0000
   1869 0 0 0 1 2 3 5 2 0 -0.0503 0.0000 0.0000 0.0000 0.0000
   1870 0 0 0 1 2 3 5 3 0 -0.0502 0.0000 0.0000 0.0000 0.0000
   1871 0 0 0 1 2 3 5 4 0 -0.0502 0.0000 0.0000 0.0000 0.0000
   1872 0 0 0 1 2 3 5 5 0 -0.0501 0.0000 0.0000 0.0000 0.0000
   1873 0 0 0 1 2 4 0 0 0 -0.0681 0.0000 0.0000 0.0000 0.0000
   1874 0 0 0 1 2 4 0 1 0 -0.0517 0.0000 0.0000 0.0000 0.0000
   1875 0 0 0 1 2 4 0 2 0 -0.0510 0.0000 0.0000 0.0000 0.0000
   1876 0 0 0 1 2 4 0 3 0 -0.0507 0.0000 0.0000 0.0000 0.0000
   1877 0 0 0 1 2 4 0 4 0 -0.0506 0.0000 0.0000 0.0000 0.0000
   1878 0 0 0 1 2 4 0 5 0 -0.0505 0.0000 0.0000 0.0000 0.0000
   1879 0 0 0 1 2 4 1 0 0 -0.0546 0.0000 0.0000 0.0000 0.0000
   1880 0 0 0 1 2 4 1 1 0 -0.0514 0.0000 0.0000 0.0000 0.0000
   1881 0 0 0 1 2 4 1 2 0 -0.0509 0.0000 0.0000 0.0000 0.0000
   1882 0 0 0 1 2 4 1 3 0 -0.0506 0.0000 0.0000 0.0000 0.0000
   1883 0 0 0 1 2 4 1 4 0 -0.0505 0.0000 0.0000 0.0000 0.0000
   1884 0 0 0 1 2 4 1 5 0 -0.0504 0.0000 0.0000 0.0000 0.0000
   1885 0 0 0 1 2 4 2 0 0 -0.0531 0.0000 0.0000 0.0000 0.0000
   1886 0 0 0 1 2 4 2 1 0 -0.0511 0.0000 0.0000 0.0000 0.0000
   1887 0 0 0 1 2 4 2 2 0 -0.0507 0.0000 0.0000 0.0000 0.0000
   1888 0 0 0 1 2 4 2 3 0 -0.0505 0.0000 0.0000 0.0000 0.0000
   1889 0 0 0 1 2 4 2 4 0 -0.0504 0.0000 0.0000 0.0000 0.0000
   1890 0 0 0 1 2 4 2 5 0 -0.0503 0.0000 0.0000 0.0000 0.0000
   1891 0 0 0 1 2 4 3 0 0 -0.0522 0.0000 0.0000 0.0000 0.0000
   1892 0 0 0 1 2 4 3 1 0 -0.0509 0.0000 0.0000 0.0000 0.0000
   1893 0 0 0 1 2 4 3 2 0 -0.0506 0.0000 0.0000 0.0000 0.0000
   1894 0 0 0 1 2 4 3 3 0 -0.0504 0.0000 0.0000 0.0000 0.0000
   1895 0 0 0 1 2 4 3 4 0 -0.0503 0.0000 0.0000 0.0000 0.0000
   1896 0 0 0 1 2 4 3 5 0 -0.0503 0.0000 0.0000 0.0000 0.0000
   1897 0 0 0 1 2 4 4 0 0 -0.0516 0.0000 0.0000 0.0000 0.0000
   1898 0 0 0 1 2 4 4 1 0 -0.0507 0.0000 0.0000 0.0000 0.0000
   1899 0 0 0 1 2 4 4 2 0 -0.0505 0.0000 0.0000 0.0000 0.0000
   1900 0 0 0 1 2 4 4 3 0 -0.0503 0.0000 0.0000 0.0000 0.0000
   1901 0 0 0 1 2 4 4 4 0 -0.0503 0.0000 0.0000 0.0000 0.0000
   1902 0 0 0 1 2 4 4 5 0 -0.0502 0.0000 0.0000 0.0000 0.0000
   1903 0 0 0 1 2 4 5 0 0 -0.0511 0.0000 0.0000 0.0000 0.0000
   1904 0 0 0 1 2 4 5 1 0 -0.0505 0.0000 0.0000 0.0000 0.0000
   1905 0 0 0 1 2 4 5 2 0 -0.0503 0.0000 0.0000 0.0000 0.0000
   1906 0 0 0 1 2 4 5 3 0 -0.0502 0.0000 0.0000 0.0000 0.0000
   1907 0 0 0 1 2 4 5 4 0 -0.0502 0.0000 0.0000 0.0000 0.0000
   1908 0 0 0 1 2 4 5 5 0 -0.0502 0.0000 0.0000 0.0000 0.0000
   1909 0 0 0 1 2 5 0 0 0 -0.0681 0.0000 0.0000 0.0000 0.0000
   1910 0 0 0 1 2 5 0 1 0 -0.0518 0.0000 0.0000 0.0000 0.0000
   1911 0 0 0 1 2 5 0 2 0 -0.0511 0.0000 0.0000 0.0000 0.0000
   1912 0 0 0 1 2 5 0 3 0 -0.0508 0.0000 0.0000 0.0000 0.0000
   1913 0 0 0 1 2 5 0 4 0 -0.0506 0.0000 0.0000 0.0000 0.0000
   1914 0 0 0 1 2 5 0 5 0 -0.0505 0.0000 0.0000 0.0000 0.0000
   1915 0 0 0 1 2 5 1 0 0 -0.0547 0.0000 0.0000 0.0000 0.0000
   1916 0 0 0 1 2 5 1 1 0 -0.0515 0.0000 0.0000 0.0000 0.0000
   1917 0 0 0 1 2 5 1 2 0 -0.0509 0.0000 0.0000 0.0000 0.0000
   1918 0 0 0 1 2 5 1 3 0 -0.0507 0.0000 0.0000 0.0000 0.0000
   1919 0 0 0 1 2 5 1 4 0 -0.0505 0.0000 0.0000 0.0000 0.0000
   1920 0 0 0 1 2 5 1 5 0 -0.0504 0.0000 0.0000 0.0000 0.0000
   1921 0 0 0 1 2 5 2 0 0 -0.0532 0.0000 0.0000 0.0000 0.0000
   1922 0 0 0 1 2 5 2 1 0 -0.0512 0.0000 0.0000 0.0000 0.0000
   1923 0 0 0 1 2 5 2 2 0 -0.0508 0.0000 0.0000 0.0000 0.0000
   1924 0 0 0 1 2 5 2 3 0 -0.0506 0.0000 0.0000 0.0000 0.0000
   1925 0 0 0 1 2 5 2 4 0 -0.0504 0.0000 0.0000 0.0000 0.0000
   1926 0 0 0 1 2 5 2 5 0 -0.0504 0.0000 0.0000 0.0000 0.0000
   1927 0 0 0 1 2 5 3 0 0 -0.0523 0.0000 0.0000 0.0000 0.0000
   1928 0 0 0 1 2 5 3 1 0 -0.0510 0.0000 0.0000 0.0000 0.0000
   1929 0 0 0 1 2 5 3 2 0 -0.0506 0.0000 0.0000 0.0000 0.0000
   1930 0 0 0 1 2 5 3 3 0 -0.0505 0.0000 0.0000 0.0000 0.0000
   1931 0 0 0 1 2 5 3 4 0 -0.0504 0.0000 0.0000 0.0000 0.0000
   1932 0 0 0 1 2 5 3 5 0 -0.0503 0.0000 0.0000 0.0000 0.0000
   1933 0 0 0 1 2 5 4 0 0 -0.0517 0.0000 0.0000 0.0000 0.0000
   1934 0 0 0 1 2 5 4 1 0 -0.0508 0.0000 0.0000 0.0000 0.0000
   1935 0 0 0 1 2 5 4 2 0 -0.0505 0.0000 0.0000 0.0000 0.0000
   1936 0 0 0 1 2 5 4 3 0 -0.0504 0.0000 0.0000 0.0000 0.0000
   1937 0 0 0 1 2 5 4 4 0 -0.0503 0.0000 0.0000 0.0000 0.0000
   1938 0 0 0 1 2 5 4 5 0 -0.0502 0.0000 0.0000 0.0000 0.0000
   1939 0 0 0 1 2 5 5 0 0 -0.0512 0.0000 0.0000 0.0000 0.0000
   1940 0 0 0 1 2 5 5 1 0 -0.0506 0.0000 0.0000 0.0000 0.0000
   1941 0 0 0 1 2 5 5 2 0 -0.0504 0.0000 0.0000 0.0000 0.0000
   1942 0 0 0 1 2 5 5 3 0 -0.0503 0.0000 0.0000 0.0000 0.0000
   1943 0 0 0 1 2 5 5 4 0 -0.0502 0.0000 0.0000 0.0000 0.0000
   1944 0 0 0 1 2 5 5 5 0 -0.0502 0.0000 0.0000 0.0000 0.0000
   1945 0 0 0 1 3 0 0 0 0 -0.0678 0.0000 0.0000 0.0000 0.0000
   1946 0 0 0 1 3 0 0 1 0 -0.0514 0.0000 0.0000 0.0000 0.0000
   1947 0 0 0 1 3 0 0 2 0 -0.0508 0.0000 0.0000 0.0000 0.0000
   1948 0 0 0 1 3 0 0 3 0 -0.0506 0.0000 0.0000 0.0000 0.0000
   1949 0 0 0 1 3 0 0 4 0 -0.0504 0.0000 0.0000 0.0000 0.0000
   1950 0 0 0 1 3 0 0 5 0 -0.0503 0.0000 0.0000 0.0000 0.0000
   1951 0 0 0 1 3 0 1 0 0 -0.0542 0.0000 0.0000 0.0000 0.0000
   1952 0 0 0 1 3 0 1 1 0 -0.0511 0.0000 0.0000 0.0000 0.0000
   1953 0 0 0 1 3 0 1 2 0 -0.0506 0.0000 0.0000 0.0000 0.0000
   1954 0 0 0 1 3 0 1 3 0 -0.0504 0.0000 0.0000 0.0000 0.0000
   1955 0 0 0 1 3 0 1 4 0 -0.0503 0.0000 0.0000 0.0000 0.0000
   1956 0 0 0 1 3 0 1 5 0 -0.0503 0.0000 0.0000 0.0000 0.0000
   1957 0 0 0 1 3 0 2 0 0 -0.0526 0.0000 0.0000 0.0000 0.0000
   1958 0 0 0 1 3 0 2 1 0 -0.0508 0.0000 0.0000 0.0000 0.0000
   1959 0 0 0 1 3 0 2 2 0 -0.0505 0.0000 0.0000 0.0000 0.0000
   1960 0 0 0 1 3 0 2 3 0 -0.0503 0.0000 0.0000 0.0000 0.0000
   1961 0 0 0 1 3 0 2 4 0 -0.0503 0.0000 0.0000 0.0000 0.0000
   1962 0 0 0 1 3 0 2 5 0 -0.0502 0.0000 0.0000 0.0000 0.0000
   1963 0 0 0 1 3 0 3 0 0 -0.0516 0.0000 0.0000 0.0000 0.0000
   1964 0 0 0 1 3 0 3 1 0 -0.0506 0.0000 0.0000 0.0000 0.0000
   1965 0 0 0 1 3 0 3 2 0 -0.0504 0.0000 0.0000 0.0000 0.0000
   1966 0 0 0 1 3 0 3 3 0 -0.0503 0.0000 0.0000 0.0000 0.0000
   1967 0 0 0 1 3 0 3 4 0 -0.0502 0.0000 0.0000 0.0000 0.0000
   1968 0 0 0 1 3 0 3 5 0 -0.0502 0.0000 0.0000 0.0000 0.0000
   1969 0 0 0 1 3 0 4 0 0 -0.0509 0.0000 0.0000 0.0000 0.0000
   1970 0 0 0 1 3 0 4 1 0 -0.0504 0.0000 0.0000 0.0000 0.0000
   1971 0 0 0 1 3 0 4 2 0 -0.0502 0.0000 0.0000 0.0000 0.0000
   1972 0 0 0 1 3 0 4 3 0 -0.0502 0.0000 0.0000 0.0000 0.0000
   1973 0 0 0 1 3 0 4 4 0 -0.0501 0.0000 0.0000 0.0000 0.0000
   1974 0 0 0 1 3 0 4 5 0 -0.0501 0.0000 0.0000 0.0000 0.0000
   1975 0 0 0 1 3 0 5 0 0 -0.0504 0.0000 0.0000 0.0000 0.0000
   1976 0 0 0 1 3 0 5 1 0 -0.0502 0.0000 0.0000 0.0000 0.0000
   1977 0 0 0 1 3 0 5 2 0 -0.0501 0.0000 0.0000 0.0000 0.0000
   1978 0 0 0 1 3 0 5 3 0 -0.0501 0.0000 0.0000 0.0000 0.0000
   1979 0 0 0 1 3 0 5 4 0 -0.0501 0.0000 0.0000 0.0000 0.0000
   1980 0 0 0 1 3 0 5 5 0 -0.0500 0.0000 0.0000 0.0000 0.0000
   1981 0 0 0 1 3 1 0 0 0 -0.0679 0.0000 0.0000 0.0000 0.0000
   1982 0 0 0 1 3 1 0 1 0 -0.0515 0.0000 0.0000 0.0000 0.0000
   1983 0 0 0 1 3 1 0 2 0 -0.0508 0.0000 0.0000 0.0000 0.0000
   1984 0 0 0 1 3 1 0 3 0 -0.0506 0.0000 0.0000 0.0000 0.0000
   1985 0 0 0 1 3 1 0 4 0 -0.0505 0.0000 0.0000 0.0000 0.0000
   1986 0 0 0 1 3 1 0 5 0 -0.0504 0.0000 0.0000 0.0000 0.0000
   1987 0 0 0 1 3 1 1 0 0 -0.0543 0.0000 0.0000 0.0000 0.0000
   1988 0 0 0 1 3 1 1 1 0 -0.0512 0.0000 0.0000 0.0000 0.0000
   1989 0 0 0 1 3 1 1 2 0 -0.0507 0.0000 0.0000 0.0000 0.0000
   1990 0 0 0 1 3 1 1 3 0 -0.0505 0.0000 0.0000 0.0000 0.0000
   1991 0 0 0 1 3 1 1 4 0 -0.0504 0.0000 0.0000 0.0000 0.0000
   1992 0 0 0 1 3 1 1 5 0 -0.0503 0.0000 0.0000 0.0000 0.0000
   1993 0 0 0 1 3 1 2 0 0 -0.0527 0.0000 0.0000 0.0000 0.0000
   1994 0 0 0 1 3 1 2 1 0 -0.0509 0.0000 0.0000 0.0000 0.0000
   1995 0 0 0 1 3 1 2 2 0 -0.0505 0.0000 0.0000 0.0000 0.0000
   1996 0 0 0 1 3 1 2 3 0 -0.0504 0.0000 0.0000 0.0000 0.0000
   1997 0 0 0 1 3 1 2 4 0 -0.0503 0.0000 0.0000 0.0000 0.0000
   1998 0 0 0 1 3 1 2 5 0 -0.0503 0.0000 0.0000 0.0000 0.0000
   1999 0 0 0 1 3 1 3 0 0 -0.0518 0.0000 0.0000 0.0000 0.0000
   2000 0 0 0 1 3 1 3 1 0 -0.0507 0.0000 0.0000 0.0000 0.0000
   2001 0 0 0 1 3 1 3 2 0 -0.0504 0.0000 0.0000 0.0000 0.0000
   2002 0 0 0 1 3 1 3 3 0 -0.0503 0.0000 0.0000 0.0000 0.0000
   2003 0 0 0 1 3 1 3 4 0 -0.0502 0.0000 0.0000 0.0000 0.0000
   2004 0 0 0 1 3 1 3 5 0 -0.0502 0.0000 0.0000 0.0000 0.0000
   2005 0 0 0 1 3 1 4 0 0 -0.0511 0.0000 0.0000 0.0000 0.0000
   2006 0 0 0 1 3 1 4 1 0 -0.0505 0.0000 0.0000 0.0000 0.0000
   2007 0 0 0 1 3 1 4 2 0 -0.0503 0.0000 0.0000 0.0000 0.0000
   2008 0 0 0 1 3 1 4 3 0 -0.0502 0.0000 0.0000 0.0000 0.0000
   2009 0 0 0 1 3 1 4 4 0 -0.0502 0.0000 0.0000 0.0000 0.0000
   2010 0 0 0 1 3 1 4 5 0 -0.0501 0.0000 0.0000 0.0000 0.0000
   2011 0 0 0 1 3 1 5 0 0 -0.0506 0.0000 0.0000 0.0000 0.0000
   2012 0 0 0 1 3 1 5 1 0 -0.0503 0.0000 0.0000 0.0000 0.0000
   2013 0 0 0 1 3 1 5 2 0 -0.0502 0.0000 0.0000 0.0000 0.0000
   2014 0 0 0 1 3 1 5 3 0 -0.0501 0.0000 0.0000 0.0000 0.0000
   2015 0 0 0 1 3 1 5 4 0 -0.0501 0.0000 0.0000 0.0000 0.0000
   2016 0 0 0 1 3 1 5 5 0 -0.0501 0.0000 0.0000 0.0000 0.0000
   2017 0 0 0 1 3 2 0 0 0 -0.0679 0.0000 0.0000 0.0000 0.0000
   2018 0 0 0 1 3 2 0 1 0 -0.0516 0.0000 0.0000 0.0000 0.0000
   2019 0 0 0 1 3 2 0 2 0 -0.0509 0.0000 0.0000 0.0000 0.0000
   2020 0 0 0 1 3 2 0 3 0 -0.0506 0.0000 0.0000 0.0000 0.0000
   2021 0 0 0 1 3 2 0 4 0 -0.0505 0.0000 0.0000 0.0000 0.0000
   2022 0 0 0 1 3 2 0 5 0 -0.0504 0.0000 0.0000 0.0000 0.0000
   2023 0 0 0 1 3 2 1 0 0 -0.0544 0.0000 0.0000 0.0000 0.0000
   2024 0 0 0 1 3 2 1 1 0 -0.0513 0.0000 0.0000 0.0000 0.0000
   2025 0 0 0 1 3 2 1 2 0 -0.0507 0.0000 0.0000 0.0000 0.0000
   2026 0 0 0 1 3 2 1 3 0 -0.0505 0.0000 0.0000 0.0000 0.0000
   2027 0 0 0 1 3 2 1 4 0 -0.0504 0.0000 0.0000 0.0000 0.0000
   2028 0 0 0 1 3 2 1 5 0 -0.0503 0.0000 0.0000 0.0000 0.0000
   2029 0 0 0 1 3 2 2 0 0 -0.0528 0.0000 0.0000 0.0000 0.0000
   2030 0 0 0 1 3 2 2 1 0 -0.0510 0.0000 0.0000 0.0000 0.0000
   2031 0 0 0 1 3 2 2 2 0 -0.0506 0.0000 0.0000 0.0000 0.0000
   2032 0 0 0 1 3 2 2 3 0 -0.0504 0.0000 0.0000 0.0000 0.0000
   2033 0 0 0 1 3 2 2 4 0 -0.0503 0.0000 0.0000 0.0000 0.0000
   2034 0 0 0 1 3 2 2 5 0 -0.0503 0.0000 0.0000 0.0000 0.0000
   2035 0 0 0 1 3 2 3 0 0 -0.0519 0.0000 0.0000 0.0000 0.0000
   2036 0 0 0 1 3 2 3 1 0 -0.0508 0.0000 0.0000 0.0000 0.0000
   2037 0 0 0 1 3 2 3 2 0 -0.0505 0.0000 0.0000 0.0000 0.0000
   2038 0 0 0 1 3 2 3 3 0 -0.0503 0.0000 0.0000 0.0000 0.0000
   2039 0 0 0 1 3 2 3 4 0 -0.0503 0.0000 0.0000 0.0000 0.0000
   2040 0 0 0 1 3 2 3 5 0 -0.0502 0.0000 0.0000 0.0000 0.0000
   2041 0 0 0 1 3 2 4 0 0 -0.0513 0.0000 0.0000 0.0000 0.0000
   2042 0 0 0 1 3 2 4 1 0 -0.0505 0.0000 0.0000 0.0000 0.0000
   2043 0 0 0 1 3 2 4 2 0 -0.0503 0.0000 0.0000 0.0000 0.0000
   2044 0 0 0 1 3 2 4 3 0 -0.0503 0.0000 0.0000 0.0000 0.0000
   2045 0 0 0 1 3 2 4 4 0 -0.0502 0.0000 0.0000 0.0000 0.0000
   2046 0 0 0 1 3 2 4 5 0 -0.0502 0.0000 0.0000 0.0000 0.0000
   2047 0 0 0 1 3 2 5 0 0 -0.0508 0.0000 0.0000 0.0000 0.0000
   2048 0 0 0 1 3 2 5 1 0 -0.0503 0.0000 0.0000 0.0000 0.0000
   2049 0 0 0 1 3 2 5 2 0 -0.0502 0.0000 0.0000 0.0000 0.0000
   2050 0 0 0 1 3 2 5 3 0 -0.0502 0.0000 0.0000 0.0000 0.0000
   2051 0 0 0 1 3 2 5 4 0 -0.0501 0.0000 0.0000 0.0000 0.0000
   2052 0 0 0 1 3 2 5 5 0 -0.0501 0.0000 0.0000 0.0000 0.0000
   2053 0 0 0 1 3 3 0 0 0 -0.0680 0.0000 0.0000 0.0000 0.0000
   2054 0 0 0 1 3 3 0 1 0 -0.0516 0.0000 0.0000 0.0000 0.0000
   2055 0 0 0 1 3 3 0 2 0 -0.0510 0.0000 0.0000 0.0000 0.0000
   2056 0 0 0 1 3 3 0 3 0 -0.0507 0.0000 0.0000 0.0000 0.0000
   2057 0 0 0 1 3 3 0 4 0 -0.0505 0.0000 0.0000 0.0000 0.0000
   2058 0 0 0 1 3 3 0 5 0 -0.0504 0.0000 0.0000 0.0000 0.0000
   2059 0 0 0 1 3 3 1 0 0 -0.0545 0.0000 0.0000 0.0000 0.0000
   2060 0 0 0 1 3 3 1 1 0 -0.0513 0.0000 0.0000 0.0000 0.0000
   2061 0 0 0 1 3 3 1 2 0 -0.0508 0.0000 0.0000 0.0000 0.0000
   2062 0 0 0 1 3 3 1 3 0 -0.0506 0.0000 0.0000 0.0000 0.0000
   2063 0 0 0 1 3 3 1 4 0 -0.0504 0.0000 0.0000 0.0000 0.0000
   2064 0 0 0 1 3 3 1 5 0 -0.0504 0.0000 0.0000 0.0000 0.0000
   2065 0 0 0 1 3 3 2 0 0 -0.0530 0.0000 0.0000 0.0000 0.0000
   2066 0 0 0 1 3 3 2 1 0 -0.0511 0.0000 0.0000 0.0000 0.0000
   2067 0 0 0 1 3 3 2 2 0 -0.0507 0.0000 0.0000 0.0000 0.0000
   2068 0 0 0 1 3 3 2 3 0 -0.0505 0.0000 0.0000 0.0000 0.0000
   2069 0 0 0 1 3 3 2 4 0 -0.0504 0.0000 0.0000 0.0000 0.0000
   2070 0 0 0 1 3 3 2 5 0 -0.0503 0.0000 0.0000 0.0000 0.0000
   2071 0 0 0 1 3 3 3 0 0 -0.0521 0.0000 0.0000 0.0000 0.0000
   2072 0 0 0 1 3 3 3 1 0 -0.0508 0.0000 0.0000 0.0000 0.0000
   2073 0 0 0 1 3 3 3 2 0 -0.0505 0.0000 0.0000 0.0000 0.0000
   2074 0 0 0 1 3 3 3 3 0 -0.0504 0.0000 0.0000 0.0000 0.0000
   2075 0 0 0 1 3 3 3 4 0 -0.0503 0.0000 0.0000 0.0000 0.0000
   2076 0 0 0 1 3 3 3 5 0 -0.0502 0.0000 0.0000 0.0000 0.0000
   2077 0 0 0 1 3 3 4 0 0 -0.0514 0.0000 0.0000 0.0000 0.0000
   2078 0 0 0 1 3 3 4 1 0 -0.0506 0.0000 0.0000 0.0000 0.0000
   2079 0 0 0 1 3 3 4 2 0 -0.0504 0.0000 0.0000 0.0000 0.0000
   2080 0 0 0 1 3 3 4 3 0 -0.0503 0.0000 0.0000 0.0000 0.0000
   2081 0 0 0 1 3 3 4 4 0 -0.0502 0.0000 0.0000 0.0000 0.0000
   2082 0 0 0 1 3 3 4 5 0 -0.0502 0.0000 0.0000 0.0000 0.0000
   2083 0 0 0 1 3 3 5 0 0 -0.0509 0.0000 0.0000 0.0000 0.0000
   2084 0 0 0 1 3 3 5 1 0 -0.0504 0.0000 0.0000 0.0000 0.0000
   2085 0 0 0 1 3 3 5 2 0 -0.0503 0.0000 0.0000 0.0000 0.0000
   2086 0 0 0 1 3 3 5 3 0 -0.0502 0.0000 0.0000 0.0000 0.0000
   2087 0 0 0 1 3 3 5 4 0 -0.0502 0.0000 0.0000 0.0000 0.0000
   2088 0 0 0 1 3 3 5 5 0 -0.0501 0.0000 0.0000 0.0000 0.0000
   2089 0 0 0 1 3 4 0 0 0 -0.0681 0.0000 0.0000 0.0000 0.0000
   2090 0 0 0 1 3 4 0 1 0 -0.0517 0.0000 0.0000 0.0000 0.0000
   2091 0 0 0 1 3 4 0 2 0 -0.0510 0.0000 0.0000 0.0000 0.0000
   2092 0 0 0 1 3 4 0 3 0 -0.0507 0.0000 0.0000 0.0000 0.0000
   2093 0 0 0 1 3 4 0 4 0 -0.0506 0.0000 0.0000 0.0000 0.0000
   2094 0 0 0 1 3 4 0 5 0 -0.0505 0.0000 0.0000 0.0000 0.0000
   2095 0 0 0 1 3 4 1 0 0 -0.0546 0.0000 0.0000 0.0000 0.0000
   2096 0 0 0 1 3 4 1 1 0 -0.0514 0.0000 0.0000 0.0000 0.0000
   2097 0 0 0 1 3 4 1 2 0 -0.0509 0.0000 0.0000 0.0000 0.0000
   2098 0 0 0 1 3 4 1 3 0 -0.0506 0.0000 0.0000 0.0000 0.0000
   2099 0 0 0 1 3 4 1 4 0 -0.0505 0.0000 0.0000 0.0000 0.0000
   2100 0 0 0 1 3 4 1 5 0 -0.0504 0.0000 0.0000 0.0000 0.0000
   2101 0 0 0 1 3 4 2 0 0 -0.0531 0.0000 0.0000 0.0000 0.0000
   2102 0 0 0 1 3 4 2 1 0 -0.0511 0.0000 0.0000 0.0000 0.0000
   2103 0 0 0 1 3 4 2 2 0 -0.0507 0.0000 0.0000 0.0000 0.0000
   2104 0 0 0 1 3 4 2 3 0 -0.0505 0.0000 0.0000 0.0000 0.0000
   2105 0 0 0 1 3 4 2 4 0 -0.0504 0.0000 0.0000 0.0000 0.0000
   2106 0 0 0 1 3 4 2 5 0 -0.0503 0.0000 0.0000 0.0000 0.0000
   2107 0 0 0 1 3 4 3 0 0 -0.0522 0.0000 0.0000 0.0000 0.0000
   2108 0 0 0 1 3 4 3 1 0 -0.0509 0.0000 0.0000 0.0000 0.0000
   2109 0 0 0 1 3 4 3 2 0 -0.0506 0.0000 0.0000 0.0000 0.0000
   2110 0 0 0 1 3 4 3 3 0 -0.0504 0.0000 0.0000 0.0000 0.0000
   2111 0 0 0 1 3 4 3 4 0 -0.0503 0.0000 0.0000 0.0000 0.0000
   2112 0 0 0 1 3 4 3 5 0 -0.0503 0.0000 0.0000 0.0000 0.0000
   2113 0 0 0 1 3 4 4 0 0 -0.0516 0.0000 0.0000 0.0000 0.0000
   2114 0 0 0 1 3 4 4 1 0 -0.0507 0.0000 0.0000 0.0000 0.0000
   2115 0 0 0 1 3 4 4 2 0 -0.0505 0.0000 0.0000 0.0000 0.0000
   2116 0 0 0 1 3 4 4 3 0 -0.0503 0.0000 0.0000 0.0000 0.0000
   2117 0 0 0 1 3 4 4 4 0 -0.0503 0.0000 0.0000 0.0000 0.0000
   2118 0 0 0 1 3 4 4 5 0 -0.0502 0.0000 0.0000 0.0000 0.0000
   2119 0 0 0 1 3 4 5 0 0 -0.0511 0.0000 0.0000 0.0000 0.0000
   2120 0 0 0 1 3 4 5 1 0 -0.0505 0.0000 0.0000 0.0000 0.0000
   2121 0 0 0 1 3 4 5 2 0 -0.0503 0.0000 0.0000 0.0000 0.0000
   2122 0 0 0 1 3 4 5 3 0 -0.0502 0.0000 0.0000 0.0000 0.0000
   2123 0 0 0 1 3 4 5 4 0 -0.0502 0.0000 0.0000 0.0000 0.0000
   2124 0 0 0 1 3 4 5 5 0 -0.0502 0.0000 0.0000 0.0000 0.0000
   2125 0 0 0 1 3 5 0 0 0 -0.0681 0.0000 0.0000 0.0000 0.0000
   2126 0 0 0 1 3 5 0 1 0 -0.0518 0.0000 0.0000 0.0000 0.0000
   2127 0 0 0 1 3 5 0 2 0 -0.0511 0.0000 0.0000 0.0000 0.0000
   2128 0 0 0 1 3 5 0 3 0 -0.0508 0.0000 0.0000 0.0000 0.0000
   2129 0 0 0 1 3 5 0 4 0 -0.0506 0.0000 0.0000 0.0000 0.0000
   2130 0 0 0 1 3 5 0 5 0 -0.0505 0.0000 0.0000 0.0000 0.0000
   2131 0 0 0 1 3 5 1 0 0 -0.0547 0.0000 0.0000 0.0000 0.0000
   2132 0 0 0 1 3 5 1 1 0 -0.0515 0.0000 0.0000 0.0000 0.0000
   2133 0 0 0 1 3 5 1 2 0 -0.0509 0.0000 0.0000 0.0000 0.0000
   2134 0 0 0 1 3 5 1 3 0 -0.0507 0.0000 0.0000 0.0000 0.0000
   2135 0 0 0 1 3 5 1 4 0 -0.0505 0.0000 0.0000 0.0000 0.0000
   2136 0 0 0 1 3 5 1 5 0 -0.0504 0.0000 0.0000 0.0000 0.0000
   2137 0 0 0 1 3 5 2 0 0 -0.0532 0.0000 0.0000 0.0000 0.0000
   2138 0 0 0 1 3 5 2 1 0 -0.0512 0.0000 0.0000 0.0000 0.0000
   2139 0 0 0 1 3 5 2 2 0 -0.0508 0.0000 0.0000 0.0000 0.0000
   2140 0 0 0 1 3 5 2 3 0 -0.0506 0.0000 0.0000 0.0000 0.0000
   2141 0 0 0 1 3 5 2 4 0 -0.0504 0.0000 0.0000 0.0000 0.0000
   2142 0 0 0 1 3 5 2 5 0 -0.0504 0.0000 0.0000 0.0000 0.0000
   2143 0 0 0 1 3 5 3 0 0 -0.0523 0.0000 0.0000 0.0000 0.0000
   2144 0 0 0 1 3 5 3 1 0 -0.0510 0.0000 0.0000 0.0000 0.0000
   2145 0 0 0 1 3 5 3 2 0 -0.0506 0.0000 0.0000 0.0000 0.0000
   2146 0 0 0 1 3 5 3 3 0 -0.0505 0.0000 0.0000 0.0000 0.0000
   2147 0 0 0 1 3 5 3 4 0 -0.0504 0.0000 0.0000 0.0000 0.0000
   2148 0 0 0 1 3 5 3 5 0 -0.0503 0.0000 0.0000 0.0000 0.0000
   2149 0 0 0 1 3 5 4 0 0 -0.0517 0.0000 0.0000 0.0000 0.0000
   2150 0 0 0 1 3 5 4 1 0 -0.0508 0.0000 0.0000 0.0000 0.0000
   2151 0 0 0 1 3 5 4 2 0 -0.0505 0.0000 0.0000 0.0000 0.0000
   2152 0 0 0 1 3 5 4 3 0 -0.0504 0.0000 0.0000 0.0000 0.0000
   2153 0 0 0 1 3 5 4 4 0 -0.0503 0.0000 0.0000 0.0000 0.0000
   2154 0 0 0 1 3 5 4 5 0 -0.0502 0.0000 0.0000 0.0000 0.0000
   2155 0 0 0 1 3 5 5 0 0 -0.0512 0.0000 0.0000 0.0000 0.0000
   2156 0 0 0 1 3 5 5 1 0 -0.0506 0.0000 0.0000 0.0000 0.0000
   2157 0 0 0 1 3 5 5 2 0 -0.0504 0.0000 0.0000 0.0000 0.0000
   2158 0 0 0 1 3 5 5 3 0 -0.0503 0.0000 0.0000 0.0000 0.0000
   2159 0 0 0 1 3 5 5 4 0 -0.0502 0.0000 0.0000 0.0000 0.0000
   2160 0 0 0 1 3 5 5 5 0 -0.0502 0.0000 0.0000 0.0000 0.0000
   2161 0 0 0 1 4 0 0 0 0 -0.0678 0.0000 0.0000 0.0000 0.0000
   2162 0 0 0 1 4 0 0 1 0 -0.0514 0.0000 0.0000 0.0000 0.0000
   2163 0 0 0 1 4 0 0 2 0 -0.0508 0.0000 0.0000 0.0000 0.0000
   2164 0 0 0 1 4 0 0 3 0 -0.0506 0.0000 0.0000 0.0000 0.0000
   2165 0 0 0 1 4 0 0 4 0 -0.0504 0.0000 0.0000 0.0000 0.0000
   2166 0 0 0 1 4 0 0 5 0 -0.0503 0.0000 0.0000 0.0000 0.0000
   2167 0 0 0 1 4 0 1 0 0 -0.0542 0.0000 0.0000 0.0000 0.0000
   2168 0 0 0 1 4 0 1 1 0 -0.0511 0.0000 0.0000 0.0000 0.0000
   2169 0 0 0 1 4 0 1 2 0 -0.0506 0.0000 0.0000 0.0000 0.0000
   2170 0 0 0 1 4 0 1 3 0 -0.0504 0.0000 0.0000 0.0000 0.0000
   2171 0 0 0 1 4 0 1 4 0 -0.0503 0.0000 0.0000 0.0000 0.0000
   2172 0 0 0 1 4 0 1 5 0 -0.0503 0.0000 0.0000 0.0000 0.0000
   2173 0 0 0 1 4 0 2 0 0 -0.0526 0.0000 0.0000 0.0000 0.0000
   2174 0 0 0 1 4 0 2 1 0 -0.0508 0.0000 0.0000 0.0000 0.0000
   2175 0 0 0 1 4 0 2 2 0 -0.0505 0.0000 0.0000 0.0000 0.0000
   2176 0 0 0 1 4 0 2 3 0 -0.0503 0.0000 0.0000 0.0000 0.0000
   2177 0 0 0 1 4 0 2 4 0 -0.0503 0.0000 0.0000 0.0000 0.0000
   2178 0 0 0 1 4 0 2 5 0 -0.0502 0.0000 0.0000 0.0000 0.0000
   2179 0 0 0 1 4 0 3 0 0 -0.0516 0.0000 0.0000 0.0000 0.0000
   2180 0 0 0 1 4 0 3 1 0 -0.0506 0.0000 0.0000 0.0000 0.0000
   2181 0 0 0 1 4 0 3 2 0 -0.0504 0.0000 0.0000 0.0000 0.0000
   2182 0 0 0 1 4 0 3 3 0 -0.0503 0.0000 0.0000 0.0000 0.0000
   2183 0 0 0 1 4 0 3 4 0 -0.0502 0.0000 0.0000 0.0000 0.0000
   2184 0 0 0 1 4 0 3 5 0 -0.0502 0.0000 0.0000 0.0000 0.0000
   2185 0 0 0 1 4 0 4 0 0 -0.0509 0.0000 0.0000 0.0000 0.0000
   2186 0 0 0 1 4 0 4 1 0 -0.0504 0.0000 0.0000 0.0000 0.0000
   2187 0 0 0 1 4 0 4 2 0 -0.0502 0.0000 0.0000 0.0000 0.0000
   2188 0 0 0 1 4 0 4 3 0 -0.0502 0.0000 0.0000 0.0000 0.0000
   2189 0 0 0 1 4 0 4 4 0 -0.0501 0.0000 0.0000 0.0000 0.0000
   2190 0 0 0 1 4 0 4 5 0 -0.0501 0.0000 0.0000 0.0000 0.0000
   2191 0 0 0 1 4 0 5 0 0 -0.0504 0.0000 0.0000 0.0000 0.0000
   2192 0 0 0 1 4 0 5 1 0 -0.0502 0.0000 0.0000 0.0000 0.0000
   2193 0 0 0 1 4 0 5 2 0 -0.0501 0.0000 0.0000 0.0000 0.0000
   2194 0 0 0 1 4 0 5 3 0 -0.0501 0.0000 0.0000 0.0000 0.0000
   2195 0 0 0 1 4 0 5 4 0 -0.0501 0.0000 0.0000 0.0000 0.0000
   2196 0 0 0 1 4 0 5 5 0 -0.0500 0.0000 0.0000 0.0000 0.0000
   2197 0 0 0 1 4 1 0 0 0 -0.0679 0.0000 0.0000 0.0000 0.0000
   2198 0 0 0 1 4 1 0 1 0 -0.0515 0.0000 0.0000 0.0000 0.0000
   2199 0 0 0 1 4 1 0 2 0 -0.0508 0.0000 0.0000 0.0000 0.0000
   2200 0 0 0 1 4 1 0 3 0 -0.0506 0.0000 0.0000 0.0000 0.0000
   2201 0 0 0 1 4 1 0 4 0 -0.0505 0.0000 0.0000 0.0000 0.0000
   2202 0 0 0 1 4 1 0 5 0 -0.0504 0.0000 0.0000 0.0000 0.0000
   2203 0 0 0 1 4 1 1 0 0 -0.0543 0.0000 0.0000 0.0000 0.0000
   2204 0 0 0 1 4 1 1 1 0 -0.0512 0.0000 0.0000 0.0000 0.0000
   2205 0 0 0 1 4 1 1 2 0 -0.0507 0.0000 0.0000 0.0000 0.0000
   2206 0 0 0 1 4 1 1 3 0 -0.0505 0.0000 0.0000 0.0000 0.0000
   2207 0 0 0 1 4 1 1 4 0 -0.0504 0.0000 0.0000 0.0000 0.0000
   2208 0 0 0 1 4 1 1 5 0 -0.0503 0.0000 0.0000 0.0000 0.0000
   2209 0 0 0 1 4 1 2 0 0 -0.0527 0.0000 0.0000 0.0000 0.0000
   2210 0 0 0 1 4 1 2 1 0 -0.0509 0.0000 0.0000 0.0000 0.0000
   2211 0 0 0 1 4 1 2 2 0 -0.0505 0.0000 0.0000 0.0000 0.0000
   2212 0 0 0 1 4 1 2 3 0 -0.0504 0.0000 0.0000 0.0000 0.0000
   2213 0 0 0 1 4 1 2 4 0 -0.0503 0.0000 0.0000 0.0000 0.0000
   2214 0 0 0 1 4 1 2 5 0 -0.0503 0.0000 0.0000 0.0000 0.0000
   2215 0 0 0 1 4 1 3 0 0 -0.0518 0.0000 0.0000 0.0000 0.0000
   2216 0 0 0 1 4 1 3 1 0 -0.0507 0.0000 0.0000 0.0000 0.0000
   2217 0 0 0 1 4 1 3 2 0 -0.0504 0.0000 0.0000 0.0000 0.0000
   2218 0 0 0 1 4 1 3 3 0 -0.0503 0.0000 0.0000 0.0000 0.0000
   2219 0 0 0 1 4 1 3 4 0 -0.0502 0.0000 0.0000 0.0000 0.0000
   2220 0 0 0 1 4 1 3 5 0 -0.0502 0.0000 0.0000 0.0000 0.0000
   2221 0 0 0 1 4 1 4 0 0 -0.0511 0.0000 0.0000 0.0000 0.0000
   2222 0 0 0 1 4 1 4 1 0 -0.0505 0.0000 0.0000 0.0000 0.0000
   2223 0 0 0 1 4 1 4 2 0 -0.0503 0.0000 0.0000 0.0000 0.0000
   2224 0 0 0 1 4 1 4 3 0 -0.0502 0.0000 0.0000 0.0000 0.0000
   2225 0 0 0 1 4 1 4 4 0 -0.0502 0.0000 0.0000 0.0000 0.0000
   2226 0 0 0 1 4 1 4 5 0 -0.0501 0.0000 0.0000 0.0000 0.0000
   2227 0 0 0 1 4 1 5 0 0 -0.0506 0.0000 0.0000 0.0000 0.0000
   2228 0 0 0 1 4 1 5 1 0 -0.0503 0.0000 0.0000 0.0000 0.0000
   2229 0 0 0 1 4 1 5 2 0 -0.0502 0.0000 0.0000 0.0000 0.0000
   2230 0 0 0 1 4 1 5 3 0 -0.0501 0.0000 0.0000 0.0000 0.0000
   2231 0 0 0 1 4 1 5 4 0 -0.0501 0.0000 0.0000 0.0000 0.0000
   2232 0 0 0 1 4 1 5 5 0 -0.0501 0.0000 0.0000 0.0000 0.0000
   2233 0 0 0 1 4 2 0 0 0 -0.0679 0.0000 0.0000 0.0000 0.0000
   2234 0 0 0 1 4 2 0 1 0 -0.0516 0.0000 0.0000 0.0000 0.0000
   2235 0 0 0 1 4 2 0 2 0 -0.0509 0.0000 0.0000 0.0000 0.0000
   2236 0 0 0 1 4 2 0 3 0 -0.0506 0.0000 0.0000 0.0000 0.0000
   2237 0 0 0 1 4 2 0 4 0 -0.0505 0.0000 0.0000 0.0000 0.0000
   2238 0 0 0 1 4 2 0 5 0 -0.0504 0.0000 0.0000 0.0000 0.0000
   2239 0 0 0 1 4 2 1 0 0 -0.0544 0.0000 0.0000 0.0000 0.0000
   2240 0 0 0 1 4 2 1 1 0 -0.0513 0.0000 0.0000 0.0000 0.0000
   2241 0 0 0 1 4 2 1 2 0 -0.0507 0.0000 0.0000 0.0000 0.0000
   2242 0 0 0 1 4 2 1 3 0 -0.0505 0.0000 0.0000 0.0000 0.0000
   2243 0 0 0 1 4 2 1 4 0 -0.0504 0.0000 0.0000 0.0000 0.0000
   2244 0 0 0 1 4 2 1 5 0 -0.0503 0.0000 0.0000 0.0000 0.0000
   2245 0 0 0 1 4 2 2 0 0 -0.0528 0.0000 0.0000 0.0000 0.0000
   2246 0 0 0 1 4 2 2 1 0 -0.0510 0.0000 0.0000 0.0000 0.0000
   2247 0 0 0 1 4 2 2 2 0 -0.0506 0.0000 0.0000 0.0000 0.0000
   2248 0 0 0 1 4 2 2 3 0 -0.0504 0.0000 0.0000 0.0000 0.0000
   2249 0 0 0 1 4 2 2 4 0 -0.0503 0.0000 0.0000 0.0000 0.0000
   2250 0 0 0 1 4 2 2 5 0 -0.0503 0.0000 0.0000 0.0000 0.0000
   2251 0 0 0 1 4 2 3 0 0 -0.0519 0.0000 0.0000 0.0000 0.0000
   2252 0 0 0 1 4 2 3 1 0 -0.0508 0.0000 0.0000 0.0000 0.0000
   2253 0 0 0 1 4 2 3 2 0 -0.0505 0.0000 0.0000 0.0000 0.0000
   2254 0 0 0 1 4 2 3 3 0 -0.0503 0.0000 0.0000 0.0000 0.0000
   2255 0 0 0 1 4 2 3 4 0 -0.0503 0.0000 0.0000 0.0000 0.0000
   2256 0 0 0 1 4 2 3 5 0 -0.0502 0.0000 0.0000 0.0000 0.0000
   2257 0 0 0 1 4 2 4 0 0 -0.0513 0.0000 0.0000 0.0000 0.0000
   2258 0 0 0 1 4 2 4 1 0 -0.0505 0.0000 0.0000 0.0000 0.0000
   2259 0 0 0 1 4 2 4 2 0 -0.0503 0.0000 0.0000 0.0000 0.0000
   2260 0 0 0 1 4 2 4 3 0 -0.0503 0.0000 0.0000 0.0000 0.0000
   2261 0 0 0 1 4 2 4 4 0 -0.0502 0.0000 0.0000 0.0000 0.0000
   2262 0 0 0 1 4 2 4 5 0 -0.0502 0.0000 0.0000 0.0000 0.0000
   2263 0 0 0 1 4 2 5 0 0 -0.0508 0.0000 0.0000 0.0000 0.0000
   2264 0 0 0 1 4 2 5 1 0 -0.0503 0.0000 0.0000 0.0000 0.0000
   2265 0 0 0 1 4 2 5 2 0 -0.0502 0.0000 0.0000 0.0000 0.0000
   2266 0 0 0 1 4 2 5 3 0 -0.0502 0.0000 0.0000 0.0000 0.0000
   2267 0 0 0 1 4 2 5 4 0 -0.0501 0.0000 0.0000 0.0000 0.0000
   2268 0 0 0 1 4 2 5 5 0 -0.0501 0.0000 0.0000 0.0000 0.0000
   2269 0 0 0 1 4 3 0 0 0 -0.0680 0.0000 0.0000 0.0000 0.0000
   2270 0 0 0 1 4 3 0 1 0 -0.0516 0.0000 0.0000 0.0000 0.0000
   2271 0 0 0 1 4 3 0 2 0 -0.0510 0.0000 0.0000 0.0000 0.0000
   2272 0 0 0 1 4 3 0 3 0 -0.0507 0.0000 0.0000 0.0000 0.0000
   2273 0 0 0 1 4 3 0 4 0 -0.0505 0.0000 0.0000 0.0000 0.0000
   2274 0 0 0 1 4 3 0 5 0 -0.0504 0.0000 0.0000 0.0000 0.0000
   2275 0 0 0 1 4 3 1 0 0 -0.0545 0.0000 0.0000 0.0000 0.0000
   2276 0 0 0 1 4 3 1 1 0 -0.0513 0.0000 0.0000 0.0000 0.0000
   2277 0 0 0 1 4 3 1 2 0 -0.0508 0.0000 0.0000 0.0000 0.0000
   2278 0 0 0 1 4 3 1 3 0 -0.0506 0.0000 0.0000 0.0000 0.0000
   2279 0 0 0 1 4 3 1 4 0 -0.0504 0.0000 0.0000 0.0000 0.0000
   2280 0 0 0 1 4 3 1 5 0 -0.0504 0.0000 0.0000 0.0000 0.0000
   2281 0 0 0 1 4 3 2 0 0 -0.0530 0.0000 0.0000 0.0000 0.0000
   2282 0 0 0 1 4 3 2 1 0 -0.0511 0.0000 0.0000 0.0000 0.0000
   2283 0 0 0 1 4 3 2 2 0 -0.0507 0.0000 0.0000 0.0000 0.0000
   2284 0 0 0 1 4 3 2 3 0 -0.0505 0.0000 0.0000 0.0000 0.0000
   2285 0 0 0 1 4 3 2 4 0 -0.0504 0.0000 0.0000 0.0000 0.0000
   2286 0 0 0 1 4 3 2 5 0 -0.0503 0.0000 0.0000 0.0000 0.0000
   2287 0 0 0 1 4 3 3 0 0 -0.0521 0.0000 0.0000 0.0000 0.0000
   2288 0 0 0 1 4 3 3 1 0 -0.0508 0.0000 0.0000 0.0000 0.0000
   2289 0 0 0 1 4 3 3 2 0 -0.0505 0.0000 0.0000 0.0000 0.0000
   2290 0 0 0 1 4 3 3 3 0 -0.0504 0.0000 0.0000 0.0000 0.0000
   2291 0 0 0 1 4 3 3 4 0 -0.0503 0.0000 0.0000 0.0000 0.0000
   2292 0 0 0 1 4 3 3 5 0 -0.0502 0.0000 0.0000 0.0000 0.0000
   2293 0 0 0 1 4 3 4 0 0 -0.0514 0.0000 0.0000 0.0000 0.0000
   2294 0 0 0 1 4 3 4 1 0 -0.0506 0.0000 0.0000 0.0000 0.0000
   2295 0 0 0 1 4 3 4 2 0 -0.0504 0.0000 0.0000 0.0000 0.0000
   2296 0 0 0 1 4 3 4 3 0 -0.0503 0.0000 0.0000 0.0000 0.0000
   2297 0 0 0 1 4 3 4 4 0 -0.0502 0.0000 0.0000 0.0000 0.0000
   2298 0 0 0 1 4 3 4 5 0 -0.0502 0.0000 0.0000 0.0000 0.0000
   2299 0 0 0 1 4 3 5 0 0 -0.0509 0.0000 0.0000 0.0000 0.0000
   2300 0 0 0 1 4 3 5 1 0 -0.0504 0.0000 0.0000 0.0000 0.0000
   2301 0 0 0 1 4 3 5 2 0 -0.0503 0.0000 0.0000 0.0000 0.0000
   2302 0 0 0 1 4 3 5 3 0 -0.0502 0.0000 0.0000 0.0000 0.0000
   2303 0 0 0 1 4 3 5 4 0 -0.0502 0.0000 0.0000 0.0000 0.0000
   2304 0 0 0 1 4 3 5 5 0 -0.0501 0.0000 0.0000 0.0000 0.0000
   2305 0 0 0 1 4 4 0 0 0 -0.0681 0.0000 0.0000 0.0000 0.0000
   2306 0 0 0 1 4 4 0 1 0 -0.0517 0.0000 0.0000 0.0000 0.0000
   2307 0 0 0 1 4 4 0 2 0 -0.0510 0.0000 0.0000 0.0000 0.0000
   2308 0 0 0 1 4 4 0 3 0 -0.0507 0.0000 0.0000 0.0000 0.0000
   2309 0 0 0 1 4 4 0 4 0 -0.0506 0.0000 0.0000 0.0000 0.0000
   2310 0 0 0 1 4 4 0 5 0 -0.0505 0.0000 0.0000 0.0000 0.0000
   2311 0 0 0 1 4 4 1 0 0 -0.0546 0.0000 0.0000 0.0000 0.0000
   2312 0 0 0 1 4 4 1 1 0 -0.0514 0.0000 0.0000 0.0000 0.0000
   2313 0 0 0 1 4 4 1 2 0 -0.0509 0.0000 0.0000 0.0000 0.0000
   2314 0 0 0 1 4 4 1 3 0 -0.0506 0.0000 0.0000 0.0000 0.0000
   2315 0 0 0 1 4 4 1 4 0 -0.0505 0.0000 0.0000 0.0000 0.0000
   2316 0 0 0 1 4 4 1 5 0 -0.0504 0.0000 0.0000 0.0000 0.0000
   2317 0 0 0 1 4 4 2 0 0 -0.0531 0.0000 0.0000 0.0000 0.0000
   2318 0 0 0 1 4 4 2 1 0 -0.0511 0.0000 0.0000 0.0000 0.0000
   2319 0 0 0 1 4 4 2 2 0 -0.0507 0.0000 0.0000 0.0000 0.0000
   2320 0 0 0 1 4 4 2 3 0 -0.0505 0.0000 0.0000 0.0000 0.0000
   2321 0 0 0 1 4 4 2 4 0 -0.0504 0.0000 0.0000 0.0000 0.0000
   2322 0 0 0 1 4 4 2 5 0 -0.0503 0.0000 0.0000 0.0000 0.0000
   2323 0 0 0 1 4 4 3 0 0 -0.0522 0.0000 0.0000 0.0000 0.0000
   2324 0 0 0 1 4 4 3 1 0 -0.0509 0.0000 0.0000 0.0000 0.0000
   2325 0 0 0 1 4 4 3 2 0 -0.0506 0.0000 0.0000 0.0000 0.0000
   2326 0 0 0 1 4 4 3 3 0 -0.0504 0.0000 0.0000 0.0000 0.0000
   2327 0 0 0 1 4 4 3 4 0 -0.0503 0.0000 0.0000 0.0000 0.0000
   2328 0 0 0 1 4 4 3 5 0 -0.0503 0.0000 0.0000 0.0000 0.0000
   2329 0 0 0 1 4 4 4 0 0 -0.0516 0.0000 0.0000 0.0000 0.0000
   2330 0 0 0 1 4 4 4 1 0 -0.0507 0.0000 0.0000 0.0000 0.0000
   2331 0 0 0 1 4 4 4 2 0 -0.0505 0.0000 0.0000 0.0000 0.0000
   2332 0 0 0 1 4 4 4 3 0 -0.0503 0.0000 0.0000 0.0000 0.0000
   2333 0 0 0 1 4 4 4 4 0 -0.0503 0.0000 0.0000 0.0000 0.0000
   2334 0 0 0 1 4 4 4 5 0 -0.0502 0.0000 0.0000 0.0000 0.0000
   2335 0 0 0 1 4 4 5 0 0 -0.0511 0.0000 0.0000 0.0000 0.0000
   2336 0 0 0 1 4 4 5 1 0 -0.0505 0.0000 0.0000 0.0000 0.0000
   2337 0 0 0 1 4 4 5 2 0 -0.0503 0.0000 0.0000 0.0000 0.0000
   2338 0 0 0 1 4 4 5 3 0 -0.0502 0.0000 0.0000 0.0000 0.0000
   2339 0 0 0 1 4 4 5 4 0 -0.0502 0.0000 0.0000 0.0000 0.0000
   2340 0 0 0 1 4 4 5 5 0 -0.0502 0.0000 0.0000 0.0000 0.0000
   2341 0 0 0 1 4 5 0 0 0 -0.0681 0.0000 0.0000 0.0000 0.0000
   2342 0 0 0 1 4 5 0 1 0 -0.0518 0.0000 0.0000 0.0000 0.0000
   2343 0 0 0 1 4 5 0 2 0 -0.0511 0.0000 0.0000 0.0000 0.0000
   2344 0 0 0 1 4 5 0 3 0 -0.0508 0.0000 0.0000 0.0000 0.0000
   2345 0 0 0 1 4 5 0 4 0 -0.0506 0.0000 0.0000 0.0000 0.0000
   2346 0 0 0 1 4 5 0 5 0 -0.0505 0.0000 0.0000 0.0000 0.0000
   2347 0 0 0 1 4 5 1 0 0 -0.0547 0.0000 0.0000 0.0000 0.0000
   2348 0 0 0 1 4 5 1 1 0 -0.0515 0.0000 0.0000 0.0000 0.0000
   2349 0 0 0 1 4 5 1 2 0 -0.0509 0.0000 0.0000 0.0000 0.0000
   2350 0 0 0 1 4 5 1 3 0 -0.0507 0.0000 0.0000 0.0000 0.0000
   2351 0 0 0 1 4 5 1 4 0 -0.0505 0.0000 0.0000 0.0000 0.0000
   2352 0 0 0 1 4 5 1 5 0 -0.0504 0.0000 0.0000 0.0000 0.0000
   2353 0 0 0 1 4 5 2 0 0 -0.0532 0.0000 0.0000 0.0000 0.0000
   2354 0 0 0 1 4 5 2 1 0 -0.0512 0.0000 0.0000 0.0000 0.0000
   2355 0 0 0 1 4 5 2 2 0 -0.0508 0.0000 0.0000 0.0000 0.0000
   2356 0 0 0 1 4 5 2 3 0 -0.0506 0.0000 0.0000 0.0000 0.0000
   2357 0 0 0 1 4 5 2 4 0 -0.0504 0.0000 0.0000 0.0000 0.0000
   2358 0 0 0 1 4 5 2 5 0 -0.0504 0.0000 0.0000 0.0000 0.0000
   2359 0 0 0 1 4 5 3 0 0 -0.0523 0.0000 0.0000 0.0000 0.0000
   2360 0 0 0 1 4 5 3 1 0 -0.0510 0.0000 0.0000 0.0000 0.0000
   2361 0 0 0 1 4 5 3 2 0 -0.0506 0.0000 0.0000 0.0000 0.0000
   2362 0 0 0 1 4 5 3 3 0 -0.0505 0.0000 0.0000 0.0000 0.0000
   2363 0 0 0 1 4 5 3 4 0 -0.0504 0.0000 0.0000 0.0000 0.0000
   2364 0 0 0 1 4 5 3 5 0 -0.0503 0.0000 0.0000 0.0000 0.0000
   2365 0 0 0 1 4 5 4 0 0 -0.0517 0.0000 0.0000 0.0000 0.0000
   2366 0 0 0 1 4 5 4 1 0 -0.0508 0.0000 0.0000 0.0000 0.0000
   2367 0 0 0 1 4 5 4 2 0 -0.0505 0.0000 0.0000 0.0000 0.0000
   2368 0 0 0 1 4 5 4 3 0 -0.0504 0.0000 0.0000 0.0000 0.0000
   2369 0 0 0 1 4 5 4 4 0 -0.0503 0.0000 0.0000 0.0000 0.0000
   2370 0 0 0 1 4 5 4 5 0 -0.0502 0.0000 0.0000 0.0000 0.0000
   2371 0 0 0 1 4 5 5 0 0 -0.0512 0.0000 0.0000 0.0000 0.0000
   2372 0 0 0 1 4 5 5 1 0 -0.0506 0.0000 0.0000 0.0000 0.0000
   2373 0 0 0 1 4 5 5 2 0 -0.0504 0.0000 0.0000 0.0000 0.0000
   2374 0 0 0 1 4 5 5 3 0 -0.0503 0.0000 0.0000 0.0000 0.0000
   2375 0 0 0 1 4 5 5 4 0 -0.0502 0.0000 0.0000 0.0000 0.0000
   2376 0 0 0 1 4 5 5 5 0 -0.0502 0.0000 0.0000 0.0000 0.0000
   2377 0 0 0 1 5 0 0 0 0 -0.0678 0.0000 0.0000 0.0000 0.0000
   2378 0 0 0 1 5 0 0 1 0 -0.0514 0.0000 0.0000 0.0000 0.0000
   2379 0 0 0 1 5 0 0 2 0 -0.0508 0.0000 0.0000 0.0000 0.0000
   2380 0 0 0 1 5 0 0 3 0 -0.0506 0.0000 0.0000 0.0000 0.0000
   2381 0 0 0 1 5 0 0 4 0 -0.0504 0.0000 0.0000 0.0000 0.0000
   2382 0 0 0 1 5 0 0 5 0 -0.0503 0.0000 0.0000 0.0000 0.0000
   2383 0 0 0 1 5 0 1 0 0 -0.0542 0.0000 0.0000 0.0000 0.0000
   2384 0 0 0 1 5 0 1 1 0 -0.0511 0.0000 0.0000 0.0000 0.0000
   2385 0 0 0 1 5 0 1 2 0 -0.0506 0.0000 0.0000 0.0000 0.0000
   2386 0 0 0 1 5 0 1 3 0 -0.0504 0.0000 0.0000 0.0000 0.0000
   2387 0 0 0 1 5 0 1 4 0 -0.0503 0.0000 0.0000 0.0000 0.0000
   2388 0 0 0 1 5 0 1 5 0 -0.0503 0.0000 0.0000 0.0000 0.0000
   2389 0 0 0 1 5 0 2 0 0 -0.0526 0.0000 0.0000 0.0000 0.0000
   2390 0 0 0 1 5 0 2 1 0 -0.0508 0.0000 0.0000 0.0000 0.0000
   2391 0 0 0 1 5 0 2 2 0 -0.0505 0.0000 0.0000 0.0000 0.0000
   2392 0 0 0 1 5 0 2 3 0 -0.0503 0.0000 0.0000 0.0000 0.0000
   2393 0 0 0 1 5 0 2 4 0 -0.0503 0.0000 0.0000 0.0000 0.0000
   2394 0 0 0 1 5 0 2 5 0 -0.0502 0.0000 0.0000 0.0000 0.0000
   2395 0 0 0 1 5 0 3 0 0 -0.0516 0.0000 0.0000 0.0000 0.0000
   2396 0 0 0 1 5 0 3 1 0 -0.0506 0.0000 0.0000 0.0000 0.0000
   2397 0 0 0 1 5 0 3 2 0 -0.0504 0.0000 0.0000 0.0000 0.0000
   2398 0 0 0 1 5 0 3 3 0 -0.0503 0.0000 0.0000 0.0000 0.0000
   2399 0 0 0 1 5 0 3 4 0 -0.0502 0.0000 0.0000 0.0000 0.0000
   2400 0 0 0 1 5 0 3 5 0 -0.0502 0.0000 0.0000 0.0000 0.0000
   2401 0 0 0 1 5 0 4 0 0 -0.0509 0.0000 0.0000 0.0000 0.0000
   2402 0 0 0 1 5 0 4 1 0 -0.0504 0.0000 0.0000 0.0000 0.0000
   2403 0 0 0 1 5 0 4 2 0 -0.0502 0.0000 0.0000 0.0000 0.0000
   2404 0 0 0 1 5 0 4 3 0 -0.0502 0.0000 0.0000 0.0000 0.0000
   2405 0 0 0 1 5 0 4 4 0 -0.0501 0.0000 0.0000 0.0000 0.0000
   2406 0 0 0 1 5 0 4 5 0 -0.0501 0.0000 0.0000 0.0000 0.0000
   2407 0 0 0 1 5 0 5 0 0 -0.0504 0.0000 0.0000 0.0000 0.0000
   2408 0 0 0 1 5 0 5 1 0 -0.0502 0.0000 0.0000 0.0000 0.0000
   2409 0 0 0 1 5 0 5 2 0 -0.0501 0.0000 0.0000 0.0000 0.0000
   2410 0 0 0 1 5 0 5 3 0 -0.0501 0.0000 0.0000 0.0000 0.0000
   2411 0 0 0 1 5 0 5 4 0 -0.0501 0.0000 0.0000 0.0000 0.0000
   2412 0 0 0 1 5 0 5 5 0 -0.0500 0.0000 0.0000 0.0000 0.0000
   2413 0 0 0 1 5 1 0 0 0 -0.0679 0.0000 0.0000 0.0000 0.0000
   2414 0 0 0 1 5 1 0 1 0 -0.0515 0.0000 0.0000 0.0000 0.0000
   2415 0 0 0 1 5 1 0 2 0 -0.0508 0.0000 0.0000 0.0000 0.0000
   2416 0 0 0 1 5 1 0 3 0 -0.0506 0.0000 0.0000 0.0000 0.0000
   2417 0 0 0 1 5 1 0 4 0 -0.0505 0.0000 0.0000 0.0000 0.0000
   2418 0 0 0 1 5 1 0 5 0 -0.0504 0.0000 0.0000 0.0000 0.0000
   2419 0 0 0 1 5 1 1 0 0 -0.0543 0.0000 0.0000 0.0000 0.0000
   2420 0 0 0 1 5 1 1 1 0 -0.0512 0.0000 0.0000 0.0000 0.0000
   2421 0 0 0 1 5 1 1 2 0 -0.0507 0.0000 0.0000 0.0000 0.0000
   2422 0 0 0 1 5 1 1 3 0 -0.0505 0.0000 0.0000 0.0000 0.0000
   2423 0 0 0 1 5 1 1 4 0 -0.0504 0.0000 0.0000 0.0000 0.0000
   2424 0 0 0 1 5 1 1 5 0 -0.0503 0.0000 0.0000 0.0000 0.0000
   2425 0 0 0 1 5 1 2 0 0 -0.0527 0.0000 0.0000 0.0000 0.0000
   2426 0 0 0 1 5 1 2 1 0 -0.0509 0.0000 0.0000 0.0000 0.0000
   2427 0 0 0 1 5 1 2 2 0 -0.0505 0.0000 0.0000 0.0000 0.0000
   2428 0 0 0 1 5 1 2 3 0 -0.0504 0.0000 0.0000 0.0000 0.0000
   2429 0 0 0 1 5 1 2 4 0 -0.0503 0.0000 0.0000 0.0000 0.0000
   2430 0 0 0 1 5 1 2 5 0 -0.0503 0.0000 0.0000 0.0000 0.0000
   2431 0 0 0 1 5 1 3 0 0 -0.0518 0.0000 0.0000 0.0000 0.0000
   2432 0 0 0 1 5 1 3 1 0 -0.0507 0.0000 0.0000 0.0000 0.0000
   2433 0 0 0 1 5 1 3 2 0 -0.0504 0.0000 0.0000 0.0000 0.0000
   2434 0 0 0 1 5 1 3 3 0 -0.0503 0.0000 0.0000 0.0000 0.0000
   2435 0 0 0 1 5 1 3 4 0 -0.0502 0.0000 0.0000 0.0000 0.0000
   2436 0 0 0 1 5 1 3 5 0 -0.0502 0.0000 0.0000 0.0000 0.0000
   2437 0 0 0 1 5 1 4 0 0 -0.0511 0.0000 0.0000 0.0000 0.0000
   2438 0 0 0 1 5 1 4 1 0 -0.0505 0.0000 0.0000 0.0000 0.0000
   2439 0 0 0 1 5 1 4 2 0 -0.0503 0.0000 0.0000 0.0000 0.0000
   2440 0 0 0 1 5 1 4 3 0 -0.0502 0.0000 0.0000 0.0000 0.0000
   2441 0 0 0 1 5 1 4 4 0 -0.0502 0.0000 0.0000 0.0000 0.0000
   2442 0 0 0 1 5 1 4 5 0 -0.0501 0.0000 0.0000 0.0000 0.0000
   2443 0 0 0 1 5 1 5 0 0 -0.0506 0.0000 0.0000 0.0000 0.0000
   2444 0 0 0 1 5 1 5 1 0 -0.0503 0.0000 0.0000 0.0000 0.0000
   2445 0 0 0 1 5 1 5 2 0 -0.0502 0.0000 0.0000 0.0000 0.0000
   2446 0 0 0 1 5 1 5 3 0 -0.0501 0.0000 0.0000 0.0000 0.0000
   2447 0 0 0 1 5 1 5 4 0 -0.0501 0.0000 0.0000 0.0000 0.0000
   2448 0 0 0 1 5 1 5 5 0 -0.0501 0.0000 0.0000 0.0000 0.0000
   2449 0 0 0 1 5 2 0 0 0 -0.0679 0.0000 0.0000 0.0000 0.0000
   2450 0 0 0 1 5 2 0 1 0 -0.0516 0.0000 0.0000 0.0000 0.0000
   2451 0 0 0 1 5 2 0 2 0 -0.0509 0.0000 0.0000 0.0000 0.0000
   2452 0 0 0 1 5 2 0 3 0 -0.0506 0.0000 0.0000 0.0000 0.0000
   2453 0 0 0 1 5 2 0 4 0 -0.0505 0.0000 0.0000 0.0000 0.0000
   2454 0 0 0 1 5 2 0 5 0 -0.0504 0.0000 0.0000 0.0000 0.0000
   2455 0 0 0 1 5 2 1 0 0 -0.0544 0.0000 0.0000 0.0000 0.0000
   2456 0 0 0 1 5 2 1 1 0 -0.0513 0.0000 0.0000 0.0000 0.0000
   2457 0 0 0 1 5 2 1 2 0 -0.0507 0.0000 0.0000 0.0000 0.0000
   2458 0 0 0 1 5 2 1 3 0 -0.0505 0.0000 0.0000 0.0000 0.0000
   2459 0 0 0 1 5 2 1 4 0 -0.0504 0.0000 0.0000 0.0000 0.0000
   2460 0 0 0 1 5 2 1 5 0 -0.0503 0.0000 0.0000 0.0000 0.0000
   2461 0 0 0 1 5 2 2 0 0 -0.0528 0.0000 0.0000 0.0000 0.0000
   2462 0 0 0 1 5 2 2 1 0 -0.0510 0.0000 0.0000 0.0000 0.0000
   2463 0 0 0 1 5 2 2 2 0 -0.0506 0.0000 0.0000 0.0000 0.0000
   2464 0 0 0 1 5 2 2 3 0 -0.0504 0.0000 0.0000 0.0000 0.0000
   2465 0 0 0 1 5 2 2 4 0 -0.0503 0.0000 0.0000 0.0000 0.0000
   2466 0 0 0 1 5 2 2 5 0 -0.0503 0.0000 0.0000 0.0000 0.0000
   2467 0 0 0 1 5 2 3 0 0 -0.0519 0.0000 0.0000 0.0000 0.0000
   2468 0 0 0 1 5 2 3 1 0 -0.0508 0.0000 0.0000 0.0000 0.0000
   2469 0 0 0 1 5 2 3 2 0 -0.0505 0.0000 0.0000 0.0000 0.0000
   2470 0 0 0 1 5 2 3 3 0 -0.0503 0.0000 0.0000 0.0000 0.0000
   2471 0 0 0 1 5 2 3 4 0 -0.0503 0.0000 0.0000 0.0000 0.0000
   2472 0 0 0 1 5 2 3 5 0 -0.0502 0.0000 0.0000 0.0000 0.0000
   2473 0 0 0 1 5 2 4 0 0 -0.0513 0.0000 0.0000 0.0000 0.0000
   2474 0 0 0 1 5 2 4 1 0 -0.0505 0.0000 0.0000 0.0000 0.0000
   2475 0 0 0 1 5 2 4 2 0 -0.0503 0.0000 0.0000 0.0000 0.0000
   2476 0 0 0 1 5 2 4 3 0 -0.0503 0.0000 0.0000 0.0000 0.0000
   2477 0 0 0 1 5 2 4 4 0 -0.0502 0.0000 0.0000 0.0000 0.0000
   2478 0 0 0 1 5 2 4 5 0 -0.0502 0.0000 0.0000 0.0000 0.0000
   2479 0 0 0 1 5 2 5 0 0 -0.0508 0.0000 0.0000 0.0000 0.0000
   2480 0 0 0 1 5 2 5 1 0 -0.0503 0.0000 0.0000 0.0000 0.0000
   2481 0 0 0 1 5 2 5 2 0 -0.0502 0.0000 0.0000 0.0000 0.0000
   2482 0 0 0 1 5 2 5 3 0 -0.0502 0.0000 0.0000 0.0000 0.0000
   2483 0 0 0 1 5 2 5 4 0 -0.0501 0.0000 0.0000 0.0000 0.0000
   2484 0 0 0 1 5 2 5 5 0 -0.0501 0.0000 0.0000 0.0000 0.0000
   2485 0 0 0 1 5 3 0 0 0 -0.0680 0.0000 0.0000 0.0000 0.0000
   2486 0 0 0 1 5 3 0 1 0 -0.0516 0.0000 0.0000 0.0000 0.0000
   2487 0 0 0 1 5 3 0 2 0 -0.0510 0.0000 0.0000 0.0000 0.0000
   2488 0 0 0 1 5 3 0 3 0 -0.0507 0.0000 0.0000 0.0000 0.0000
   2489 0 0 0 1 5 3 0 4 0 -0.0505 0.0000 0.0000 0.0000 0.0000
   2490 0 0 0 1 5 3 0 5 0 -0.0504 0.0000 0.0000 0.0000 0.0000
   2491 0 0 0 1 5 3 1 0 0 -0.0545 0.0000 0.0000 0.0000 0.0000
   2492 0 0 0 1 5 3 1 1 0 -0.0513 0.0000 0.0000 0.0000 0.0000
   2493 0 0 0 1 5 3 1 2 0 -0.0508 0.0000 0.0000 0.0000 0.0000
   2494 0 0 0 1 5 3 1 3 0 -0.0506 0.0000 0.0000 0.0000 0.0000
   2495 0 0 0 1 5 3 1 4 0 -0.0504 0.0000 0.0000 0.0000 0.0000
   2496 0 0 0 1 5 3 1 5 0 -0.0504 0.0000 0.0000 0.0000 0.0000
   2497 0 0 0 1 5 3 2 0 0 -0.0530 0.0000 0.0000 0.0000 0.0000
   2498 0 0 0 1 5 3 2 1 0 -0.0511 0.0000 0.0000 0.0000 0.0000
   2499 0 0 0 1 5 3 2 2 0 -0.0507 0.0000 0.0000 0.0000 0.0000
   2500 0 0 0 1 5 3 2 3 0 -0.0505 0.0000 0.0000 0.0000 0.0000
   2501 0 0 0 1 5 3 2 4 0 -0.0504 0.0000 0.0000 0.0000 0.0000
   2502 0 0 0 1 5 3 2 5 0 -0.0503 0.0000 0.0000 0.0000 0.0000
   2503 0 0 0 1 5 3 3 0 0 -0.0521 0.0000 0.0000 0.0000 0.0000
   2504 0 0 0 1 5 3 3 1 0 -0.0508 0.0000 0.0000 0.0000 0.0000
   2505 0 0 0 1 5 3 3 2 0 -0.0505 0.0000 0.0000 0.0000 0.0000
   2506 0 0 0 1 5 3 3 3 0 -0.0504 0.0000 0.0000 0.0000 0.0000
   2507 0 0 0 1 5 3 3 4 0 -0.0503 0.0000 0.0000 0.0000 0.0000
   2508 0 0 0 1 5 3 3 5 0 -0.0502 0.0000 0.0000 0.0000 0.0000
   2509 0 0 0 1 5 3 4 0 0 -0.0514 0.0000 0.0000 0.0000 0.0000
   2510 0 0 0 1 5 3 4 1 0 -0.0506 0.0000 0.0000 0.0000 0.0000
   2511 0 0 0 1 5 3 4 2 0 -0.0504 0.0000 0.0000 0.0000 0.0000
   2512 0 0 0 1 5 3 4 3 0 -0.0503 0.0000 0.0000 0.0000 0.0000
   2513 0 0 0 1 5 3 4 4 0 -0.0502 0.0000 0.0000 0.0000 0.0000
   2514 0 0 0 1 5 3 4 5 0 -0.0502 0.0000 0.0000 0.0000 0.0000
   2515 0 0 0 1 5 3 5 0 0 -0.0509 0.0000 0.0000 0.0000 0.0000
   2516 0 0 0 1 5 3 5 1 0 -0.0504 0.0000 0.0000 0.0000 0.0000
   2517 0 0 0 1 5 3 5 2 0 -0.0503 0.0000 0.0000 0.0000 0.0000
   2518 0 0 0 1 5 3 5 3 0 -0.0502 0.0000 0.0000 0.0000 0.0000
   2519 0 0 0 1 5 3 5 4 0 -0.0502 0.0000 0.0000 0.0000 0.0000
   2520 0 0 0 1 5 3 5 5 0 -0.0501 0.0000 0.0000 0.0000 0.0000
   2521 0 0 0 1 5 4 0 0 0 -0.0681 0.0000 0.0000 0.0000 0.0000
   2522 0 0 0 1 5 4 0 1 0 -0.0517 0.0000 0.0000 0.0000 0.0000
   2523 0 0 0 1 5 4 0 2 0 -0.0510 0.0000 0.0000 0.0000 0.0000
   2524 0 0 0 1 5 4 0 3 0 -0.0507 0.0000 0.0000 0.0000 0.0000
   2525 0 0 0 1 5 4 0 4 0 -0.0506 0.0000 0.0000 0.0000 0.0000
   2526 0 0 0 1 5 4 0 5 0 -0.0505 0.0000 0.0000 0.0000 0.0000
   2527 0 0 0 1 5 4 1 0 0 -0.0546 0.0000 0.0000 0.0000 0.0000
   2528 0 0 0 1 5 4 1 1 0 -0.0514 0.0000 0.0000 0.0000 0.0000
   2529 0 0 0 1 5 4 1 2 0 -0.0509 0.0000 0.0000 0.0000 0.0000
   2530 0 0 0 1 5 4 1 3 0 -0.0506 0.0000 0.0000 0.0000 0.0000
   2531 0 0 0 1 5 4 1 4 0 -0.0505 0.0000 0.0000 0.0000 0.0000
   2532 0 0 0 1 5 4 1 5 0 -0.0504 0.0000 0.0000 0.0000 0.0000
   2533 0 0 0 1 5 4 2 0 0 -0.0531 0.0000 0.0000 0.0000 0.0000
   2534 0 0 0 1 5 4 2 1 0 -0.0511 0.0000 0.0000 0.0000 0.0000
   2535 0 0 0 1 5 4 2 2 0 -0.0507 0.0000 0.0000 0.0000 0.0000
   2536 0 0 0 1 5 4 2 3 0 -0.0505 0.0000 0.0000 0.0000 0.0000
   2537 0 0 0 1 5 4 2 4 0 -0.0504 0.0000 0.0000 0.0000 0.0000
   2538 0 0 0 1 5 4 2 5 0 -0.0503 0.0000 0.0000 0.0000 0.0000
   2539 0 0 0 1 5 4 3 0 0 -0.0522 0.0000 0.0000 0.0000 0.0000
   2540 0 0 0 1 5 4 3 1 0 -0.0509 0.0000 0.0000 0.0000 0.0000
   2541 0 0 0 1 5 4 3 2 0 -0.0506 0.0000 0.0000 0.0000 0.0000
   2542 0 0 0 1 5 4 3 3 0 -0.0504 0.0000 0.0000 0.0000 0.0000
   2543 0 0 0 1 5 4 3 4 0 -0.0503 0.0000 0.0000 0.0000 0.0000
   2544 0 0 0 1 5 4 3 5 0 -0.0503 0.0000 0.0000 0.0000 0.0000
   2545 0 0 0 1 5 4 4 0 0 -0.0516 0.0000 0.0000 0.0000 0.0000
   2546 0 0 0 1 5 4 4 1 0 -0.0507 0.0000 0.0000 0.0000 0.0000
   2547 0 0 0 1 5 4 4 2 0 -0.0505 0.0000 0.0000 0.0000 0.0000
   2548 0 0 0 1 5 4 4 3 0 -0.0503 0.0000 0.0000 0.0000 0.0000
   2549 0 0 0 1 5 4 4 4 0 -0.0503 0.0000 0.0000 0.0000 0.0000
   2550 0 0 0 1 5 4 4 5 0 -0.0502 0.0000 0.0000 0.0000 0.0000
   2551 0 0 0 1 5 4 5 0 0 -0.0511 0.0000 0.0000 0.0000 0.0000
   2552 0 0 0 1 5 4 5 1 0 -0.0505 0.0000 0.0000 0.0000 0.0000
   2553 0 0 0 1 5 4 5 2 0 -0.0503 0.0000 0.0000 0.0000 0.0000
   2554 0 0 0 1 5 4 5 3 0 -0.0502 0.0000 0.0000 0.0000 0.0000
   2555 0 0 0 1 5 4 5 4 0 -0.0502 0.0000 0.0000 0.0000 0.0000
   2556 0 0 0 1 5 4 5 5 0 -0.0502 0.0000 0.0000 0.0000 0.0000
   2557 0 0 0 1 5 5 0 0 0 -0.0681 0.0000 0.0000 0.0000 0.0000
   2558 0 0 0 1 5 5 0 1 0 -0.0518 0.0000 0.0000 0.0000 0.0000
   2559 0 0 0 1 5 5 0 2 0 -0.0511 0.0000 0.0000 0.0000 0.0000
   2560 0 0 0 1 5 5 0 3 0 -0.0508 0.0000 0.0000 0.0000 0.0000
   2561 0 0 0 1 5 5 0 4 0 -0.0506 0.0000 0.0000 0.0000 0.0000
   2562 0 0 0 1 5 5 0 5 0 -0.0505 0.0000 0.0000 0.0000 0.0000
   2563 0 0 0 1 5 5 1 0 0 -0.0547 0.0000 0.0000 0.0000 0.0000
   2564 0 0 0 1 5 5 1 1 0 -0.0515 0.0000 0.0000 0.0000 0.0000
   2565 0 0 0 1 5 5 1 2 0 -0.0509 0.0000 0.0000 0.0000 0.0000
   2566 0 0 0 1 5 5 1 3 0 -0.0507 0.0000 0.0000 0.0000 0.0000
   2567 0 0 0 1 5 5 1 4 0 -0.0505 0.0000 0.0000 0.0000 0.0000
   2568 0 0 0 1 5 5 1 5 0 -0.0504 0.0000 0.0000 0.0000 0.0000
   2569 0 0 0 1 5 5 2 0 0 -0.0532 0.0000 0.0000 0.0000 0.0000
   2570 0 0 0 1 5 5 2 1 0 -0.0512 0.0000 0.0000 0.0000 0.0000
   2571 0 0 0 1 5 5 2 2 0 -0.0508 0.0000 0.0000 0.0000 0.0000
   2572 0 0 0 1 5 5 2 3 0 -0.0506 0.0000 0.0000 0.0000 0.0000
   2573 0 0 0 1 5 5 2 4 0 -0.0504 0.0000 0.0000 0.0000 0.0000
   2574 0 0 0 1 5 5 2 5 0 -0.0504 0.0000 0.0000 0.0000 0.0000
   2575 0 0 0 1 5 5 3 0 0 -0.0523 0.0000 0.0000 0.0000 0.0000
   2576 0 0 0 1 5 5 3 1 0 -0.0510 0.0000 0.0000 0.0000 0.0000
   2577 0 0 0 1 5 5 3 2 0 -0.0506 0.0000 0.0000 0.0000 0.0000
   2578 0 0 0 1 5 5 3 3 0 -0.0505 0.0000 0.0000 0.0000 0.0000
   2579 0 0 0 1 5 5 3 4 0 -0.0504 0.0000 0.0000 0.0000 0.0000
   2580 0 0 0 1 5 5 3 5 0 -0.0503 0.0000 0.0000 0.0000 0.0000
   2581 0 0 0 1 5 5 4 0 0 -0.0517 0.0000 0.0000 0.0000 0.0000
   2582 0 0 0 1 5 5 4 1 0 -0.0508 0.0000 0.0000 0.0000 0.0000
   2583 0 0 0 1 5 5 4 2 0 -0.0505 0.0000 0.0000 0.0000 0.0000
   2584 0 0 0 1 5 5 4 3 0 -0.0504 0.0000 0.0000 0.0000 0.0000
   2585 0 0 0 1 5 5 4 4 0 -0.0503 0.0000 0.0000 0.0000 0.0000
   2586 0 0 0 1 5 5 4 5 0 -0.0502 0.0000 0.0000 0.0000 0.0000
   2587 0 0 0 1 5 5 5 0 0 -0.0512 0.0000 0.0000 0.0000 0.0000
   2588 0 0 0 1 5 5 5 1 0 -0.0506 0.0000 0.0000 0.0000 0.0000
   2589 0 0 0 1 5 5 5 2 0 -0.0504 0.0000 0.0000 0.0000 0.0000
   2590 0 0 0 1 5 5 5 3 0 -0.0503 0.0000 0.0000 0.0000 0.0000
   2591 0 0 0 1 5 5 5 4 0 -0.0502 0.0000 0.0000 0.0000 0.0000
   2592 0 0 0 1 5 5 5 5 0 -0.0502 0.0000 0.0000 0.0000 0.0000
   2593 0 0 0 2 0 0 0 0 0 -0.0696 0.0000 0.0000 0.0000 0.0000
   2594 0 0 0 2 0 0 0 1 0 -0.0523 0.0000 0.0000 0.0000 0.0000
   2595 0 0 0 2 0 0 0 2 0 -0.0514 0.0000 0.0000 0.0000 0.0000
   2596 0 0 0 2 0 0 0 3 0 -0.0510 0.0000 0.0000 0.0000 0.0000
   2597 0 0 0 2 0 0 0 4 0 -0.0508 0.0000 0.0000 0.0000 0.0000
   2598 0 0 0 2 0 0 0 5 0 -0.0506 0.0000 0.0000 0.0000 0.0000
   2599 0 0 0 2 0 0 1 0 0 -0.0557 0.0000 0.0000 0.0000 0.0000
   2600 0 0 0 2 0 0 1 1 0 -0.0520 0.0000 0.0000 0.0000 0.0000
   2601 0 0 0 2 0 0 1 2 0 -0.0512 0.0000 0.0000 0.0000 0.0000
   2602 0 0 0 2 0 0 1 3 0 -0.0509 0.0000 0.0000 0.0000 0.0000
   2603 0 0 0 2 0 0 1 4 0 -0.0507 0.0000 0.0000 0.0000 0.0000
   2604 0 0 0 2 0 0 1 5 0 -0.0506 0.0000 0.0000 0.0000 0.0000
   2605 0 0 0 2 0 0 2 0 0 -0.0542 0.0000 0.0000 0.0000 0.0000
   2606 0 0 0 2 0 0 2 1 0 -0.0517 0.0000 0.0000 0.0000 0.0000
   2607 0 0 0 2 0 0 2 2 0 -0.0511 0.0000 0.0000 0.0000 0.0000
   2608 0 0 0 2 0 0 2 3 0 -0.0508 0.0000 0.0000 0.0000 0.0000
   2609 0 0 0 2 0 0 2 4 0 -0.0506 0.0000 0.0000 0.0000 0.0000
   2610 0 0 0 2 0 0 2 5 0 -0.0505 0.0000 0.0000 0.0000 0.0000
   2611 0 0 0 2 0 0 3 0 0 -0.0532 0.0000 0.0000 0.0000 0.0000
   2612 0 0 0 2 0 0 3 1 0 -0.0515 0.0000 0.0000 0.0000 0.0000
   2613 0 0 0 2 0 0 3 2 0 -0.0509 0.0000 0.0000 0.0000 0.0000
   2614 0 0 0 2 0 0 3 3 0 -0.0507 0.0000 0.0000 0.0000 0.0000
   2615 0 0 0 2 0 0 3 4 0 -0.0506 0.0000 0.0000 0.0000 0.0000
   2616 0 0 0 2 0 0 3 5 0 -0.0505 0.0000 0.0000 0.0000 0.0000
   2617 0 0 0 2 0 0 4 0 0 -0.0526 0.0000 0.0000 0.0000 0.0000
   2618 0 0 0 2 0 0 4 1 0 -0.0512 0.0000 0.0000 0.0000 0.0000
   2619 0 0 0 2 0 0 4 2 0 -0.0508 0.0000 0.0000 0.0000 0.0000
   2620 0 0 0 2 0 0 4 3 0 -0.0506 0.0000 0.0000 0.0000 0.0000
   2621 0 0 0 2 0 0 4 4 0 -0.0505 0.0000 0.0000 0.0000 0.0000
   2622 0 0 0 2 0 0 4 5 0 -0.0504 0.0000 0.0000 0.0000 0.0000
   2623 0 0 0 2 0 0 5 0 0 -0.0521 0.0000 0.0000 0.0000 0.0000
   2624 0 0 0 2 0 0 5 1 0 -0.0510 0.0000 0.0000 0.0000 0.0000
   2625 0 0 0 2 0 0 5 2 0 -0.0507 0.0000 0.0000 0.0000 0.0000
   2626 0 0 0 2 0 0 5 3 0 -0.0505 0.0000 0.0000 0.0000 0.0000
   2627 0 0 0 2 0 0 5 4 0 -0.0504 0.0000 0.0000 0.0000 0.0000
   2628 0 0 0 2 0 0 5 5 0 -0.0503 0.0000 0.0000 0.0000 0.0000
   2629 0 0 0 2 0 1 0 0 0 -0.0696 0.0000 0.0000 0.0000 0.0000
   2630 0 0 0 2 0 1 0 1 0 -0.0524 0.0000 0.0000 0.0000 0.0000
   2631 0 0 0 2 0 1 0 2 0 -0.0514 0.0000 0.0000 0.0000 0.0000
   2632 0 0 0 2 0 1 0 3 0 -0.0510 0.0000 0.0000 0.0000 0.0000
   2633 0 0 0 2 0 1 0 4 0 -0.0508 0.0000 0.0000 0.0000 0.0000
   2634 0 0 0 2 0 1 0 5 0 -0.0507 0.0000 0.0000 0.0000 0.0000
   2635 0 0 0 2 0 1 1 0 0 -0.0557 0.0000 0.0000 0.0000 0.0000
   2636 0 0 0 2 0 1 1 1 0 -0.0520 0.0000 0.0000 0.0000 0.0000
   2637 0 0 0 2 0 1 1 2 0 -0.0513 0.0000 0.0000 0.0000 0.0000
   2638 0 0 0 2 0 1 1 3 0 -0.0509 0.0000 0.0000 0.0000 0.0000
   2639 0 0 0 2 0 1 1 4 0 -0.0507 0.0000 0.0000 0.0000 0.0000
   2640 0 0 0 2 0 1 1 5 0 -0.0506 0.0000 0.0000 0.0000 0.0000
   2641 0 0 0 2 0 1 2 0 0 -0.0542 0.0000 0.0000 0.0000 0.0000
   2642 0 0 0 2 0 1 2 1 0 -0.0518 0.0000 0.0000 0.0000 0.0000
   2643 0 0 0 2 0 1 2 2 0 -0.0511 0.0000 0.0000 0.0000 0.0000
   2644 0 0 0 2 0 1 2 3 0 -0.0508 0.0000 0.0000 0.0000 0.0000
   2645 0 0 0 2 0 1 2 4 0 -0.0507 0.0000 0.0000 0.0000 0.0000
   2646 0 0 0 2 0 1 2 5 0 -0.0505 0.0000 0.0000 0.0000 0.0000
   2647 0 0 0 2 0 1 3 0 0 -0.0533 0.0000 0.0000 0.0000 0.0000
   2648 0 0 0 2 0 1 3 1 0 -0.0515 0.0000 0.0000 0.0000 0.0000
   2649 0 0 0 2 0 1 3 2 0 -0.0510 0.0000 0.0000 0.0000 0.0000
   2650 0 0 0 2 0 1 3 3 0 -0.0507 0.0000 0.0000 0.0000 0.0000
   2651 0 0 0 2 0 1 3 4 0 -0.0506 0.0000 0.0000 0.0000 0.0000
   2652 0 0 0 2 0 1 3 5 0 -0.0505 0.0000 0.0000 0.0000 0.0000
   2653 0 0 0 2 0 1 4 0 0 -0.0526 0.0000 0.0000 0.0000 0.0000
   2654 0 0 0 2 0 1 4 1 0 -0.0513 0.0000 0.0000 0.0000 0.0000
   2655 0 0 0 2 0 1 4 2 0 -0.0509 0.0000 0.0000 0.0000 0.0000
   2656 0 0 0 2 0 1 4 3 0 -0.0506 0.0000 0.0000 0.0000 0.0000
   2657 0 0 0 2 0 1 4 4 0 -0.0505 0.0000 0.0000 0.0000 0.0000
   2658 0 0 0 2 0 1 4 5 0 -0.0504 0.0000 0.0000 0.0000 0.0000
   2659 0 0 0 2 0 1 5 0 0 -0.0521 0.0000 0.0000 0.0000 0.0000
   2660 0 0 0 2 0 1 5 1 0 -0.0511 0.0000 0.0000 0.0000 0.0000
   2661 0 0 0 2 0 1 5 2 0 -0.0507 0.0000 0.0000 0.0000 0.0000
   2662 0 0 0 2 0 1 5 3 0 -0.0506 0.0000 0.0000 0.0000 0.0000
   2663 0 0 0 2 0 1 5 4 0 -0.0504 0.0000 0.0000 0.0000 0.0000
   2664 0 0 0 2 0 1 5 5 0 -0.0504 0.0000 0.0000 0.0000 0.0000
   2665 0 0 0 2 0 2 0 0 0 -0.0697 0.0000 0.0000 0.0000 0.0000
   2666 0 0 0 2 0 2 0 1 0 -0.0524 0.0000 0.0000 0.0000 0.0000
   2667 0 0 0 2 0 2 0 2 0 -0.0515 0.0000 0.0000 0.0000 0.0000
   2668 0 0 0 2 0 2 0 3 0 -0.0511 0.0000 0.0000 0.0000 0.0000
   2669 0 0 0 2 0 2 0 4 0 -0.0508 0.0000 0.0000 0.0000 0.0000
   2670 0 0 0 2 0 2 0 5 0 -0.0507 0.0000 0.0000 0.0000 0.0000
   2671 0 0 0 2 0 2 1 0 0 -0.0558 0.0000 0.0000 0.0000 0.0000
   2672 0 0 0 2 0 2 1 1 0 -0.0521 0.0000 0.0000 0.0000 0.0000
   2673 0 0 0 2 0 2 1 2 0 -0.0513 0.0000 0.0000 0.0000 0.0000
   2674 0 0 0 2 0 2 1 3 0 -0.0510 0.0000 0.0000 0.0000 0.0000
   2675 0 0 0 2 0 2 1 4 0 -0.0508 0.0000 0.0000 0.0000 0.0000
   2676 0 0 0 2 0 2 1 5 0 -0.0506 0.0000 0.0000 0.0000 0.0000
   2677 0 0 0 2 0 2 2 0 0 -0.0543 0.0000 0.0000 0.0000 0.0000
   2678 0 0 0 2 0 2 2 1 0 -0.0518 0.0000 0.0000 0.0000 0.0000
   2679 0 0 0 2 0 2 2 2 0 -0.0512 0.0000 0.0000 0.0000 0.0000
   2680 0 0 0 2 0 2 2 3 0 -0.0509 0.0000 0.0000 0.0000 0.0000
   2681 0 0 0 2 0 2 2 4 0 -0.0507 0.0000 0.0000 0.0000 0.0000
   2682 0 0 0 2 0 2 2 5 0 -0.0506 0.0000 0.0000 0.0000 0.0000
   2683 0 0 0 2 0 2 3 0 0 -0.0534 0.0000 0.0000 0.0000 0.0000
   2684 0 0 0 2 0 2 3 1 0 -0.0516 0.0000 0.0000 0.0000 0.0000
   2685 0 0 0 2 0 2 3 2 0 -0.0510 0.0000 0.0000 0.0000 0.0000
   2686 0 0 0 2 0 2 3 3 0 -0.0508 0.0000 0.0000 0.0000 0.0000
   2687 0 0 0 2 0 2 3 4 0 -0.0506 0.0000 0.0000 0.0000 0.0000
   2688 0 0 0 2 0 2 3 5 0 -0.0505 0.0000 0.0000 0.0000 0.0000
   2689 0 0 0 2 0 2 4 0 0 -0.0527 0.0000 0.0000 0.0000 0.0000
   2690 0 0 0 2 0 2 4 1 0 -0.0514 0.0000 0.0000 0.0000 0.0000
   2691 0 0 0 2 0 2 4 2 0 -0.0509 0.0000 0.0000 0.0000 0.0000
   2692 0 0 0 2 0 2 4 3 0 -0.0507 0.0000 0.0000 0.0000 0.0000
   2693 0 0 0 2 0 2 4 4 0 -0.0505 0.0000 0.0000 0.0000 0.0000
   2694 0 0 0 2 0 2 4 5 0 -0.0505 0.0000 0.0000 0.0000 0.0000
   2695 0 0 0 2 0 2 5 0 0 -0.0522 0.0000 0.0000 0.0000 0.0000
   2696 0 0 0 2 0 2 5 1 0 -0.0512 0.0000 0.0000 0.0000 0.0000
   2697 0 0 0 2 0 2 5 2 0 -0.0508 0.0000 0.0000 0.0000 0.0000
   2698 0 0 0 2 0 2 5 3 0 -0.0506 0.0000 0.0000 0.0000 0.0000
   2699 0 0 0 2 0 2 5 4 0 -0.0505 0.0000 0.0000 0.0000 0.0000
   2700 0 0 0 2 0 2 5 5 0 -0.0504 0.0000 0.0000 0.0000 0.0000
   2701 0 0 0 2 0 3 0 0 0 -0.0697 0.0000 0.0000 0.0000 0.0000
   2702 0 0 0 2 0 3 0 1 0 -0.0525 0.0000 0.0000 0.0000 0.0000
   2703 0 0 0 2 0 3 0 2 0 -0.0515 0.0000 0.0000 0.0000 0.0000
   2704 0 0 0 2 0 3 0 3 0 -0.0511 0.0000 0.0000 0.0000 0.0000
   2705 0 0 0 2 0 3 0 4 0 -0.0509 0.0000 0.0000 0.0000 0.0000
   2706 0 0 0 2 0 3 0 5 0 -0.0507 0.0000 0.0000 0.0000 0.0000
   2707 0 0 0 2 0 3 1 0 0 -0.0558 0.0000 0.0000 0.0000 0.0000
   2708 0 0 0 2 0 3 1 1 0 -0.0521 0.0000 0.0000 0.0000 0.0000
   2709 0 0 0 2 0 3 1 2 0 -0.0514 0.0000 0.0000 0.0000 0.0000
   2710 0 0 0 2 0 3 1 3 0 -0.0510 0.0000 0.0000 0.0000 0.0000
   2711 0 0 0 2 0 3 1 4 0 -0.0508 0.0000 0.0000 0.0000 0.0000
   2712 0 0 0 2 0 3 1 5 0 -0.0507 0.0000 0.0000 0.0000 0.0000
   2713 0 0 0 2 0 3 2 0 0 -0.0543 0.0000 0.0000 0.0000 0.0000
   2714 0 0 0 2 0 3 2 1 0 -0.0519 0.0000 0.0000 0.0000 0.0000
   2715 0 0 0 2 0 3 2 2 0 -0.0512 0.0000 0.0000 0.0000 0.0000
   2716 0 0 0 2 0 3 2 3 0 -0.0509 0.0000 0.0000 0.0000 0.0000
   2717 0 0 0 2 0 3 2 4 0 -0.0507 0.0000 0.0000 0.0000 0.0000
   2718 0 0 0 2 0 3 2 5 0 -0.0506 0.0000 0.0000 0.0000 0.0000
   2719 0 0 0 2 0 3 3 0 0 -0.0534 0.0000 0.0000 0.0000 0.0000
   2720 0 0 0 2 0 3 3 1 0 -0.0516 0.0000 0.0000 0.0000 0.0000
   2721 0 0 0 2 0 3 3 2 0 -0.0511 0.0000 0.0000 0.0000 0.0000
   2722 0 0 0 2 0 3 3 3 0 -0.0508 0.0000 0.0000 0.0000 0.0000
   2723 0 0 0 2 0 3 3 4 0 -0.0506 0.0000 0.0000 0.0000 0.0000
   2724 0 0 0 2 0 3 3 5 0 -0.0505 0.0000 0.0000 0.0000 0.0000
   2725 0 0 0 2 0 3 4 0 0 -0.0528 0.0000 0.0000 0.0000 0.0000
   2726 0 0 0 2 0 3 4 1 0 -0.0514 0.0000 0.0000 0.0000 0.0000
   2727 0 0 0 2 0 3 4 2 0 -0.0509 0.0000 0.0000 0.0000 0.0000
   2728 0 0 0 2 0 3 4 3 0 -0.0507 0.0000 0.0000 0.0000 0.0000
   2729 0 0 0 2 0 3 4 4 0 -0.0506 0.0000 0.0000 0.0000 0.0000
   2730 0 0 0 2 0 3 4 5 0 -0.0505 0.0000 0.0000 0.0000 0.0000
   2731 0 0 0 2 0 3 5 0 0 -0.0523 0.0000 0.0000 0.0000 0.0000
   2732 0 0 0 2 0 3 5 1 0 -0.0512 0.0000 0.0000 0.0000 0.0000
   2733 0 0 0 2 0 3 5 2 0 -0.0508 0.0000 0.0000 0.0000 0.0000
   2734 0 0 0 2 0 3 5 3 0 -0.0506 0.0000 0.0000 0.0000 0.0000
   2735 0 0 0 2 0 3 5 4 0 -0.0505 0.0000 0.0000 0.0000 0.0000
   2736 0 0 0 2 0 3 5 5 0 -0.0504 0.0000 0.0000 0.0000 0.0000
   2737 0 0 0 2 0 4 0 0 0 -0.0697 0.0000 0.0000 0.0000 0.0000
   2738 0 0 0 2 0 4 0 1 0 -0.0525 0.0000 0.0000 0.0000 0.0000
   2739 0 0 0 2 0 4 0 2 0 -0.0516 0.0000 0.0000 0.0000 0.0000
   2740 0 0 0 2 0 4 0 3 0 -0.0511 0.0000 0.0000 0.0000 0.0000
   2741 0 0 0 2 0 4 0 4 0 -0.0509 0.0000 0.0000 0.0000 0.0000
   2742 0 0 0 2 0 4 0 5 0 -0.0507 0.0000 0.0000 0.0000 0.0000
   2743 0 0 0 2 0 4 1 0 0 -0.0559 0.0000 0.0000 0.0000 0.0000
   2744 0 0 0 2 0 4 1 1 0 -0.0522 0.0000 0.0000 0.0000 0.0000
   2745 0 0 0 2 0 4 1 2 0 -0.0514 0.0000 0.0000 0.0000 0.0000
   2746 0 0 0 2 0 4 1 3 0 -0.0510 0.0000 0.0000 0.0000 0.0000
   2747 0 0 0 2 0 4 1 4 0 -0.0508 0.0000 0.0000 0.0000 0.0000
   2748 0 0 0 2 0 4 1 5 0 -0.0507 0.0000 0.0000 0.0000 0.0000
   2749 0 0 0 2 0 4 2 0 0 -0.0544 0.0000 0.0000 0.0000 0.0000
   2750 0 0 0 2 0 4 2 1 0 -0.0519 0.0000 0.0000 0.0000 0.0000
   2751 0 0 0 2 0 4 2 2 0 -0.0513 0.0000 0.0000 0.0000 0.0000
   2752 0 0 0 2 0 4 2 3 0 -0.0509 0.0000 0.0000 0.0000 0.0000
   2753 0 0 0 2 0 4 2 4 0 -0.0507 0.0000 0.0000 0.0000 0.0000
   2754 0 0 0 2 0 4 2 5 0 -0.0506 0.0000 0.0000 0.0000 0.0000
   2755 0 0 0 2 0 4 3 0 0 -0.0535 0.0000 0.0000 0.0000 0.0000
   2756 0 0 0 2 0 4 3 1 0 -0.0517 0.0000 0.0000 0.0000 0.0000
   2757 0 0 0 2 0 4 3 2 0 -0.0511 0.0000 0.0000 0.0000 0.0000
   2758 0 0 0 2 0 4 3 3 0 -0.0508 0.0000 0.0000 0.0000 0.0000
   2759 0 0 0 2 0 4 3 4 0 -0.0507 0.0000 0.0000 0.0000 0.0000
   2760 0 0 0 2 0 4 3 5 0 -0.0506 0.0000 0.0000 0.0000 0.0000
   2761 0 0 0 2 0 4 4 0 0 -0.0528 0.0000 0.0000 0.0000 0.0000
   2762 0 0 0 2 0 4 4 1 0 -0.0515 0.0000 0.0000 0.0000 0.0000
   2763 0 0 0 2 0 4 4 2 0 -0.0510 0.0000 0.0000 0.0000 0.0000
   2764 0 0 0 2 0 4 4 3 0 -0.0507 0.0000 0.0000 0.0000 0.0000
   2765 0 0 0 2 0 4 4 4 0 -0.0506 0.0000 0.0000 0.0000 0.0000
   2766 0 0 0 2 0 4 4 5 0 -0.0505 0.0000 0.0000 0.0000 0.0000
   2767 0 0 0 2 0 4 5 0 0 -0.0523 0.0000 0.0000 0.0000 0.0000
   2768 0 0 0 2 0 4 5 1 0 -0.0513 0.0000 0.0000 0.0000 0.0000
   2769 0 0 0 2 0 4 5 2 0 -0.0509 0.0000 0.0000 0.0000 0.0000
   2770 0 0 0 2 0 4 5 3 0 -0.0507 0.0000 0.0000 0.0000 0.0000
   2771 0 0 0 2 0 4 5 4 0 -0.0505 0.0000 0.0000 0.0000 0.0000
   2772 0 0 0 2 0 4 5 5 0 -0.0505 0.0000 0.0000 0.0000 0.0000
   2773 0 0 0 2 0 5 0 0 0 -0.0698 0.0000 0.0000 0.0000 0.0000
   2774 0 0 0 2 0 5 0 1 0 -0.0525 0.0000 0.0000 0.0000 0.0000
   2775 0 0 0 2 0 5 0 2 0 -0.0516 0.0000 0.0000 0.0000 0.0000
   2776 0 0 0 2 0 5 0 3 0 -0.0512 0.0000 0.0000 0.0000 0.0000
   2777 0 0 0 2 0 5 0 4 0 -0.0509 0.0000 0.0000 0.0000 0.0000
   2778 0 0 0 2 0 5 0 5 0 -0.0508 0.0000 0.0000 0.0000 0.0000
   2779 0 0 0 2 0 5 1 0 0 -0.0559 0.0000 0.0000 0.0000 0.0000
   2780 0 0 0 2 0 5 1 1 0 -0.0522 0.0000 0.0000 0.0000 0.0000
   2781 0 0 0 2 0 5 1 2 0 -0.0514 0.0000 0.0000 0.0000 0.0000
   2782 0 0 0 2 0 5 1 3 0 -0.0511 0.0000 0.0000 0.0000 0.0000
   2783 0 0 0 2 0 5 1 4 0 -0.0509 0.0000 0.0000 0.0000 0.0000
   2784 0 0 0 2 0 5 1 5 0 -0.0507 0.0000 0.0000 0.0000 0.0000
   2785 0 0 0 2 0 5 2 0 0 -0.0544 0.0000 0.0000 0.0000 0.0000
   2786 0 0 0 2 0 5 2 1 0 -0.0520 0.0000 0.0000 0.0000 0.0000
   2787 0 0 0 2 0 5 2 2 0 -0.0513 0.0000 0.0000 0.0000 0.0000
   2788 0 0 0 2 0 5 2 3 0 -0.0510 0.0000 0.0000 0.0000 0.0000
   2789 0 0 0 2 0 5 2 4 0 -0.0508 0.0000 0.0000 0.0000 0.0000
   2790 0 0 0 2 0 5 2 5 0 -0.0506 0.0000 0.0000 0.0000 0.0000
   2791 0 0 0 2 0 5 3 0 0 -0.0535 0.0000 0.0000 0.0000 0.0000
   2792 0 0 0 2 0 5 3 1 0 -0.0517 0.0000 0.0000 0.0000 0.0000
   2793 0 0 0 2 0 5 3 2 0 -0.0512 0.0000 0.0000 0.0000 0.0000
   2794 0 0 0 2 0 5 3 3 0 -0.0509 0.0000 0.0000 0.0000 0.0000
   2795 0 0 0 2 0 5 3 4 0 -0.0507 0.0000 0.0000 0.0000 0.0000
   2796 0 0 0 2 0 5 3 5 0 -0.0506 0.0000 0.0000 0.0000 0.0000
   2797 0 0 0 2 0 5 4 0 0 -0.0529 0.0000 0.0000 0.0000 0.0000
   2798 0 0 0 2 0 5 4 1 0 -0.0515 0.0000 0.0000 0.0000 0.0000
   2799 0 0 0 2 0 5 4 2 0 -0.0510 0.0000 0.0000 0.0000 0.0000
   2800 0 0 0 2 0 5 4 3 0 -0.0508 0.0000 0.0000 0.0000 0.0000
   2801 0 0 0 2 0 5 4 4 0 -0.0506 0.0000 0.0000 0.0000 0.0000
   2802 0 0 0 2 0 5 4 5 0 -0.0505 0.0000 0.0000 0.0000 0.0000
   2803 0 0 0 2 0 5 5 0 0 -0.0524 0.0000 0.0000 0.0000 0.0000
   2804 0 0 0 2 0 5 5 1 0 -0.0513 0.0000 0.0000 0.0000 0.0000
   2805 0 0 0 2 0 5 5 2 0 -0.0509 0.0000 0.0000 0.0000 0.0000
   2806 0 0 0 2 0 5 5 3 0 -0.0507 0.0000 0.0000 0.0000 0.0000
   2807 0 0 0 2 0 5 5 4 0 -0.0506 0.0000 0.0000 0.0000 0.0000
   2808 0 0 0 2 0 5 5 5 0 -0.0505 0.0000 0.0000 0.0000 0.0000
   2809 0 0 0 2 1 0 0 0 0 -0.0696 0.0000 0.0000 0.0000 0.0000
   2810 0 0 0 2 1 0 0 1 0 -0.0523 0.0000 0.0000 0.0000 0.0000
   2811 0 0 0 2 1 0 0 2 0 -0.0514 0.0000 0.0000 0.0000 0.0000
   2812 0 0 0 2 1 0 0 3 0 -0.0510 0.0000 0.0000 0.0000 0.0000
   2813 0 0 0 2 1 0 0 4 0 -0.0508 0.0000 0.0000 0.0000 0.0000
   2814 0 0 0 2 1 0 0 5 0 -0.0506 0.0000 0.0000 0.0000 0.0000
   2815 0 0 0 2 1 0 1 0 0 -0.0557 0.0000 0.0000 0.0000 0.0000
   2816 0 0 0 2 1 0 1 1 0 -0.0520 0.0000 0.0000 0.0000 0.0000
   2817 0 0 0 2 1 0 1 2 0 -0.0512 0.0000 0.0000 0.0000 0.0000
   2818 0 0 0 2 1 0 1 3 0 -0.0509 0.0000 0.0000 0.0000 0.0000
   2819 0 0 0 2 1 0 1 4 0 -0.0507 0.0000 0.0000 0.0000 0.0000
   2820 0 0 0 2 1 0 1 5 0 -0.0506 0.0000 0.0000 0.0000 0.0000
   2821 0 0 0 2 1 0 2 0 0 -0.0542 0.0000 0.0000 0.0000 0.0000
   2822 0 0 0 2 1 0 2 1 0 -0.0517 0.0000 0.0000 0.0000 0.0000
   2823 0 0 0 2 1 0 2 2 0 -0.0511 0.0000 0.0000 0.0000 0.0000
   2824 0 0 0 2 1 0 2 3 0 -0.0508 0.0000 0.0000 0.0000 0.0000
   2825 0 0 0 2 1 0 2 4 0 -0.0506 0.0000 0.0000 0.0000 0.0000
   2826 0 0 0 2 1 0 2 5 0 -0.0505 0.0000 0.0000 0.0000 0.0000
   2827 0 0 0 2 1 0 3 0 0 -0.0532 0.0000 0.0000 0.0000 0.0000
   2828 0 0 0 2 1 0 3 1 0 -0.0515 0.0000 0.0000 0.0000 0.0000
   2829 0 0 0 2 1 0 3 2 0 -0.0509 0.0000 0.0000 0.0000 0.0000
   2830 0 0 0 2 1 0 3 3 0 -0.0507 0.0000 0.0000 0.0000 0.0000
   2831 0 0 0 2 1 0 3 4 0 -0.0506 0.0000 0.0000 0.0000 0.0000
   2832 0 0 0 2 1 0 3 5 0 -0.0505 0.0000 0.0000 0.0000 0.0000
   2833 0 0 0 2 1 0 4 0 0 -0.0526 0.0000 0.0000 0.0000 0.0000
   2834 0 0 0 2 1 0 4 1 0 -0.0512 0.0000 0.0000 0.0000 0.0000
   2835 0 0 0 2 1 0 4 2 0 -0.0508 0.0000 0.0000 0.0000 0.0000
   2836 0 0 0 2 1 0 4 3 0 -0.0506 0.0000 0.0000 0.0000 0.0000
   2837 0 0 0 2 1 0 4 4 0 -0.0505 0.0000 0.0000 0.0000 0.0000
   2838 0 0 0 2 1 0 4 5 0 -0.0504 0.0000 0.0000 0.0000 0.0000
   2839 0 0 0 2 1 0 5 0 0 -0.0521 0.0000 0.0000 0.0000 0.0000
   2840 0 0 0 2 1 0 5 1 0 -0.0510 0.0000 0.0000 0.0000 0.0000
   2841 0 0 0 2 1 0 5 2 0 -0.0507 0.0000 0.0000 0.0000 0.0000
   2842 0 0 0 2 1 0 5 3 0 -0.0505 0.0000 0.0000 0.0000 0.0000
   2843 0 0 0 2 1 0 5 4 0 -0.0504 0.0000 0.0000 0.0000 0.0000
   2844 0 0 0 2 1 0 5 5 0 -0.0503 0.0000 0.0000 0.0000 0.0000
   2845 0 0 0 2 1 1 0 0 0 -0.0696 0.0000 0.0000 0.0000 0.0000
   2846 0 0 0 2 1 1 0 1 0 -0.0524 0.0000 0.0000 0.0000 0.0000
   2847 0 0 0 2 1 1 0 2 0 -0.0514 0.0000 0.0000 0.0000 0.0000
   2848 0 0 0 2 1 1 0 3 0 -0.0510 0.0000 0.0000 0.0000 0.0000
   2849 0 0 0 2 1 1 0 4 0 -0.0508 0.0000 0.0000 0.0000 0.0000
   2850 0 0 0 2 1 1 0 5 0 -0.0507 0.0000 0.0000 0.0000 0.0000
   2851 0 0 0 2 1 1 1 0 0 -0.0557 0.0000 0.0000 0.0000 0.0000
   2852 0 0 0 2 1 1 1 1 0 -0.0520 0.0000 0.0000 0.0000 0.0000
   2853 0 0 0 2 1 1 1 2 0 -0.0513 0.0000 0.0000 0.0000 0.0000
   2854 0 0 0 2 1 1 1 3 0 -0.0509 0.0000 0.0000 0.0000 0.0000
   2855 0 0 0 2 1 1 1 4 0 -0.0507 0.0000 0.0000 0.0000 0.0000
   2856 0 0 0 2 1 1 1 5 0 -0.0506 0.0000 0.0000 0.0000 0.0000
   2857 0 0 0 2 1 1 2 0 0 -0.0542 0.0000 0.0000 0.0000 0.0000
   2858 0 0 0 2 1 1 2 1 0 -0.0518 0.0000 0.0000 0.0000 0.0000
   2859 0 0 0 2 1 1 2 2 0 -0.0511 0.0000 0.0000 0.0000 0.0000
   2860 0 0 0 2 1 1 2 3 0 -0.0508 0.0000 0.0000 0.0000 0.0000
   2861 0 0 0 2 1 1 2 4 0 -0.0507 0.0000 0.0000 0.0000 0.0000
   2862 0 0 0 2 1 1 2 5 0 -0.0505 0.0000 0.0000 0.0000 0.0000
   2863 0 0 0 2 1 1 3 0 0 -0.0533 0.0000 0.0000 0.0000 0.0000
   2864 0 0 0 2 1 1 3 1 0 -0.0515 0.0000 0.0000 0.0000 0.0000
   2865 0 0 0 2 1 1 3 2 0 -0.0510 0.0000 0.0000 0.0000 0.0000
   2866 0 0 0 2 1 1 3 3 0 -0.0507 0.0000 0.0000 0.0000 0.0000
   2867 0 0 0 2 1 1 3 4 0 -0.0506 0.0000 0.0000 0.0000 0.0000
   2868 0 0 0 2 1 1 3 5 0 -0.0505 0.0000 0.0000 0.0000 0.0000
   2869 0 0 0 2 1 1 4 0 0 -0.0526 0.0000 0.0000 0.0000 0.0000
   2870 0 0 0 2 1 1 4 1 0 -0.0513 0.0000 0.0000 0.0000 0.0000
   2871 0 0 0 2 1 1 4 2 0 -0.0509 0.0000 0.0000 0.0000 0.0000
   2872 0 0 0 2 1 1 4 3 0 -0.0506 0.0000 0.0000 0.0000 0.0000
   2873 0 0 0 2 1 1 4 4 0 -0.0505 0.0000 0.0000 0.0000 0.0000
   2874 0 0 0 2 1 1 4 5 0 -0.0504 0.0000 0.0000 0.0000 0.0000
   2875 0 0 0 2 1 1 5 0 0 -0.0521 0.0000 0.0000 0.0000 0.0000
   2876 0 0 0 2 1 1 5 1 0 -0.0511 0.0000 0.0000 0.0000 0.0000
   2877 0 0 0 2 1 1 5 2 0 -0.0507 0.0000 0.0000 0.0000 0.0000
   2878 0 0 0 2 1 1 5 3 0 -0.0506 0.0000 0.0000 0.0000 0.0000
   2879 0 0 0 2 1 1 5 4 0 -0.0504 0.0000 0.0000 0.0000 0.0000
   2880 0 0 0 2 1 1 5 5 0 -0.0504 0.0000 0.0000 0.0000 0.0000
   2881 0 0 0 2 1 2 0 0 0 -0.0697 0.0000 0.0000 0.0000 0.0000
   2882 0 0 0 2 1 2 0 1 0 -0.0524 0.0000 0.0000 0.0000 0.0000
   2883 0 0 0 2 1 2 0 2 0 -0.0515 0.0000 0.0000 0.0000 0.0000
   2884 0 0 0 2 1 2 0 3 0 -0.0511 0.0000 0.0000 0.0000 0.0000
   2885 0 0 0 2 1 2 0 4 0 -0.0508 0.0000 0.0000 0.0000 0.0000
   2886 0 0 0 2 1 2 0 5 0 -0.0507 0.0000 0.0000 0.0000 0.0000
   2887 0 0 0 2 1 2 1 0 0 -0.0558 0.0000 0.0000 0.0000 0.0000
   2888 0 0 0 2 1 2 1 1 0 -0.0521 0.0000 0.0000 0.0000 0.0000
   2889 0 0 0 2 1 2 1 2 0 -0.0513 0.0000 0.0000 0.0000 0.0000
   2890 0 0 0 2 1 2 1 3 0 -0.0510 0.0000 0.0000 0.0000 0.0000
   2891 0 0 0 2 1 2 1 4 0 -0.0508 0.0000 0.0000 0.0000 0.0000
   2892 0 0 0 2 1 2 1 5 0 -0.0506 0.0000 0.0000 0.0000 0.0000
   2893 0 0 0 2 1 2 2 0 0 -0.0543 0.0000 0.0000 0.0000 0.0000
   2894 0 0 0 2 1 2 2 1 0 -0.0518 0.0000 0.0000 0.0000 0.0000
   2895 0 0 0 2 1 2 2 2 0 -0.0512 0.0000 0.0000 0.0000 0.0000
   2896 0 0 0 2 1 2 2 3 0 -0.0509 0.0000 0.0000 0.0000 0.0000
   2897 0 0 0 2 1 2 2 4 0 -0.0507 0.0000 0.0000 0.0000 0.0000
   2898 0 0 0 2 1 2 2 5 0 -0.0506 0.0000 0.0000 0.0000 0.0000
   2899 0 0 0 2 1 2 3 0 0 -0.0534 0.0000 0.0000 0.0000 0.0000
   2900 0 0 0 2 1 2 3 1 0 -0.0516 0.0000 0.0000 0.0000 0.0000
   2901 0 0 0 2 1 2 3 2 0 -0.0510 0.0000 0.0000 0.0000 0.0000
   2902 0 0 0 2 1 2 3 3 0 -0.0508 0.0000 0.0000 0.0000 0.0000
   2903 0 0 0 2 1 2 3 4 0 -0.0506 0.0000 0.0000 0.0000 0.0000
   2904 0 0 0 2 1 2 3 5 0 -0.0505 0.0000 0.0000 0.0000 0.0000
   2905 0 0 0 2 1 2 4 0 0 -0.0527 0.0000 0.0000 0.0000 0.0000
   2906 0 0 0 2 1 2 4 1 0 -0.0514 0.0000 0.0000 0.0000 0.0000
   2907 0 0 0 2 1 2 4 2 0 -0.0509 0.0000 0.0000 0.0000 0.0000
   2908 0 0 0 2 1 2 4 3 0 -0.0507 0.0000 0.0000 0.0000 0.0000
   2909 0 0 0 2 1 2 4 4 0 -0.0505 0.0000 0.0000 0.0000 0.0000
   2910 0 0 0 2 1 2 4 5 0 -0.0505 0.0000 0.0000 0.0000 0.0000
   2911 0 0 0 2 1 2 5 0 0 -0.0522 0.0000 0.0000 0.0000 0.0000
   2912 0 0 0 2 1 2 5 1 0 -0.0512 0.0000 0.0000 0.0000 0.0000
   2913 0 0 0 2 1 2 5 2 0 -0.0508 0.0000 0.0000 0.0000 0.0000
   2914 0 0 0 2 1 2 5 3 0 -0.0506 0.0000 0.0000 0.0000 0.0000
   2915 0 0 0 2 1 2 5 4 0 -0.0505 0.0000 0.0000 0.0000 0.0000
   2916 0 0 0 2 1 2 5 5 0 -0.0504 0.0000 0.0000 0.0000 0.0000
   2917 0 0 0 2 1 3 0 0 0 -0.0697 0.0000 0.0000 0.0000 0.0000
   2918 0 0 0 2 1 3 0 1 0 -0.0525 0.0000 0.0000 0.0000 0.0000
   2919 0 0 0 2 1 3 0 2 0 -0.0515 0.0000 0.0000 0.0000 0.0000
   2920 0 0 0 2 1 3 0 3 0 -0.0511 0.0000 0.0000 0.0000 0.0000
   2921 0 0 0 2 1 3 0 4 0 -0.0509 0.0000 0.0000 0.0000 0.0000
   2922 0 0 0 2 1 3 0 5 0 -0.0507 0.0000 0.0000 0.0000 0.0000
   2923 0 0 0 2 1 3 1 0 0 -0.0558 0.0000 0.0000 0.0000 0.0000
   2924 0 0 0 2 1 3 1 1 0 -0.0521 0.0000 0.0000 0.0000 0.0000
   2925 0 0 0 2 1 3 1 2 0 -0.0514 0.0000 0.0000 0.0000 0.0000
   2926 0 0 0 2 1 3 1 3 0 -0.0510 0.0000 0.0000 0.0000 0.0000
   2927 0 0 0 2 1 3 1 4 0 -0.0508 0.0000 0.0000 0.0000 0.0000
   2928 0 0 0 2 1 3 1 5 0 -0.0507 0.0000 0.0000 0.0000 0.0000
   2929 0 0 0 2 1 3 2 0 0 -0.0543 0.0000 0.0000 0.0000 0.0000
   2930 0 0 0 2 1 3 2 1 0 -0.0519 0.0000 0.0000 0.0000 0.0000
   2931 0 0 0 2 1 3 2 2 0 -0.0512 0.0000 0.0000 0.0000 0.0000
   2932 0 0 0 2 1 3 2 3 0 -0.0509 0.0000 0.0000 0.0000 0.0000
   2933 0 0 0 2 1 3 2 4 0 -0.0507 0.0000 0.0000 0.0000 0.0000
   2934 0 0 0 2 1 3 2 5 0 -0.0506 0.0000 0.0000 0.0000 0.0000
   2935 0 0 0 2 1 3 3 0 0 -0.0534 0.0000 0.0000 0.0000 0.0000
   2936 0 0 0 2 1 3 3 1 0 -0.0516 0.0000 0.0000 0.0000 0.0000
   2937 0 0 0 2 1 3 3 2 0 -0.0511 0.0000 0.0000 0.0000 0.0000
   2938 0 0 0 2 1 3 3 3 0 -0.0508 0.0000 0.0000 0.0000 0.0000
   2939 0 0 0 2 1 3 3 4 0 -0.0506 0.0000 0.0000 0.0000 0.0000
   2940 0 0 0 2 1 3 3 5 0 -0.0505 0.0000 0.0000 0.0000 0.0000
   2941 0 0 0 2 1 3 4 0 0 -0.0528 0.0000 0.0000 0.0000 0.0000
   2942 0 0 0 2 1 3 4 1 0 -0.0514 0.0000 0.0000 0.0000 0.0000
   2943 0 0 0 2 1 3 4 2 0 -0.0509 0.0000 0.0000 0.0000 0.0000
   2944 0 0 0 2 1 3 4 3 0 -0.0507 0.0000 0.0000 0.0000 0.0000
   2945 0 0 0 2 1 3 4 4 0 -0.0506 0.0000 0.0000 0.0000 0.0000
   2946 0 0 0 2 1 3 4 5 0 -0.0505 0.0000 0.0000 0.0000 0.0000
   2947 0 0 0 2 1 3 5 0 0 -0.0523 0.0000 0.0000 0.0000 0.0000
   2948 0 0 0 2 1 3 5 1 0 -0.0512 0.0000 0.0000 0.0000 0.0000
   2949 0 0 0 2 1 3 5 2 0 -0.0508 0.0000 0.0000 0.0000 0.0000
   2950 0 0 0 2 1 3 5 3 0 -0.0506 0.0000 0.0000 0.0000 0.0000
   2951 0 0 0 2 1 3 5 4 0 -0.0505 0.0000 0.0000 0.0000 0.0000
   2952 0 0 0 2 1 3 5 5 0 -0.0504 0.0000 0.0000 0.0000 0.0000
   2953 0 0 0 2 1 4 0 0 0 -0.0697 0.0000 0.0000 0.0000 0.0000
   2954 0 0 0 2 1 4 0 1 0 -0.0525 0.0000 0.0000 0.0000 0.0000
   2955 0 0 0 2 1 4 0 2 0 -0.0516 0.0000 0.0000 0.0000 0.0000
   2956 0 0 0 2 1 4 0 3 0 -0.0511 0.0000 0.0000 0.0000 0.0000
   2957 0 0 0 2 1 4 0 4 0 -0.0509 0.0000 0.0000 0.0000 0.0000
   2958 0 0 0 2 1 4 0 5 0 -0.0507 0.0000 0.0000 0.0000 0.0000
   2959 0 0 0 2 1 4 1 0 0 -0.0559 0.0000 0.0000 0.0000 0.0000
   2960 0 0 0 2 1 4 1 1 0 -0.0522 0.0000 0.0000 0.0000 0.0000
   2961 0 0 0 2 1 4 1 2 0 -0.0514 0.0000 0.0000 0.0000 0.0000
   2962 0 0 0 2 1 4 1 3 0 -0.0510 0.0000 0.0000 0.0000 0.0000
   2963 0 0 0 2 1 4 1 4 0 -0.0508 0.0000 0.0000 0.0000 0.0000
   2964 0 0 0 2 1 4 1 5 0 -0.0507 0.0000 0.0000 0.0000 0.0000
   2965 0 0 0 2 1 4 2 0 0 -0.0544 0.0000 0.0000 0.0000 0.0000
   2966 0 0 0 2 1 4 2 1 0 -0.0519 0.0000 0.0000 0.0000 0.0000
   2967 0 0 0 2 1 4 2 2 0 -0.0513 0.0000 0.0000 0.0000 0.0000
   2968 0 0 0 2 1 4 2 3 0 -0.0509 0.0000 0.0000 0.0000 0.0000
   2969 0 0 0 2 1 4 2 4 0 -0.0507 0.0000 0.0000 0.0000 0.0000
   2970 0 0 0 2 1 4 2 5 0 -0.0506 0.0000 0.0000 0.0000 0.0000
   2971 0 0 0 2 1 4 3 0 0 -0.0535 0.0000 0.0000 0.0000 0.0000
   2972 0 0 0 2 1 4 3 1 0 -0.0517 0.0000 0.0000 0.0000 0.0000
   2973 0 0 0 2 1 4 3 2 0 -0.0511 0.0000 0.0000 0.0000 0.0000
   2974 0 0 0 2 1 4 3 3 0 -0.0508 0.0000 0.0000 0.0000 0.0000
   2975 0 0 0 2 1 4 3 4 0 -0.0507 0.0000 0.0000 0.0000 0.0000
   2976 0 0 0 2 1 4 3 5 0 -0.0506 0.0000 0.0000 0.0000 0.0000
   2977 0 0 0 2 1 4 4 0 0 -0.0528 0.0000 0.0000 0.0000 0.0000
   2978 0 0 0 2 1 4 4 1 0 -0.0515 0.0000 0.0000 0.0000 0.0000
   2979 0 0 0 2 1 4 4 2 0 -0.0510 0.0000 0.0000 0.0000 0.0000
   2980 0 0 0 2 1 4 4 3 0 -0.0507 0.0000 0.0000 0.0000 0.0000
   2981 0 0 0 2 1 4 4 4 0 -0.0506 0.0000 0.0000 0.0000 0.0000
   2982 0 0 0 2 1 4 4 5 0 -0.0505 0.0000 0.0000 0.0000 0.0000
   2983 0 0 0 2 1 4 5 0 0 -0.0523 0.0000 0.0000 0.0000 0.0000
   2984 0 0 0 2 1 4 5 1 0 -0.0513 0.0000 0.0000 0.0000 0.0000
   2985 0 0 0 2 1 4 5 2 0 -0.0509 0.0000 0.0000 0.0000 0.0000
   2986 0 0 0 2 1 4 5 3 0 -0.0507 0.0000 0.0000 0.0000 0.0000
   2987 0 0 0 2 1 4 5 4 0 -0.0505 0.0000 0.0000 0.0000 0.0000
   2988 0 0 0 2 1 4 5 5 0 -0.0505 0.0000 0.0000 0.0000 0.0000
   2989 0 0 0 2 1 5 0 0 0 -0.0698 0.0000 0.0000 0.0000 0.0000
   2990 0 0 0 2 1 5 0 1 0 -0.0525 0.0000 0.0000 0.0000 0.0000
   2991 0 0 0 2 1 5 0 2 0 -0.0516 0.0000 0.0000 0.0000 0.0000
   2992 0 0 0 2 1 5 0 3 0 -0.0512 0.0000 0.0000 0.0000 0.0000
   2993 0 0 0 2 1 5 0 4 0 -0.0509 0.0000 0.0000 0.0000 0.0000
   2994 0 0 0 2 1 5 0 5 0 -0.0508 0.0000 0.0000 0.0000 0.0000
   2995 0 0 0 2 1 5 1 0 0 -0.0559 0.0000 0.0000 0.0000 0.0000
   2996 0 0 0 2 1 5 1 1 0 -0.0522 0.0000 0.0000 0.0000 0.0000
   2997 0 0 0 2 1 5 1 2 0 -0.0514 0.0000 0.0000 0.0000 0.0000
   2998 0 0 0 2 1 5 1 3 0 -0.0511 0.0000 0.0000 0.0000 0.0000
   2999 0 0 0 2 1 5 1 4 0 -0.0509 0.0000 0.0000 0.0000 0.0000
   3000 0 0 0 2 1 5 1 5 0 -0.0507 0.0000 0.0000 0.0000 0.0000
   3001 0 0 0 2 1 5 2 0 0 -0.0544 0.0000 0.0000 0.0000 0.0000
   3002 0 0 0 2 1 5 2 1 0 -0.0520 0.0000 0.0000 0.0000 0.0000
   3003 0 0 0 2 1 5 2 2 0 -0.0513 0.0000 0.0000 0.0000 0.0000
   3004 0 0 0 2 1 5 2 3 0 -0.0510 0.0000 0.0000 0.0000 0.0000
   3005 0 0 0 2 1 5 2 4 0 -0.0508 0.0000 0.0000 0.0000 0.0000
   3006 0 0 0 2 1 5 2 5 0 -0.0506 0.0000 0.0000 0.0000 0.0000
   3007 0 0 0 2 1 5 3 0 0 -0.0535 0.0000 0.0000 0.0000 0.0000
   3008 0 0 0 2 1 5 3 1 0 -0.0517 0.0000 0.0000 0.0000 0.0000
   3009 0 0 0 2 1 5 3 2 0 -0.0512 0.0000 0.0000 0.0000 0.0000
   3010 0 0 0 2 1 5 3 3 0 -0.0509 0.0000 0.0000 0.0000 0.0000
   3011 0 0 0 2 1 5 3 4 0 -0.0507 0.0000 0.0000 0.0000 0.0000
   3012 0 0 0 2 1 5 3 5 0 -0.0506 0.0000 0.0000 0.0000 0.0000
   3013 0 0 0 2 1 5 4 0 0 -0.0529 0.0000 0.0000 0.0000 0.0000
   3014 0 0 0 2 1 5 4 1 0 -0.0515 0.0000 0.0000 0.0000 0.0000
   3015 0 0 0 2 1 5 4 2 0 -0.0510 0.0000 0.0000 0.0000 0.0000
   3016 0 0 0 2 1 5 4 3 0 -0.0508 0.0000 0.0000 0.0000 0.0000
   3017 0 0 0 2 1 5 4 4 0 -0.0506 0.0000 0.0000 0.0000 0.0000
   3018 0 0 0 2 1 5 4 5 0 -0.0505 0.0000 0.0000 0.0000 0.0000
   3019 0 0 0 2 1 5 5 0 0 -0.0524 0.0000 0.0000 0.0000 0.0000
   3020 0 0 0 2 1 5 5 1 0 -0.0513 0.0000 0.0000 0.0000 0.0000
   3021 0 0 0 2 1 5 5 2 0 -0.0509 0.0000 0.0000 0.0000 0.0000
   3022 0 0 0 2 1 5 5 3 0 -0.0507 0.0000 0.0000 0.0000 0.0000
   3023 0 0 0 2 1 5 5 4 0 -0.0506 0.0000 0.0000 0.0000 0.0000
   3024 0 0 0 2 1 5 5 5 0 -0.0505 0.0000 0.0000 0.0000 0.0000
   3025 0 0 0 2 2 0 0 0 0 -0.0696 0.0000 0.0000 0.0000 0.0000
   3026 0 0 0 2 2 0 0 1 0 -0.0523 0.0000 0.0000 0.0000 0.0000
   3027 0 0 0 2 2 0 0 2 0 -0.0514 0.0000 0.0000 0.0000 0.0000
   3028 0 0 0 2 2 0 0 3 0 -0.0510 0.0000 0.0000 0.0000 0.0000
   3029 0 0 0 2 2 0 0 4 0 -0.0508 0.0000 0.0000 0.0000 0.0000
   3030 0 0 0 2 2 0 0 5 0 -0.0506 0.0000 0.0000 0.0000 0.0000
   3031 0 0 0 2 2 0 1 0 0 -0.0557 0.0000 0.0000 0.0000 0.0000
   3032 0 0 0 2 2 0 1 1 0 -0.0520 0.0000 0.0000 0.0000 0.0000
   3033 0 0 0 2 2 0 1 2 0 -0.0512 0.0000 0.0000 0.0000 0.0000
   3034 0 0 0 2 2 0 1 3 0 -0.0509 0.0000 0.0000 0.0000 0.0000
   3035 0 0 0 2 2 0 1 4 0 -0.0507 0.0000 0.0000 0.0000 0.0000
   3036 0 0 0 2 2 0 1 5 0 -0.0506 0.0000 0.0000 0.0000 0.0000
   3037 0 0 0 2 2 0 2 0 0 -0.0542 0.0000 0.0000 0.0000 0.0000
   3038 0 0 0 2 2 0 2 1 0 -0.0517 0.0000 0.0000 0.0000 0.0000
   3039 0 0 0 2 2 0 2 2 0 -0.0511 0.0000 0.0000 0.0000 0.0000
   3040 0 0 0 2 2 0 2 3 0 -0.0508 0.0000 0.0000 0.0000 0.0000
   3041 0 0 0 2 2 0 2 4 0 -0.0506 0.0000 0.0000 0.0000 0.0000
   3042 0 0 0 2 2 0 2 5 0 -0.0505 0.0000 0.0000 0.0000 0.0000
   3043 0 0 0 2 2 0 3 0 0 -0.0532 0.0000 0.0000 0.0000 0.0000
   3044 0 0 0 2 2 0 3 1 0 -0.0515 0.0000 0.0000 0.0000 0.0000
   3045 0 0 0 2 2 0 3 2 0 -0.0509 0.0000 0.0000 0.0000 0.0000
   3046 0 0 0 2 2 0 3 3 0 -0.0507 0.0000 0.0000 0.0000 0.0000
   3047 0 0 0 2 2 0 3 4 0 -0.0506 0.0000 0.0000 0.0000 0.0000
   3048 0 0 0 2 2 0 3 5 0 -0.0505 0.0000 0.0000 0.0000 0.0000
   3049 0 0 0 2 2 0 4 0 0 -0.0526 0.0000 0.0000 0.0000 0.0000
   3050 0 0 0 2 2 0 4 1 0 -0.0512 0.0000 0.0000 0.0000 0.0000
   3051 0 0 0 2 2 0 4 2 0 -0.0508 0.0000 0.0000 0.0000 0.0000
   3052 0 0 0 2 2 0 4 3 0 -0.0506 0.0000 0.0000 0.0000 0.0000
   3053 0 0 0 2 2 0 4 4 0 -0.0505 0.0000 0.0000 0.0000 0.0000
   3054 0 0 0 2 2 0 4 5 0 -0.0504 0.0000 0.0000 0.0000 0.0000
   3055 0 0 0 2 2 0 5 0 0 -0.0521 0.0000 0.0000 0.0000 0.0000
   3056 0 0 0 2 2 0 5 1 0 -0.0510 0.0000 0.0000 0.0000 0.0000
   3057 0 0 0 2 2 0 5 2 0 -0.0507 0.0000 0.0000 0.0000 0.0000
   3058 0 0 0 2 2 0 5 3 0 -0.0505 0.0000 0.0000 0.0000 0.0000
   3059 0 0 0 2 2 0 5 4 0 -0.0504 0.0000 0.0000 0.0000 0.0000
   3060 0 0 0 2 2 0 5 5 0 -0.0503 0.0000 0.0000 0.0000 0.0000
   3061 0 0 0 2 2 1 0 0 0 -0.0696 0.0000 0.0000 0.0000 0.0000
   3062 0 0 0 2 2 1 0 1 0 -0.0524 0.0000 0.0000 0.0000 0.0000
   3063 0 0 0 2 2 1 0 2 0 -0.0514 0.0000 0.0000 0.0000 0.0000
   3064 0 0 0 2 2 1 0 3 0 -0.0510 0.0000 0.0000 0.0000 0.0000
   3065 0 0 0 2 2 1 0 4 0 -0.0508 0.0000 0.0000 0.0000 0.0000
   3066 0 0 0 2 2 1 0 5 0 -0.0507 0.0000 0.0000 0.0000 0.0000
   3067 0 0 0 2 2 1 1 0 0 -0.0557 0.0000 0.0000 0.0000 0.0000
   3068 0 0 0 2 2 1 1 1 0 -0.0520 0.0000 0.0000 0.0000 0.0000
   3069 0 0 0 2 2 1 1 2 0 -0.0513 0.0000 0.0000 0.0000 0.0000
   3070 0 0 0 2 2 1 1 3 0 -0.0509 0.0000 0.0000 0.0000 0.0000
   3071 0 0 0 2 2 1 1 4 0 -0.0507 0.0000 0.0000 0.0000 0.0000
   3072 0 0 0 2 2 1 1 5 0 -0.0506 0.0000 0.0000 0.0000 0.0000
   3073 0 0 0 2 2 1 2 0 0 -0.0542 0.0000 0.0000 0.0000 0.0000
   3074 0 0 0 2 2 1 2 1 0 -0.0518 0.0000 0.0000 0.0000 0.0000
   3075 0 0 0 2 2 1 2 2 0 -0.0511 0.0000 0.0000 0.0000 0.0000
   3076 0 0 0 2 2 1 2 3 0 -0.0508 0.0000 0.0000 0.0000 0.0000
   3077 0 0 0 2 2 1 2 4 0 -0.0507 0.0000 0.0000 0.0000 0.0000
   3078 0 0 0 2 2 1 2 5 0 -0.0505 0.0000 0.0000 0.0000 0.0000
   3079 0 0 0 2 2 1 3 0 0 -0.0533 0.0000 0.0000 0.0000 0.0000
   3080 0 0 0 2 2 1 3 1 0 -0.0515 0.0000 0.0000 0.0000 0.0000
   3081 0 0 0 2 2 1 3 2 0 -0.0510 0.0000 0.0000 0.0000 0.0000
   3082 0 0 0 2 2 1 3 3 0 -0.0507 0.0000 0.0000 0.0000 0.0000
   3083 0 0 0 2 2 1 3 4 0 -0.0506 0.0000 0.0000 0.0000 0.0000
   3084 0 0 0 2 2 1 3 5 0 -0.0505 0.0000 0.0000 0.0000 0.0000
   3085 0 0 0 2 2 1 4 0 0 -0.0526 0.0000 0.0000 0.0000 0.0000
   3086 0 0 0 2 2 1 4 1 0 -0.0513 0.0000 0.0000 0.0000 0.0000
   3087 0 0 0 2 2 1 4 2 0 -0.0509 0.0000 0.0000 0.0000 0.0000
   3088 0 0 0 2 2 1 4 3 0 -0.0506 0.0000 0.0000 0.0000 0.0000
   3089 0 0 0 2 2 1 4 4 0 -0.0505 0.0000 0.0000 0.0000 0.0000
   3090 0 0 0 2 2 1 4 5 0 -0.0504 0.0000 0.0000 0.0000 0.0000
   3091 0 0 0 2 2 1 5 0 0 -0.0521 0.0000 0.0000 0.0000 0.0000
   3092 0 0 0 2 2 1 5 1 0 -0.0511 0.0000 0.0000 0.0000 0.0000
   3093 0 0 0 2 2 1 5 2 0 -0.0507 0.0000 0.0000 0.0000 0.0000
   3094 0 0 0 2 2 1 5 3 0 -0.0506 0.0000 0.0000 0.0000 0.0000
   3095 0 0 0 2 2 1 5 4 0 -0.0504 0.0000 0.0000 0.0000 0.0000
   3096 0 0 0 2 2 1 5 5 0 -0.0504 0.0000 0.0000 0.0000 0.0000
   3097 0 0 0 2 2 2 0 0 0 -0.0697 0.0000 0.0000 0.0000 0.0000
   3098 0 0 0 2 2 2 0 1 0 -0.0524 0.0000 0.0000 0.0000 0.0000
   3099 0 0 0 2 2 2 0 2 0 -0.0515 0.0000 0.0000 0.0000 0.0000
   3100 0 0 0 2 2 2 0 3 0 -0.0511 0.0000 0.0000 0.0000 0.0000
   3101 0 0 0 2 2 2 0 4 0 -0.0508 0.0000 0.0000 0.0000 0.0000
   3102 0 0 0 2 2 2 0 5 0 -0.0507 0.0000 0.0000 0.0000 0.0000
   3103 0 0 0 2 2 2 1 0 0 -0.0558 0.0000 0.0000 0.0000 0.0000
   3104 0 0 0 2 2 2 1 1 0 -0.0521 0.0000 0.0000 0.0000 0.0000
   3105 0 0 0 2 2 2 1 2 0 -0.0513 0.0000 0.0000 0.0000 0.0000
   3106 0 0 0 2 2 2 1 3 0 -0.0510 0.0000 0.0000 0.0000 0.0000
   3107 0 0 0 2 2 2 1 4 0 -0.0508 0.0000 0.0000 0.0000 0.0000
   3108 0 0 0 2 2 2 1 5 0 -0.0506 0.0000 0.0000 0.0000 0.0000
   3109 0 0 0 2 2 2 2 0 0 -0.0543 0.0000 0.0000 0.0000 0.0000
   3110 0 0 0 2 2 2 2 1 0 -0.0518 0.0000 0.0000 0.0000 0.0000
   3111 0 0 0 2 2 2 2 2 0 -0.0512 0.0000 0.0000 0.0000 0.0000
   3112 0 0 0 2 2 2 2 3 0 -0.0509 0.0000 0.0000 0.0000 0.0000
   3113 0 0 0 2 2 2 2 4 0 -0.0507 0.0000 0.0000 0.0000 0.0000
   3114 0 0 0 2 2 2 2 5 0 -0.0506 0.0000 0.0000 0.0000 0.0000
   3115 0 0 0 2 2 2 3 0 0 -0.0534 0.0000 0.0000 0.0000 0.0000
   3116 0 0 0 2 2 2 3 1 0 -0.0516 0.0000 0.0000 0.0000 0.0000
   3117 0 0 0 2 2 2 3 2 0 -0.0510 0.0000 0.0000 0.0000 0.0000
   3118 0 0 0 2 2 2 3 3 0 -0.0508 0.0000 0.0000 0.0000 0.0000
   3119 0 0 0 2 2 2 3 4 0 -0.0506 0.0000 0.0000 0.0000 0.0000
   3120 0 0 0 2 2 2 3 5 0 -0.0505 0.0000 0.0000 0.0000 0.0000
   3121 0 0 0 2 2 2 4 0 0 -0.0527 0.0000 0.0000 0.0000 0.0000
   3122 0 0 0 2 2 2 4 1 0 -0.0514 0.0000 0.0000 0.0000 0.0000
   3123 0 0 0 2 2 2 4 2 0 -0.0509 0.0000 0.0000 0.0000 0.0000
   3124 0 0 0 2 2 2 4 3 0 -0.0507 0.0000 0.0000 0.0000 0.0000
   3125 0 0 0 2 2 2 4 4 0 -0.0505 0.0000 0.0000 0.0000 0.0000
   3126 0 0 0 2 2 2 4 5 0 -0.0505 0.0000 0.0000 0.0000 0.0000
   3127 0 0 0 2 2 2 5 0 0 -0.0522 0.0000 0.0000 0.0000 0.0000
   3128 0 0 0 2 2 2 5 1 0 -0.0512 0.0000 0.0000 0.0000 0.0000
   3129 0 0 0 2 2 2 5 2 0 -0.0508 0.0000 0.0000 0.0000 0.0000
   3130 0 0 0 2 2 2 5 3 0 -0.0506 0.0000 0.0000 0.0000 0.0000
   3131 0 0 0 2 2 2 5 4 0 -0.0505 0.0000 0.0000 0.0000 0.0000
   3132 0 0 0 2 2 2 5 5 0 -0.0504 0.0000 0.0000 0.0000 0.0000
   3133 0 0 0 2 2 3 0 0 0 -0.0697 0.0000 0.0000 0.0000 0.0000
   3134 0 0 0 2 2 3 0 1 0 -0.0525 0.0000 0.0000 0.0000 0.0000
   3135 0 0 0 2 2 3 0 2 0 -0.0515 0.0000 0.0000 0.0000 0.0000
   3136 0 0 0 2 2 3 0 3 0 -0.0511 0.0000 0.0000 0.0000 0.0000
   3137 0 0 0 2 2 3 0 4 0 -0.0509 0.0000 0.0000 0.0000 0.0000
   3138 0 0 0 2 2 3 0 5 0 -0.0507 0.0000 0.0000 0.0000 0.0000
   3139 0 0 0 2 2 3 1 0 0 -0.0558 0.0000 0.0000 0.0000 0.0000
   3140 0 0 0 2 2 3 1 1 0 -0.0521 0.0000 0.0000 0.0000 0.0000
   3141 0 0 0 2 2 3 1 2 0 -0.0514 0.0000 0.0000 0.0000 0.0000
   3142 0 0 0 2 2 3 1 3 0 -0.0510 0.0000 0.0000 0.0000 0.0000
   3143 0 0 0 2 2 3 1 4 0 -0.0508 0.0000 0.0000 0.0000 0.0000
   3144 0 0 0 2 2 3 1 5 0 -0.0507 0.0000 0.0000 0.0000 0.0000
   3145 0 0 0 2 2 3 2 0 0 -0.0543 0.0000 0.0000 0.0000 0.0000
   3146 0 0 0 2 2 3 2 1 0 -0.0519 0.0000 0.0000 0.0000 0.0000
   3147 0 0 0 2 2 3 2 2 0 -0.0512 0.0000 0.0000 0.0000 0.0000
   3148 0 0 0 2 2 3 2 3 0 -0.0509 0.0000 0.0000 0.0000 0.0000
   3149 0 0 0 2 2 3 2 4 0 -0.0507 0.0000 0.0000 0.0000 0.0000
   3150 0 0 0 2 2 3 2 5 0 -0.0506 0.0000 0.0000 0.0000 0.0000
   3151 0 0 0 2 2 3 3 0 0 -0.0534 0.0000 0.0000 0.0000 0.0000
   3152 0 0 0 2 2 3 3 1 0 -0.0516 0.0000 0.0000 0.0000 0.0000
   3153 0 0 0 2 2 3 3 2 0 -0.0511 0.0000 0.0000 0.0000 0.0000
   3154 0 0 0 2 2 3 3 3 0 -0.0508 0.0000 0.0000 0.0000 0.0000
   3155 0 0 0 2 2 3 3 4 0 -0.0506 0.0000 0.0000 0.0000 0.0000
   3156 0 0 0 2 2 3 3 5 0 -0.0505 0.0000 0.0000 0.0000 0.0000
   3157 0 0 0 2 2 3 4 0 0 -0.0528 0.0000 0.0000 0.0000 0.0000
   3158 0 0 0 2 2 3 4 1 0 -0.0514 0.0000 0.0000 0.0000 0.0000
   3159 0 0 0 2 2 3 4 2 0 -0.0509 0.0000 0.0000 0.0000 0.0000
   3160 0 0 0 2 2 3 4 3 0 -0.0507 0.0000 0.0000 0.0000 0.0000
   3161 0 0 0 2 2 3 4 4 0 -0.0506 0.0000 0.0000 0.0000 0.0000
   3162 0 0 0 2 2 3 4 5 0 -0.0505 0.0000 0.0000 0.0000 0.0000
   3163 0 0 0 2 2 3 5 0 0 -0.0523 0.0000 0.0000 0.0000 0.0000
   3164 0 0 0 2 2 3 5 1 0 -0.0512 0.0000 0.0000 0.0000 0.0000
   3165 0 0 0 2 2 3 5 2 0 -0.0508 0.0000 0.0000 0.0000 0.0000
   3166 0 0 0 2 2 3 5 3 0 -0.0506 0.0000 0.0000 0.0000 0.0000
   3167 0 0 0 2 2 3 5 4 0 -0.0505 0.0000 0.0000 0.0000 0.0000
   3168 0 0 0 2 2 3 5 5 0 -0.0504 0.0000 0.0000 0.0000 0.0000
   3169 0 0 0 2 2 4 0 0 0 -0.0697 0.0000 0.0000 0.0000 0.0000
   3170 0 0 0 2 2 4 0 1 0 -0.0525 0.0000 0.0000 0.0000 0.0000
   3171 0 0 0 2 2 4 0 2 0 -0.0516 0.0000 0.0000 0.0000 0.0000
   3172 0 0 0 2 2 4 0 3 0 -0.0511 0.0000 0.0000 0.0000 0.0000
   3173 0 0 0 2 2 4 0 4 0 -0.0509 0.0000 0.0000 0.0000 0.0000
   3174 0 0 0 2 2 4 0 5 0 -0.0507 0.0000 0.0000 0.0000 0.0000
   3175 0 0 0 2 2 4 1 0 0 -0.0559 0.0000 0.0000 0.0000 0.0000
   3176 0 0 0 2 2 4 1 1 0 -0.0522 0.0000 0.0000 0.0000 0.0000
   3177 0 0 0 2 2 4 1 2 0 -0.0514 0.0000 0.0000 0.0000 0.0000
   3178 0 0 0 2 2 4 1 3 0 -0.0510 0.0000 0.0000 0.0000 0.0000
   3179 0 0 0 2 2 4 1 4 0 -0.0508 0.0000 0.0000 0.0000 0.0000
   3180 0 0 0 2 2 4 1 5 0 -0.0507 0.0000 0.0000 0.0000 0.0000
   3181 0 0 0 2 2 4 2 0 0 -0.0544 0.0000 0.0000 0.0000 0.0000
   3182 0 0 0 2 2 4 2 1 0 -0.0519 0.0000 0.0000 0.0000 0.0000
   3183 0 0 0 2 2 4 2 2 0 -0.0513 0.0000 0.0000 0.0000 0.0000
   3184 0 0 0 2 2 4 2 3 0 -0.0509 0.0000 0.0000 0.0000 0.0000
   3185 0 0 0 2 2 4 2 4 0 -0.0507 0.0000 0.0000 0.0000 0.0000
   3186 0 0 0 2 2 4 2 5 0 -0.0506 0.0000 0.0000 0.0000 0.0000
   3187 0 0 0 2 2 4 3 0 0 -0.0535 0.0000 0.0000 0.0000 0.0000
   3188 0 0 0 2 2 4 3 1 0 -0.0517 0.0000 0.0000 0.0000 0.0000
   3189 0 0 0 2 2 4 3 2 0 -0.0511 0.0000 0.0000 0.0000 0.0000
   3190 0 0 0 2 2 4 3 3 0 -0.0508 0.0000 0.0000 0.0000 0.0000
   3191 0 0 0 2 2 4 3 4 0 -0.0507 0.0000 0.0000 0.0000 0.0000
   3192 0 0 0 2 2 4 3 5 0 -0.0506 0.0000 0.0000 0.0000 0.0000
   3193 0 0 0 2 2 4 4 0 0 -0.0528 0.0000 0.0000 0.0000 0.0000
   3194 0 0 0 2 2 4 4 1 0 -0.0515 0.0000 0.0000 0.0000 0.0000
   3195 0 0 0 2 2 4 4 2 0 -0.0510 0.0000 0.0000 0.0000 0.0000
   3196 0 0 0 2 2 4 4 3 0 -0.0507 0.0000 0.0000 0.0000 0.0000
   3197 0 0 0 2 2 4 4 4 0 -0.0506 0.0000 0.0000 0.0000 0.0000
   3198 0 0 0 2 2 4 4 5 0 -0.0505 0.0000 0.0000 0.0000 0.0000
   3199 0 0 0 2 2 4 5 0 0 -0.0523 0.0000 0.0000 0.0000 0.0000
   3200 0 0 0 2 2 4 5 1 0 -0.0513 0.0000 0.0000 0.0000 0.0000
   3201 0 0 0 2 2 4 5 2 0 -0.0509 0.0000 0.0000 0.0000 0.0000
   3202 0 0 0 2 2 4 5 3 0 -0.0507 0.0000 0.0000 0.0000 0.0000
   3203 0 0 0 2 2 4 5 4 0 -0.0505 0.0000 0.0000 0.0000 0.0000
   3204 0 0 0 2 2 4 5 5 0 -0.0505 0.0000 0.0000 0.0000 0.0000
   3205 0 0 0 2 2 5 0 0 0 -0.0698 0.0000 0.0000 0.0000 0.0000
   3206 0 0 0 2 2 5 0 1 0 -0.0525 0.0000 0.0000 0.0000 0.0000
   3207 0 0 0 2 2 5 0 2 0 -0.0516 0.0000 0.0000 0.0000 0.0000
   3208 0 0 0 2 2 5 0 3 0 -0.0512 0.0000 0.0000 0.0000 0.0000
   3209 0 0 0 2 2 5 0 4 0 -0.0509 0.0000 0.0000 0.0000 0.0000
   3210 0 0 0 2 2 5 0 5 0 -0.0508 0.0000 0.0000 0.0000 0.0000
   3211 0 0 0 2 2 5 1 0 0 -0.0559 0.0000 0.0000 0.0000 0.0000
   3212 0 0 0 2 2 5 1 1 0 -0.0522 0.0000 0.0000 0.0000 0.0000
   3213 0 0 0 2 2 5 1 2 0 -0.0514 0.0000 0.0000 0.0000 0.0000
   3214 0 0 0 2 2 5 1 3 0 -0.0511 0.0000 0.0000 0.0000 0.0000
   3215 0 0 0 2 2 5 1 4 0 -0.0509 0.0000 0.0000 0.0000 0.0000
   3216 0 0 0 2 2 5 1 5 0 -0.0507 0.0000 0.0000 0.0000 0.0000
   3217 0 0 0 2 2 5 2 0 0 -0.0544 0.0000 0.0000 0.0000 0.0000
   3218 0 0 0 2 2 5 2 1 0 -0.0520 0.0000 0.0000 0.0000 0.0000
   3219 0 0 0 2 2 5 2 2 0 -0.0513 0.0000 0.0000 0.0000 0.0000
   3220 0 0 0 2 2 5 2 3 0 -0.0510 0.0000 0.0000 0.0000 0.0000
   3221 0 0 0 2 2 5 2 4 0 -0.0508 0.0000 0.0000 0.0000 0.0000
   3222 0 0 0 2 2 5 2 5 0 -0.0506 0.0000 0.0000 0.0000 0.0000
   3223 0 0 0 2 2 5 3 0 0 -0.0535 0.0000 0.0000 0.0000 0.0000
   3224 0 0 0 2 2 5 3 1 0 -0.0517 0.0000 0.0000 0.0000 0.0000
   3225 0 0 0 2 2 5 3 2 0 -0.0512 0.0000 0.0000 0.0000 0.0000
   3226 0 0 0 2 2 5 3 3 0 -0.0509 0.0000 0.0000 0.0000 0.0000
   3227 0 0 0 2 2 5 3 4 0 -0.0507 0.0000 0.0000 0.0000 0.0000
   3228 0 0 0 2 2 5 3 5 0 -0.0506 0.0000 0.0000 0.0000 0.0000
   3229 0 0 0 2 2 5 4 0 0 -0.0529 0.0000 0.0000 0.0000 0.0000
   3230 0 0 0 2 2 5 4 1 0 -0.0515 0.0000 0.0000 0.0000 0.0000
   3231 0 0 0 2 2 5 4 2 0 -0.0510 0.0000 0.0000 0.0000 0.0000
   3232 0 0 0 2 2 5 4 3 0 -0.0508 0.0000 0.0000 0.0000 0.0000
   3233 0 0 0 2 2 5 4 4 0 -0.0506 0.0000 0.0000 0.0000 0.0000
   3234 0 0 0 2 2 5 4 5 0 -0.0505 0.0000 0.0000 0.0000 0.0000
   3235 0 0 0 2 2 5 5 0 0 -0.0524 0.0000 0.0000 0.0000 0.0000
   3236 0 0 0 2 2 5 5 1 0 -0.0513 0.0000 0.0000 0.0000 0.0000
   3237 0 0 0 2 2 5 5 2 0 -0.0509 0.0000 0.0000 0.0000 0.0000
   3238 0 0 0 2 2 5 5 3 0 -0.0507 0.0000 0.0000 0.0000 0.0000
   3239 0 0 0 2 2 5 5 4 0 -0.0506 0.0000 0.0000 0.0000 0.0000
   3240 0 0 0 2 2 5 5 5 0 -0.0505 0.0000 0.0000 0.0000 0.0000
   3241 0 0 0 2 3 0 0 0 0 -0.0696 0.0000 0.0000 0.0000 0.0000
   3242 0 0 0 2 3 0 0 1 0 -0.0523 0.0000 0.0000 0.0000 0.0000
   3243 0 0 0 2 3 0 0 2 0 -0.0514 0.0000 0.0000 0.0000 0.0000
   3244 0 0 0 2 3 0 0 3 0 -0.0510 0.0000 0.0000 0.0000 0.0000
   3245 0 0 0 2 3 0 0 4 0 -0.0508 0.0000 0.0000 0.0000 0.0000
   3246 0 0 0 2 3 0 0 5 0 -0.0506 0.0000 0.0000 0.0000 0.0000
   3247 0 0 0 2 3 0 1 0 0 -0.0557 0.0000 0.0000 0.0000 0.0000
   3248 0 0 0 2 3 0 1 1 0 -0.0520 0.0000 0.0000 0.0000 0.0000
   3249 0 0 0 2 3 0 1 2 0 -0.0512 0.0000 0.0000 0.0000 0.0000
   3250 0 0 0 2 3 0 1 3 0 -0.0509 0.0000 0.0000 0.0000 0.0000
   3251 0 0 0 2 3 0 1 4 0 -0.0507 0.0000 0.0000 0.0000 0.0000
   3252 0 0 0 2 3 0 1 5 0 -0.0506 0.0000 0.0000 0.0000 0.0000
   3253 0 0 0 2 3 0 2 0 0 -0.0542 0.0000 0.0000 0.0000 0.0000
   3254 0 0 0 2 3 0 2 1 0 -0.0517 0.0000 0.0000 0.0000 0.0000
   3255 0 0 0 2 3 0 2 2 0 -0.0511 0.0000 0.0000 0.0000 0.0000
   3256 0 0 0 2 3 0 2 3 0 -0.0508 0.0000 0.0000 0.0000 0.0000
   3257 0 0 0 2 3 0 2 4 0 -0.0506 0.0000 0.0000 0.0000 0.0000
   3258 0 0 0 2 3 0 2 5 0 -0.0505 0.0000 0.0000 0.0000 0.0000
   3259 0 0 0 2 3 0 3 0 0 -0.0532 0.0000 0.0000 0.0000 0.0000
   3260 0 0 0 2 3 0 3 1 0 -0.0515 0.0000 0.0000 0.0000 0.0000
   3261 0 0 0 2 3 0 3 2 0 -0.0509 0.0000 0.0000 0.0000 0.0000
   3262 0 0 0 2 3 0 3 3 0 -0.0507 0.0000 0.0000 0.0000 0.0000
   3263 0 0 0 2 3 0 3 4 0 -0.0506 0.0000 0.0000 0.0000 0.0000
   3264 0 0 0 2 3 0 3 5 0 -0.0505 0.0000 0.0000 0.0000 0.0000
   3265 0 0 0 2 3 0 4 0 0 -0.0526 0.0000 0.0000 0.0000 0.0000
   3266 0 0 0 2 3 0 4 1 0 -0.0512 0.0000 0.0000 0.0000 0.0000
   3267 0 0 0 2 3 0 4 2 0 -0.0508 0.0000 0.0000 0.0000 0.0000
   3268 0 0 0 2 3 0 4 3 0 -0.0506 0.0000 0.0000 0.0000 0.0000
   3269 0 0 0 2 3 0 4 4 0 -0.0505 0.0000 0.0000 0.0000 0.0000
   3270 0 0 0 2 3 0 4 5 0 -0.0504 0.0000 0.0000 0.0000 0.0000
   3271 0 0 0 2 3 0 5 0 0 -0.0521 0.0000 0.0000 0.0000 0.0000
   3272 0 0 0 2 3 0 5 1 0 -0.0510 0.0000 0.0000 0.0000 0.0000
   3273 0 0 0 2 3 0 5 2 0 -0.0507 0.0000 0.0000 0.0000 0.0000
   3274 0 0 0 2 3 0 5 3 0 -0.0505 0.0000 0.0000 0.0000 0.0000
   3275 0 0 0 2 3 0 5 4 0 -0.0504 0.0000 0.0000 0.0000 0.0000
   3276 0 0 0 2 3 0 5 5 0 -0.0503 0.0000 0.0000 0.0000 0.0000
   3277 0 0 0 2 3 1 0 0 0 -0.0696 0.0000 0.0000 0.0000 0.0000
   3278 0 0 0 2 3 1 0 1 0 -0.0524 0.0000 0.0000 0.0000 0.0000
   3279 0 0 0 2 3 1 0 2 0 -0.0514 0.0000 0.0000 0.0000 0.0000
   3280 0 0 0 2 3 1 0 3 0 -0.0510 0.0000 0.0000 0.0000 0.0000
   3281 0 0 0 2 3 1 0 4 0 -0.0508 0.0000 0.0000 0.0000 0.0000
   3282 0 0 0 2 3 1 0 5 0 -0.0507 0.0000 0.0000 0.0000 0.0000
   3283 0 0 0 2 3 1 1 0 0 -0.0557 0.0000 0.0000 0.0000 0.0000
   3284 0 0 0 2 3 1 1 1 0 -0.0520 0.0000 0.0000 0.0000 0.0000
   3285 0 0 0 2 3 1 1 2 0 -0.0513 0.0000 0.0000 0.0000 0.0000
   3286 0 0 0 2 3 1 1 3 0 -0.0509 0.0000 0.0000 0.0000 0.0000
   3287 0 0 0 2 3 1 1 4 0 -0.0507 0.0000 0.0000 0.0000 0.0000
   3288 0 0 0 2 3 1 1 5 0 -0.0506 0.0000 0.0000 0.0000 0.0000
   3289 0 0 0 2 3 1 2 0 0 -0.0542 0.0000 0.0000 0.0000 0.0000
   3290 0 0 0 2 3 1 2 1 0 -0.0518 0.0000 0.0000 0.0000 0.0000
   3291 0 0 0 2 3 1 2 2 0 -0.0511 0.0000 0.0000 0.0000 0.0000
   3292 0 0 0 2 3 1 2 3 0 -0.0508 0.0000 0.0000 0.0000 0.0000
   3293 0 0 0 2 3 1 2 4 0 -0.0507 0.0000 0.0000 0.0000 0.0000
   3294 0 0 0 2 3 1 2 5 0 -0.0505 0.0000 0.0000 0.0000 0.0000
   3295 0 0 0 2 3 1 3 0 0 -0.0533 0.0000 0.0000 0.0000 0.0000
   3296 0 0 0 2 3 1 3 1 0 -0.0515 0.0000 0.0000 0.0000 0.0000
   3297 0 0 0 2 3 1 3 2 0 -0.0510 0.0000 0.0000 0.0000 0.0000
   3298 0 0 0 2 3 1 3 3 0 -0.0507 0.0000 0.0000 0.0000 0.0000
   3299 0 0 0 2 3 1 3 4 0 -0.0506 0.0000 0.0000 0.0000 0.0000
   3300 0 0 0 2 3 1 3 5 0 -0.0505 0.0000 0.0000 0.0000 0.0000
   3301 0 0 0 2 3 1 4 0 0 -0.0526 0.0000 0.0000 0.0000 0.0000
   3302 0 0 0 2 3 1 4 1 0 -0.0513 0.0000 0.0000 0.0000 0.0000
   3303 0 0 0 2 3 1 4 2 0 -0.0509 0.0000 0.0000 0.0000 0.0000
   3304 0 0 0 2 3 1 4 3 0 -0.0506 0.0000 0.0000 0.0000 0.0000
   3305 0 0 0 2 3 1 4 4 0 -0.0505 0.0000 0.0000 0.0000 0.0000
   3306 0 0 0 2 3 1 4 5 0 -0.0504 0.0000 0.0000 0.0000 0.0000
   3307 0 0 0 2 3 1 5 0 0 -0.0521 0.0000 0.0000 0.0000 0.0000
   3308 0 0 0 2 3 1 5 1 0 -0.0511 0.0000 0.0000 0.0000 0.0000
   3309 0 0 0 2 3 1 5 2 0 -0.0507 0.0000 0.0000 0.0000 0.0000
   3310 0 0 0 2 3 1 5 3 0 -0.0506 0.0000 0.0000 0.0000 0.0000
   3311 0 0 0 2 3 1 5 4 0 -0.0504 0.0000 0.0000 0.0000 0.0000
   3312 0 0 0 2 3 1 5 5 0 -0.0504 0.0000 0.0000 0.0000 0.0000
   3313 0 0 0 2 3 2 0 0 0 -0.0697 0.0000 0.0000 0.0000 0.0000
   3314 0 0 0 2 3 2 0 1 0 -0.0524 0.0000 0.0000 0.0000 0.0000
   3315 0 0 0 2 3 2 0 2 0 -0.0515 0.0000 0.0000 0.0000 0.0000
   3316 0 0 0 2 3 2 0 3 0 -0.0511 0.0000 0.0000 0.0000 0.0000
   3317 0 0 0 2 3 2 0 4 0 -0.0508 0.0000 0.0000 0.0000 0.0000
   3318 0 0 0 2 3 2 0 5 0 -0.0507 0.0000 0.0000 0.0000 0.0000
   3319 0 0 0 2 3 2 1 0 0 -0.0558 0.0000 0.0000 0.0000 0.0000
   3320 0 0 0 2 3 2 1 1 0 -0.0521 0.0000 0.0000 0.0000 0.0000
   3321 0 0 0 2 3 2 1 2 0 -0.0513 0.0000 0.0000 0.0000 0.0000
   3322 0 0 0 2 3 2 1 3 0 -0.0510 0.0000 0.0000 0.0000 0.0000
   3323 0 0 0 2 3 2 1 4 0 -0.0508 0.0000 0.0000 0.0000 0.0000
   3324 0 0 0 2 3 2 1 5 0 -0.0506 0.0000 0.0000 0.0000 0.0000
   3325 0 0 0 2 3 2 2 0 0 -0.0543 0.0000 0.0000 0.0000 0.0000
   3326 0 0 0 2 3 2 2 1 0 -0.0518 0.0000 0.0000 0.0000 0.0000
   3327 0 0 0 2 3 2 2 2 0 -0.0512 0.0000 0.0000 0.0000 0.0000
   3328 0 0 0 2 3 2 2 3 0 -0.0509 0.0000 0.0000 0.0000 0.0000
   3329 0 0 0 2 3 2 2 4 0 -0.0507 0.0000 0.0000 0.0000 0.0000
   3330 0 0 0 2 3 2 2 5 0 -0.0506 0.0000 0.0000 0.0000 0.0000
   3331 0 0 0 2 3 2 3 0 0 -0.0534 0.0000 0.0000 0.0000 0.0000
   3332 0 0 0 2 3 2 3 1 0 -0.0516 0.0000 0.0000 0.0000 0.0000
   3333 0 0 0 2 3 2 3 2 0 -0.0510 0.0000 0.0000 0.0000 0.0000
   3334 0 0 0 2 3 2 3 3 0 -0.0508 0.0000 0.0000 0.0000 0.0000
   3335 0 0 0 2 3 2 3 4 0 -0.0506 0.0000 0.0000 0.0000 0.0000
   3336 0 0 0 2 3 2 3 5 0 -0.0505 0.0000 0.0000 0.0000 0.0000
   3337 0 0 0 2 3 2 4 0 0 -0.0527 0.0000 0.0000 0.0000 0.0000
   3338 0 0 0 2 3 2 4 1 0 -0.0514 0.0000 0.0000 0.0000 0.0000
   3339 0 0 0 2 3 2 4 2 0 -0.0509 0.0000 0.0000 0.0000 0.0000
   3340 0 0 0 2 3 2 4 3 0 -0.0507 0.0000 0.0000 0.0000 0.0000
   3341 0 0 0 2 3 2 4 4 0 -0.0505 0.0000 0.0000 0.0000 0.0000
   3342 0 0 0 2 3 2 4 5 0 -0.0505 0.0000 0.0000 0.0000 0.0000
   3343 0 0 0 2 3 2 5 0 0 -0.0522 0.0000 0.0000 0.0000 0.0000
   3344 0 0 0 2 3 2 5 1 0 -0.0512 0.0000 0.0000 0.0000 0.0000
   3345 0 0 0 2 3 2 5 2 0 -0.0508 0.0000 0.0000 0.0000 0.0000
   3346 0 0 0 2 3 2 5 3 0 -0.0506 0.0000 0.0000 0.0000 0.0000
   3347 0 0 0 2 3 2 5 4 0 -0.0505 0.0000 0.0000 0.0000 0.0000
   3348 0 0 0 2 3 2 5 5 0 -0.0504 0.0000 0.0000 0.0000 0.0000
   3349 0 0 0 2 3 3 0 0 0 -0.0697 0.0000 0.0000 0.0000 0.0000
   3350 0 0 0 2 3 3 0 1 0 -0.0525 0.0000 0.0000 0.0000 0.0000
   3351 0 0 0 2 3 3 0 2 0 -0.0515 0.0000 0.0000 0.0000 0.0000
   3352 0 0 0 2 3 3 0 3 0 -0.0511 0.0000 0.0000 0.0000 0.0000
   3353 0 0 0 2 3 3 0 4 0 -0.0509 0.0000 0.0000 0.0000 0.0000
   3354 0 0 0 2 3 3 0 5 0 -0.0507 0.0000 0.0000 0.0000 0.0000
   3355 0 0 0 2 3 3 1 0 0 -0.0558 0.0000 0.0000 0.0000 0.0000
   3356 0 0 0 2 3 3 1 1 0 -0.0521 0.0000 0.0000 0.0000 0.0000
   3357 0 0 0 2 3 3 1 2 0 -0.0514 0.0000 0.0000 0.0000 0.0000
   3358 0 0 0 2 3 3 1 3 0 -0.0510 0.0000 0.0000 0.0000 0.0000
   3359 0 0 0 2 3 3 1 4 0 -0.0508 0.0000 0.0000 0.0000 0.0000
   3360 0 0 0 2 3 3 1 5 0 -0.0507 0.0000 0.0000 0.0000 0.0000
   3361 0 0 0 2 3 3 2 0 0 -0.0543 0.0000 0.0000 0.0000 0.0000
   3362 0 0 0 2 3 3 2 1 0 -0.0519 0.0000 0.0000 0.0000 0.0000
   3363 0 0 0 2 3 3 2 2 0 -0.0512 0.0000 0.0000 0.0000 0.0000
   3364 0 0 0 2 3 3 2 3 0 -0.0509 0.0000 0.0000 0.0000 0.0000
   3365 0 0 0 2 3 3 2 4 0 -0.0507 0.0000 0.0000 0.0000 0.0000
   3366 0 0 0 2 3 3 2 5 0 -0.0506 0.0000 0.0000 0.0000 0.0000
   3367 0 0 0 2 3 3 3 0 0 -0.0534 0.0000 0.0000 0.0000 0.0000
   3368 0 0 0 2 3 3 3 1 0 -0.0516 0.0000 0.0000 0.0000 0.0000
   3369 0 0 0 2 3 3 3 2 0 -0.0511 0.0000 0.0000 0.0000 0.0000
   3370 0 0 0 2 3 3 3 3 0 -0.0508 0.0000 0.0000 0.0000 0.0000
   3371 0 0 0 2 3 3 3 4 0 -0.0506 0.0000 0.0000 0.0000 0.0000
   3372 0 0 0 2 3 3 3 5 0 -0.0505 0.0000 0.0000 0.0000 0.0000
   3373 0 0 0 2 3 3 4 0 0 -0.0528 0.0000 0.0000 0.0000 0.0000
   3374 0 0 0 2 3 3 4 1 0 -0.0514 0.0000 0.0000 0.0000 0.0000
   3375 0 0 0 2 3 3 4 2 0 -0.0509 0.0000 0.0000 0.0000 0.0000
   3376 0 0 0 2 3 3 4 3 0 -0.0507 0.0000 0.0000 0.0000 0.0000
   3377 0 0 0 2 3 3 4 4 0 -0.0506 0.0000 0.0000 0.0000 0.0000
   3378 0 0 0 2 3 3 4 5 0 -0.0505 0.0000 0.0000 0.0000 0.0000
   3379 0 0 0 2 3 3 5 0 0 -0.0523 0.0000 0.0000 0.0000 0.0000
   3380 0 0 0 2 3 3 5 1 0 -0.0512 0.0000 0.0000 0.0000 0.0000
   3381 0 0 0 2 3 3 5 2 0 -0.0508 0.0000 0.0000 0.0000 0.0000
   3382 0 0 0 2 3 3 5 3 0 -0.0506 0.0000 0.0000 0.0000 0.0000
   3383 0 0 0 2 3 3 5 4 0 -0.0505 0.0000 0.0000 0.0000 0.0000
   3384 0 0 0 2 3 3 5 5 0 -0.0504 0.0000 0.0000 0.0000 0.0000
   3385 0 0 0 2 3 4 0 0 0 -0.0697 0.0000 0.0000 0.0000 0.0000
   3386 0 0 0 2 3 4 0 1 0 -0.0525 0.0000 0.0000 0.0000 0.0000
   3387 0 0 0 2 3 4 0 2 0 -0.0516 0.0000 0.0000 0.0000 0.0000
   3388 0 0 0 2 3 4 0 3 0 -0.0511 0.0000 0.0000 0.0000 0.0000
   3389 0 0 0 2 3 4 0 4 0 -0.0509 0.0000 0.0000 0.0000 0.0000
   3390 0 0 0 2 3 4 0 5 0 -0.0507 0.0000 0.0000 0.0000 0.0000
   3391 0 0 0 2 3 4 1 0 0 -0.0559 0.0000 0.0000 0.0000 0.0000
   3392 0 0 0 2 3 4 1 1 0 -0.0522 0.0000 0.0000 0.0000 0.0000
   3393 0 0 0 2 3 4 1 2 0 -0.0514 0.0000 0.0000 0.0000 0.0000
   3394 0 0 0 2 3 4 1 3 0 -0.0510 0.0000 0.0000 0.0000 0.0000
   3395 0 0 0 2 3 4 1 4 0 -0.0508 0.0000 0.0000 0.0000 0.0000
   3396 0 0 0 2 3 4 1 5 0 -0.0507 0.0000 0.0000 0.0000 0.0000
   3397 0 0 0 2 3 4 2 0 0 -0.0544 0.0000 0.0000 0.0000 0.0000
   3398 0 0 0 2 3 4 2 1 0 -0.0519 0.0000 0.0000 0.0000 0.0000
   3399 0 0 0 2 3 4 2 2 0 -0.0513 0.0000 0.0000 0.0000 0.0000
   3400 0 0 0 2 3 4 2 3 0 -0.0509 0.0000 0.0000 0.0000 0.0000
   3401 0 0 0 2 3 4 2 4 0 -0.0507 0.0000 0.0000 0.0000 0.0000
   3402 0 0 0 2 3 4 2 5 0 -0.0506 0.0000 0.0000 0.0000 0.0000
   3403 0 0 0 2 3 4 3 0 0 -0.0535 0.0000 0.0000 0.0000 0.0000
   3404 0 0 0 2 3 4 3 1 0 -0.0517 0.0000 0.0000 0.0000 0.0000
   3405 0 0 0 2 3 4 3 2 0 -0.0511 0.0000 0.0000 0.0000 0.0000
   3406 0 0 0 2 3 4 3 3 0 -0.0508 0.0000 0.0000 0.0000 0.0000
   3407 0 0 0 2 3 4 3 4 0 -0.0507 0.0000 0.0000 0.0000 0.0000
   3408 0 0 0 2 3 4 3 5 0 -0.0506 0.0000 0.0000 0.0000 0.0000
   3409 0 0 0 2 3 4 4 0 0 -0.0528 0.0000 0.0000 0.0000 0.0000
   3410 0 0 0 2 3 4 4 1 0 -0.0515 0.0000 0.0000 0.0000 0.0000
   3411 0 0 0 2 3 4 4 2 0 -0.0510 0.0000 0.0000 0.0000 0.0000
   3412 0 0 0 2 3 4 4 3 0 -0.0507 0.0000 0.0000 0.0000 0.0000
   3413 0 0 0 2 3 4 4 4 0 -0.0506 0.0000 0.0000 0.0000 0.0000
   3414 0 0 0 2 3 4 4 5 0 -0.0505 0.0000 0.0000 0.0000 0.0000
   3415 0 0 0 2 3 4 5 0 0 -0.0523 0.0000 0.0000 0.0000 0.0000
   3416 0 0 0 2 3 4 5 1 0 -0.0513 0.0000 0.0000 0.0000 0.0000
   3417 0 0 0 2 3 4 5 2 0 -0.0509 0.0000 0.0000 0.0000 0.0000
   3418 0 0 0 2 3 4 5 3 0 -0.0507 0.0000 0.0000 0.0000 0.0000
   3419 0 0 0 2 3 4 5 4 0 -0.0505 0.0000 0.0000 0.0000 0.0000
   3420 0 0 0 2 3 4 5 5 0 -0.0505 0.0000 0.0000 0.0000 0.0000
   3421 0 0 0 2 3 5 0 0 0 -0.0698 0.0000 0.0000 0.0000 0.0000
   3422 0 0 0 2 3 5 0 1 0 -0.0525 0.0000 0.0000 0.0000 0.0000
   3423 0 0 0 2 3 5 0 2 0 -0.0516 0.0000 0.0000 0.0000 0.0000
   3424 0 0 0 2 3 5 0 3 0 -0.0512 0.0000 0.0000 0.0000 0.0000
   3425 0 0 0 2 3 5 0 4 0 -0.0509 0.0000 0.0000 0.0000 0.0000
   3426 0 0 0 2 3 5 0 5 0 -0.0508 0.0000 0.0000 0.0000 0.0000
   3427 0 0 0 2 3 5 1 0 0 -0.0559 0.0000 0.0000 0.0000 0.0000
   3428 0 0 0 2 3 5 1 1 0 -0.0522 0.0000 0.0000 0.0000 0.0000
   3429 0 0 0 2 3 5 1 2 0 -0.0514 0.0000 0.0000 0.0000 0.0000
   3430 0 0 0 2 3 5 1 3 0 -0.0511 0.0000 0.0000 0.0000 0.0000
   3431 0 0 0 2 3 5 1 4 0 -0.0509 0.0000 0.0000 0.0000 0.0000
   3432 0 0 0 2 3 5 1 5 0 -0.0507 0.0000 0.0000 0.0000 0.0000
   3433 0 0 0 2 3 5 2 0 0 -0.0544 0.0000 0.0000 0.0000 0.0000
   3434 0 0 0 2 3 5 2 1 0 -0.0520 0.0000 0.0000 0.0000 0.0000
   3435 0 0 0 2 3 5 2 2 0 -0.0513 0.0000 0.0000 0.0000 0.0000
   3436 0 0 0 2 3 5 2 3 0 -0.0510 0.0000 0.0000 0.0000 0.0000
   3437 0 0 0 2 3 5 2 4 0 -0.0508 0.0000 0.0000 0.0000 0.0000
   3438 0 0 0 2 3 5 2 5 0 -0.0506 0.0000 0.0000 0.0000 0.0000
   3439 0 0 0 2 3 5 3 0 0 -0.0535 0.0000 0.0000 0.0000 0.0000
   3440 0 0 0 2 3 5 3 1 0 -0.0517 0.0000 0.0000 0.0000 0.0000
   3441 0 0 0 2 3 5 3 2 0 -0.0512 0.0000 0.0000 0.0000 0.0000
   3442 0 0 0 2 3 5 3 3 0 -0.0509 0.0000 0.0000 0.0000 0.0000
   3443 0 0 0 2 3 5 3 4 0 -0.0507 0.0000 0.0000 0.0000 0.0000
   3444 0 0 0 2 3 5 3 5 0 -0.0506 0.0000 0.0000 0.0000 0.0000
   3445 0 0 0 2 3 5 4 0 0 -0.0529 0.0000 0.0000 0.0000 0.0000
   3446 0 0 0 2 3 5 4 1 0 -0.0515 0.0000 0.0000 0.0000 0.0000
   3447 0 0 0 2 3 5 4 2 0 -0.0510 0.0000 0.0000 0.0000 0.0000
   3448 0 0 0 2 3 5 4 3 0 -0.0508 0.0000 0.0000 0.0000 0.0000
   3449 0 0 0 2 3 5 4 4 0 -0.0506 0.0000 0.0000 0.0000 0.0000
   3450 0 0 0 2 3 5 4 5 0 -0.0505 0.0000 0.0000 0.0000 0.0000
   3451 0 0 0 2 3 5 5 0 0 -0.0524 0.0000 0.0000 0.0000 0.0000
   3452 0 0 0 2 3 5 5 1 0 -0.0513 0.0000 0.0000 0.0000 0.0000
   3453 0 0 0 2 3 5 5 2 0 -0.0509 0.0000 0.0000 0.0000 0.0000
   3454 0 0 0 2 3 5 5 3 0 -0.0507 0.0000 0.0000 0.0000 0.0000
   3455 0 0 0 2 3 5 5 4 0 -0.0506 0.0000 0.0000 0.0000 0.0000
   3456 0 0 0 2 3 5 5 5 0 -0.0505 0.0000 0.0000 0.0000 0.0000
   3457 0 0 0 2 4 0 0 0 0 -0.0696 0.0000 0.0000 0.0000 0.0000
   3458 0 0 0 2 4 0 0 1 0 -0.0523 0.0000 0.0000 0.0000 0.0000
   3459 0 0 0 2 4 0 0 2 0 -0.0514 0.0000 0.0000 0.0000 0.0000
   3460 0 0 0 2 4 0 0 3 0 -0.0510 0.0000 0.0000 0.0000 0.0000
   3461 0 0 0 2 4 0 0 4 0 -0.0508 0.0000 0.0000 0.0000 0.0000
   3462 0 0 0 2 4 0 0 5 0 -0.0506 0.0000 0.0000 0.0000 0.0000
   3463 0 0 0 2 4 0 1 0 0 -0.0557 0.0000 0.0000 0.0000 0.0000
   3464 0 0 0 2 4 0 1 1 0 -0.0520 0.0000 0.0000 0.0000 0.0000
   3465 0 0 0 2 4 0 1 2 0 -0.0512 0.0000 0.0000 0.0000 0.0000
   3466 0 0 0 2 4 0 1 3 0 -0.0509 0.0000 0.0000 0.0000 0.0000
   3467 0 0 0 2 4 0 1 4 0 -0.0507 0.0000 0.0000 0.0000 0.0000
   3468 0 0 0 2 4 0 1 5 0 -0.0506 0.0000 0.0000 0.0000 0.0000
   3469 0 0 0 2 4 0 2 0 0 -0.0542 0.0000 0.0000 0.0000 0.0000
   3470 0 0 0 2 4 0 2 1 0 -0.0517 0.0000 0.0000 0.0000 0.0000
   3471 0 0 0 2 4 0 2 2 0 -0.0511 0.0000 0.0000 0.0000 0.0000
   3472 0 0 0 2 4 0 2 3 0 -0.0508 0.0000 0.0000 0.0000 0.0000
   3473 0 0 0 2 4 0 2 4 0 -0.0506 0.0000 0.0000 0.0000 0.0000
   3474 0 0 0 2 4 0 2 5 0 -0.0505 0.0000 0.0000 0.0000 0.0000
   3475 0 0 0 2 4 0 3 0 0 -0.0532 0.0000 0.0000 0.0000 0.0000
   3476 0 0 0 2 4 0 3 1 0 -0.0515 0.0000 0.0000 0.0000 0.0000
   3477 0 0 0 2 4 0 3 2 0 -0.0509 0.0000 0.0000 0.0000 0.0000
   3478 0 0 0 2 4 0 3 3 0 -0.0507 0.0000 0.0000 0.0000 0.0000
   3479 0 0 0 2 4 0 3 4 0 -0.0506 0.0000 0.0000 0.0000 0.0000
   3480 0 0 0 2 4 0 3 5 0 -0.0505 0.0000 0.0000 0.0000 0.0000
   3481 0 0 0 2 4 0 4 0 0 -0.0526 0.0000 0.0000 0.0000 0.0000
   3482 0 0 0 2 4 0 4 1 0 -0.0512 0.0000 0.0000 0.0000 0.0000
   3483 0 0 0 2 4 0 4 2 0 -0.0508 0.0000 0.0000 0.0000 0.0000
   3484 0 0 0 2 4 0 4 3 0 -0.0506 0.0000 0.0000 0.0000 0.0000
   3485 0 0 0 2 4 0 4 4 0 -0.0505 0.0000 0.0000 0.0000 0.0000
   3486 0 0 0 2 4 0 4 5 0 -0.0504 0.0000 0.0000 0.0000 0.0000
   3487 0 0 0 2 4 0 5 0 0 -0.0521 0.0000 0.0000 0.0000 0.0000
   3488 0 0 0 2 4 0 5 1 0 -0.0510 0.0000 0.0000 0.0000 0.0000
   3489 0 0 0 2 4 0 5 2 0 -0.0507 0.0000 0.0000 0.0000 0.0000
   3490 0 0 0 2 4 0 5 3 0 -0.0505 0.0000 0.0000 0.0000 0.0000
   3491 0 0 0 2 4 0 5 4 0 -0.0504 0.0000 0.0000 0.0000 0.0000
   3492 0 0 0 2 4 0 5 5 0 -0.0503 0.0000 0.0000 0.0000 0.0000
   3493 0 0 0 2 4 1 0 0 0 -0.0696 0.0000 0.0000 0.0000 0.0000
   3494 0 0 0 2 4 1 0 1 0 -0.0524 0.0000 0.0000 0.0000 0.0000
   3495 0 0 0 2 4 1 0 2 0 -0.0514 0.0000 0.0000 0.0000 0.0000
   3496 0 0 0 2 4 1 0 3 0 -0.0510 0.0000 0.0000 0.0000 0.0000
   3497 0 0 0 2 4 1 0 4 0 -0.0508 0.0000 0.0000 0.0000 0.0000
   3498 0 0 0 2 4 1 0 5 0 -0.0507 0.0000 0.0000 0.0000 0.0000
   3499 0 0 0 2 4 1 1 0 0 -0.0557 0.0000 0.0000 0.0000 0.0000
   3500 0 0 0 2 4 1 1 1 0 -0.0520 0.0000 0.0000 0.0000 0.0000
   3501 0 0 0 2 4 1 1 2 0 -0.0513 0.0000 0.0000 0.0000 0.0000
   3502 0 0 0 2 4 1 1 3 0 -0.0509 0.0000 0.0000 0.0000 0.0000
   3503 0 0 0 2 4 1 1 4 0 -0.0507 0.0000 0.0000 0.0000 0.0000
   3504 0 0 0 2 4 1 1 5 0 -0.0506 0.0000 0.0000 0.0000 0.0000
   3505 0 0 0 2 4 1 2 0 0 -0.0542 0.0000 0.0000 0.0000 0.0000
   3506 0 0 0 2 4 1 2 1 0 -0.0518 0.0000 0.0000 0.0000 0.0000
   3507 0 0 0 2 4 1 2 2 0 -0.0511 0.0000 0.0000 0.0000 0.0000
   3508 0 0 0 2 4 1 2 3 0 -0.0508 0.0000 0.0000 0.0000 0.0000
   3509 0 0 0 2 4 1 2 4 0 -0.0507 0.0000 0.0000 0.0000 0.0000
   3510 0 0 0 2 4 1 2 5 0 -0.0505 0.0000 0.0000 0.0000 0.0000
   3511 0 0 0 2 4 1 3 0 0 -0.0533 0.0000 0.0000 0.0000 0.0000
   3512 0 0 0 2 4 1 3 1 0 -0.0515 0.0000 0.0000 0.0000 0.0000
   3513 0 0 0 2 4 1 3 2 0 -0.0510 0.0000 0.0000 0.0000 0.0000
   3514 0 0 0 2 4 1 3 3 0 -0.0507 0.0000 0.0000 0.0000 0.0000
   3515 0 0 0 2 4 1 3 4 0 -0.0506 0.0000 0.0000 0.0000 0.0000
   3516 0 0 0 2 4 1 3 5 0 -0.0505 0.0000 0.0000 0.0000 0.0000
   3517 0 0 0 2 4 1 4 0 0 -0.0526 0.0000 0.0000 0.0000 0.0000
   3518 0 0 0 2 4 1 4 1 0 -0.0513 0.0000 0.0000 0.0000 0.0000
   3519 0 0 0 2 4 1 4 2 0 -0.0509 0.0000 0.0000 0.0000 0.0000
   3520 0 0 0 2 4 1 4 3 0 -0.0506 0.0000 0.0000 0.0000 0.0000
   3521 0 0 0 2 4 1 4 4 0 -0.0505 0.0000 0.0000 0.0000 0.0000
   3522 0 0 0 2 4 1 4 5 0 -0.0504 0.0000 0.0000 0.0000 0.0000
   3523 0 0 0 2 4 1 5 0 0 -0.0521 0.0000 0.0000 0.0000 0.0000
   3524 0 0 0 2 4 1 5 1 0 -0.0511 0.0000 0.0000 0.0000 0.0000
   3525 0 0 0 2 4 1 5 2 0 -0.0507 0.0000 0.0000 0.0000 0.0000
   3526 0 0 0 2 4 1 5 3 0 -0.0506 0.0000 0.0000 0.0000 0.0000
   3527 0 0 0 2 4 1 5 4 0 -0.0504 0.0000 0.0000 0.0000 0.0000
   3528 0 0 0 2 4 1 5 5 0 -0.0504 0.0000 0.0000 0.0000 0.0000
   3529 0 0 0 2 4 2 0 0 0 -0.0697 0.0000 0.0000 0.0000 0.0000
   3530 0 0 0 2 4 2 0 1 0 -0.0524 0.0000 0.0000 0.0000 0.0000
   3531 0 0 0 2 4 2 0 2 0 -0.0515 0.0000 0.0000 0.0000 0.0000
   3532 0 0 0 2 4 2 0 3 0 -0.0511 0.0000 0.0000 0.0000 0.0000
   3533 0 0 0 2 4 2 0 4 0 -0.0508 0.0000 0.0000 0.0000 0.0000
   3534 0 0 0 2 4 2 0 5 0 -0.0507 0.0000 0.0000 0.0000 0.0000
   3535 0 0 0 2 4 2 1 0 0 -0.0558 0.0000 0.0000 0.0000 0.0000
   3536 0 0 0 2 4 2 1 1 0 -0.0521 0.0000 0.0000 0.0000 0.0000
   3537 0 0 0 2 4 2 1 2 0 -0.0513 0.0000 0.0000 0.0000 0.0000
   3538 0 0 0 2 4 2 1 3 0 -0.0510 0.0000 0.0000 0.0000 0.0000
   3539 0 0 0 2 4 2 1 4 0 -0.0508 0.0000 0.0000 0.0000 0.0000
   3540 0 0 0 2 4 2 1 5 0 -0.0506 0.0000 0.0000 0.0000 0.0000
   3541 0 0 0 2 4 2 2 0 0 -0.0543 0.0000 0.0000 0.0000 0.0000
   3542 0 0 0 2 4 2 2 1 0 -0.0518 0.0000 0.0000 0.0000 0.0000
   3543 0 0 0 2 4 2 2 2 0 -0.0512 0.0000 0.0000 0.0000 0.0000
   3544 0 0 0 2 4 2 2 3 0 -0.0509 0.0000 0.0000 0.0000 0.0000
   3545 0 0 0 2 4 2 2 4 0 -0.0507 0.0000 0.0000 0.0000 0.0000
   3546 0 0 0 2 4 2 2 5 0 -0.0506 0.0000 0.0000 0.0000 0.0000
   3547 0 0 0 2 4 2 3 0 0 -0.0534 0.0000 0.0000 0.0000 0.0000
   3548 0 0 0 2 4 2 3 1 0 -0.0516 0.0000 0.0000 0.0000 0.0000
   3549 0 0 0 2 4 2 3 2 0 -0.0510 0.0000 0.0000 0.0000 0.0000
   3550 0 0 0 2 4 2 3 3 0 -0.0508 0.0000 0.0000 0.0000 0.0000
   3551 0 0 0 2 4 2 3 4 0 -0.0506 0.0000 0.0000 0.0000 0.0000
   3552 0 0 0 2 4 2 3 5 0 -0.0505 0.0000 0.0000 0.0000 0.0000
   3553 0 0 0 2 4 2 4 0 0 -0.0527 0.0000 0.0000 0.0000 0.0000
   3554 0 0 0 2 4 2 4 1 0 -0.0514 0.0000 0.0000 0.0000 0.0000
   3555 0 0 0 2 4 2 4 2 0 -0.0509 0.0000 0.0000 0.0000 0.0000
   3556 0 0 0 2 4 2 4 3 0 -0.0507 0.0000 0.0000 0.0000 0.0000
   3557 0 0 0 2 4 2 4 4 0 -0.0505 0.0000 0.0000 0.0000 0.0000
   3558 0 0 0 2 4 2 4 5 0 -0.0505 0.0000 0.0000 0.0000 0.0000
   3559 0 0 0 2 4 2 5 0 0 -0.0522 0.0000 0.0000 0.0000 0.0000
   3560 0 0 0 2 4 2 5 1 0 -0.0512 0.0000 0.0000 0.0000 0.0000
   3561 0 0 0 2 4 2 5 2 0 -0.0508 0.0000 0.0000 0.0000 0.0000
   3562 0 0 0 2 4 2 5 3 0 -0.0506 0.0000 0.0000 0.0000 0.0000
   3563 0 0 0 2 4 2 5 4 0 -0.0505 0.0000 0.0000 0.0000 0.0000
   3564 0 0 0 2 4 2 5 5 0 -0.0504 0.0000 0.0000 0.0000 0.0000
   3565 0 0 0 2 4 3 0 0 0 -0.0697 0.0000 0.0000 0.0000 0.0000
   3566 0 0 0 2 4 3 0 1 0 -0.0525 0.0000 0.0000 0.0000 0.0000
   3567 0 0 0 2 4 3 0 2 0 -0.0515 0.0000 0.0000 0.0000 0.0000
   3568 0 0 0 2 4 3 0 3 0 -0.0511 0.0000 0.0000 0.0000 0.0000
   3569 0 0 0 2 4 3 0 4 0 -0.0509 0.0000 0.0000 0.0000 0.0000
   3570 0 0 0 2 4 3 0 5 0 -0.0507 0.0000 0.0000 0.0000 0.0000
   3571 0 0 0 2 4 3 1 0 0 -0.0558 0.0000 0.0000 0.0000 0.0000
   3572 0 0 0 2 4 3 1 1 0 -0.0521 0.0000 0.0000 0.0000 0.0000
   3573 0 0 0 2 4 3 1 2 0 -0.0514 0.0000 0.0000 0.0000 0.0000
   3574 0 0 0 2 4 3 1 3 0 -0.0510 0.0000 0.0000 0.0000 0.0000
   3575 0 0 0 2 4 3 1 4 0 -0.0508 0.0000 0.0000 0.0000 0.0000
   3576 0 0 0 2 4 3 1 5 0 -0.0507 0.0000 0.0000 0.0000 0.0000
   3577 0 0 0 2 4 3 2 0 0 -0.0543 0.0000 0.0000 0.0000 0.0000
   3578 0 0 0 2 4 3 2 1 0 -0.0519 0.0000 0.0000 0.0000 0.0000
   3579 0 0 0 2 4 3 2 2 0 -0.0512 0.0000 0.0000 0.0000 0.0000
   3580 0 0 0 2 4 3 2 3 0 -0.0509 0.0000 0.0000 0.0000 0.0000
   3581 0 0 0 2 4 3 2 4 0 -0.0507 0.0000 0.0000 0.0000 0.0000
   3582 0 0 0 2 4 3 2 5 0 -0.0506 0.0000 0.0000 0.0000 0.0000
   3583 0 0 0 2 4 3 3 0 0 -0.0534 0.0000 0.0000 0.0000 0.0000
   3584 0 0 0 2 4 3 3 1 0 -0.0516 0.0000 0.0000 0.0000 0.0000
   3585 0 0 0 2 4 3 3 2 0 -0.0511 0.0000 0.0000 0.0000 0.0000
   3586 0 0 0 2 4 3 3 3 0 -0.0508 0.0000 0.0000 0.0000 0.0000
   3587 0 0 0 2 4 3 3 4 0 -0.0506 0.0000 0.0000 0.0000 0.0000
   3588 0 0 0 2 4 3 3 5 0 -0.0505 0.0000 0.0000 0.0000 0.0000
   3589 0 0 0 2 4 3 4 0 0 -0.0528 0.0000 0.0000 0.0000 0.0000
   3590 0 0 0 2 4 3 4 1 0 -0.0514 0.0000 0.0000 0.0000 0.0000
   3591 0 0 0 2 4 3 4 2 0 -0.0509 0.0000 0.0000 0.0000 0.0000
   3592 0 0 0 2 4 3 4 3 0 -0.0507 0.0000 0.0000 0.0000 0.0000
   3593 0 0 0 2 4 3 4 4 0 -0.0506 0.0000 0.0000 0.0000 0.0000
   3594 0 0 0 2 4 3 4 5 0 -0.0505 0.0000 0.0000 0.0000 0.0000
   3595 0 0 0 2 4 3 5 0 0 -0.0523 0.0000 0.0000 0.0000 0.0000
   3596 0 0 0 2 4 3 5 1 0 -0.0512 0.0000 0.0000 0.0000 0.0000
   3597 0 0 0 2 4 3 5 2 0 -0.0508 0.0000 0.0000 0.0000 0.0000
   3598 0 0 0 2 4 3 5 3 0 -0.0506 0.0000 0.0000 0.0000 0.0000
   3599 0 0 0 2 4 3 5 4 0 -0.0505 0.0000 0.0000 0.0000 0.0000
   3600 0 0 0 2 4 3 5 5 0 -0.0504 0.0000 0.0000 0.0000 0.0000
   3601 0 0 0 2 4 4 0 0 0 -0.0697 0.0000 0.0000 0.0000 0.0000
   3602 0 0 0 2 4 4 0 1 0 -0.0525 0.0000 0.0000 0.0000 0.0000
   3603 0 0 0 2 4 4 0 2 0 -0.0516 0.0000 0.0000 0.0000 0.0000
   3604 0 0 0 2 4 4 0 3 0 -0.0511 0.0000 0.0000 0.0000 0.0000
   3605 0 0 0 2 4 4 0 4 0 -0.0509 0.0000 0.0000 0.0000 0.0000
   3606 0 0 0 2 4 4 0 5 0 -0.0507 0.0000 0.0000 0.0000 0.0000
   3607 0 0 0 2 4 4 1 0 0 -0.0559 0.0000 0.0000 0.0000 0.0000
   3608 0 0 0 2 4 4 1 1 0 -0.0522 0.0000 0.0000 0.0000 0.0000
   3609 0 0 0 2 4 4 1 2 0 -0.0514 0.0000 0.0000 0.0000 0.0000
   3610 0 0 0 2 4 4 1 3 0 -0.0510 0.0000 0.0000 0.0000 0.0000
   3611 0 0 0 2 4 4 1 4 0 -0.0508 0.0000 0.0000 0.0000 0.0000
   3612 0 0 0 2 4 4 1 5 0 -0.0507 0.0000 0.0000 0.0000 0.0000
   3613 0 0 0 2 4 4 2 0 0 -0.0544 0.0000 0.0000 0.0000 0.0000
   3614 0 0 0 2 4 4 2 1 0 -0.0519 0.0000 0.0000 0.0000 0.0000
   3615 0 0 0 2 4 4 2 2 0 -0.0513 0.0000 0.0000 0.0000 0.0000
   3616 0 0 0 2 4 4 2 3 0 -0.0509 0.0000 0.0000 0.0000 0.0000
   3617 0 0 0 2 4 4 2 4 0 -0.0507 0.0000 0.0000 0.0000 0.0000
   3618 0 0 0 2 4 4 2 5 0 -0.0506 0.0000 0.0000 0.0000 0.0000
   3619 0 0 0 2 4 4 3 0 0 -0.0535 0.0000 0.0000 0.0000 0.0000
   3620 0 0 0 2 4 4 3 1 0 -0.0517 0.0000 0.0000 0.0000 0.0000
   3621 0 0 0 2 4 4 3 2 0 -0.0511 0.0000 0.0000 0.0000 0.0000
   3622 0 0 0 2 4 4 3 3 0 -0.0508 0.0000 0.0000 0.0000 0.0000
   3623 0 0 0 2 4 4 3 4 0 -0.0507 0.0000 0.0000 0.0000 0.0000
   3624 0 0 0 2 4 4 3 5 0 -0.0506 0.0000 0.0000 0.0000 0.0000
   3625 0 0 0 2 4 4 4 0 0 -0.0528 0.0000 0.0000 0.0000 0.0000
   3626 0 0 0 2 4 4 4 1 0 -0.0515 0.0000 0.0000 0.0000 0.0000
   3627 0 0 0 2 4 4 4 2 0 -0.0510 0.0000 0.0000 0.0000 0.0000
   3628 0 0 0 2 4 4 4 3 0 -0.0507 0.0000 0.0000 0.0000 0.0000
   3629 0 0 0 2 4 4 4 4 0 -0.0506 0.0000 0.0000 0.0000 0.0000
   3630 0 0 0 2 4 4 4 5 0 -0.0505 0.0000 0.0000 0.0000 0.0000
   3631 0 0 0 2 4 4 5 0 0 -0.0523 0.0000 0.0000 0.0000 0.0000
   3632 0 0 0 2 4 4 5 1 0 -0.0513 0.0000 0.0000 0.0000 0.0000
   3633 0 0 0 2 4 4 5 2 0 -0.0509 0.0000 0.0000 0.0000 0.0000
   3634 0 0 0 2 4 4 5 3 0 -0.0507 0.0000 0.0000 0.0000 0.0000
   3635 0 0 0 2 4 4 5 4 0 -0.0505 0.0000 0.0000 0.0000 0.0000
   3636 0 0 0 2 4 4 5 5 0 -0.0505 0.0000 0.0000 0.0000 0.0000
   3637 0 0 0 2 4 5 0 0 0 -0.0698 0.0000 0.0000 0.0000 0.0000
   3638 0 0 0 2 4 5 0 1 0 -0.0525 0.0000 0.0000 0.0000 0.0000
   3639 0 0 0 2 4 5 0 2 0 -0.0516 0.0000 0.0000 0.0000 0.0000
   3640 0 0 0 2 4 5 0 3 0 -0.0512 0.0000 0.0000 0.0000 0.0000
   3641 0 0 0 2 4 5 0 4 0 -0.0509 0.0000 0.0000 0.0000 0.0000
   3642 0 0 0 2 4 5 0 5 0 -0.0508 0.0000 0.0000 0.0000 0.0000
   3643 0 0 0 2 4 5 1 0 0 -0.0559 0.0000 0.0000 0.0000 0.0000
   3644 0 0 0 2 4 5 1 1 0 -0.0522 0.0000 0.0000 0.0000 0.0000
   3645 0 0 0 2 4 5 1 2 0 -0.0514 0.0000 0.0000 0.0000 0.0000
   3646 0 0 0 2 4 5 1 3 0 -0.0511 0.0000 0.0000 0.0000 0.0000
   3647 0 0 0 2 4 5 1 4 0 -0.0509 0.0000 0.0000 0.0000 0.0000
   3648 0 0 0 2 4 5 1 5 0 -0.0507 0.0000 0.0000 0.0000 0.0000
   3649 0 0 0 2 4 5 2 0 0 -0.0544 0.0000 0.0000 0.0000 0.0000
   3650 0 0 0 2 4 5 2 1 0 -0.0520 0.0000 0.0000 0.0000 0.0000
   3651 0 0 0 2 4 5 2 2 0 -0.0513 0.0000 0.0000 0.0000 0.0000
   3652 0 0 0 2 4 5 2 3 0 -0.0510 0.0000 0.0000 0.0000 0.0000
   3653 0 0 0 2 4 5 2 4 0 -0.0508 0.0000 0.0000 0.0000 0.0000
   3654 0 0 0 2 4 5 2 5 0 -0.0506 0.0000 0.0000 0.0000 0.0000
   3655 0 0 0 2 4 5 3 0 0 -0.0535 0.0000 0.0000 0.0000 0.0000
   3656 0 0 0 2 4 5 3 1 0 -0.0517 0.0000 0.0000 0.0000 0.0000
   3657 0 0 0 2 4 5 3 2 0 -0.0512 0.0000 0.0000 0.0000 0.0000
   3658 0 0 0 2 4 5 3 3 0 -0.0509 0.0000 0.0000 0.0000 0.0000
   3659 0 0 0 2 4 5 3 4 0 -0.0507 0.0000 0.0000 0.0000 0.0000
   3660 0 0 0 2 4 5 3 5 0 -0.0506 0.0000 0.0000 0.0000 0.0000
   3661 0 0 0 2 4 5 4 0 0 -0.0529 0.0000 0.0000 0.0000 0.0000
   3662 0 0 0 2 4 5 4 1 0 -0.0515 0.0000 0.0000 0.0000 0.0000
   3663 0 0 0 2 4 5 4 2 0 -0.0510 0.0000 0.0000 0.0000 0.0000
   3664 0 0 0 2 4 5 4 3 0 -0.0508 0.0000 0.0000 0.0000 0.0000
   3665 0 0 0 2 4 5 4 4 0 -0.0506 0.0000 0.0000 0.0000 0.0000
   3666 0 0 0 2 4 5 4 5 0 -0.0505 0.0000 0.0000 0.0000 0.0000
   3667 0 0 0 2 4 5 5 0 0 -0.0524 0.0000 0.0000 0.0000 0.0000
   3668 0 0 0 2 4 5 5 1 0 -0.0513 0.0000 0.0000 0.0000 0.0000
   3669 0 0 0 2 4 5 5 2 0 -0.0509 0.0000 0.0000 0.0000 0.0000
   3670 0 0 0 2 4 5 5 3 0 -0.0507 0.0000 0.0000 0.0000 0.0000
   3671 0 0 0 2 4 5 5 4 0 -0.0506 0.0000 0.0000 0.0000 0.0000
   3672 0 0 0 2 4 5 5 5 0 -0.0505 0.0000 0.0000 0.0000 0.0000
   3673 0 0 0 2 5 0 0 0 0 -0.0696 0.0000 0.0000 0.0000 0.0000
   3674 0 0 0 2 5 0 0 1 0 -0.0523 0.0000 0.0000 0.0000 0.0000
   3675 0 0 0 2 5 0 0 2 0 -0.0514 0.0000 0.0000 0.0000 0.0000
   3676 0 0 0 2 5 0 0 3 0 -0.0510 0.0000 0.0000 0.0000 0.0000
   3677 0 0 0 2 5 0 0 4 0 -0.0508 0.0000 0.0000 0.0000 0.0000
   3678 0 0 0 2 5 0 0 5 0 -0.0506 0.0000 0.0000 0.0000 0.0000
   3679 0 0 0 2 5 0 1 0 0 -0.0557 0.0000 0.0000 0.0000 0.0000
   3680 0 0 0 2 5 0 1 1 0 -0.0520 0.0000 0.0000 0.0000 0.0000
   3681 0 0 0 2 5 0 1 2 0 -0.0512 0.0000 0.0000 0.0000 0.0000
   3682 0 0 0 2 5 0 1 3 0 -0.0509 0.0000 0.0000 0.0000 0.0000
   3683 0 0 0 2 5 0 1 4 0 -0.0507 0.0000 0.0000 0.0000 0.0000
   3684 0 0 0 2 5 0 1 5 0 -0.0506 0.0000 0.0000 0.0000 0.0000
   3685 0 0 0 2 5 0 2 0 0 -0.0542 0.0000 0.0000 0.0000 0.0000
   3686 0 0 0 2 5 0 2 1 0 -0.0517 0.0000 0.0000 0.0000 0.0000
   3687 0 0 0 2 5 0 2 2 0 -0.0511 0.0000 0.0000 0.0000 0.0000
   3688 0 0 0 2 5 0 2 3 0 -0.0508 0.0000 0.0000 0.0000 0.0000
   3689 0 0 0 2 5 0 2 4 0 -0.0506 0.0000 0.0000 0.0000 0.0000
   3690 0 0 0 2 5 0 2 5 0 -0.0505 0.0000 0.0000 0.0000 0.0000
   3691 0 0 0 2 5 0 3 0 0 -0.0532 0.0000 0.0000 0.0000 0.0000
   3692 0 0 0 2 5 0 3 1 0 -0.0515 0.0000 0.0000 0.0000 0.0000
   3693 0 0 0 2 5 0 3 2 0 -0.0509 0.0000 0.0000 0.0000 0.0000
   3694 0 0 0 2 5 0 3 3 0 -0.0507 0.0000 0.0000 0.0000 0.0000
   3695 0 0 0 2 5 0 3 4 0 -0.0506 0.0000 0.0000 0.0000 0.0000
   3696 0 0 0 2 5 0 3 5 0 -0.0505 0.0000 0.0000 0.0000 0.0000
   3697 0 0 0 2 5 0 4 0 0 -0.0526 0.0000 0.0000 0.0000 0.0000
   3698 0 0 0 2 5 0 4 1 0 -0.0512 0.0000 0.0000 0.0000 0.0000
   3699 0 0 0 2 5 0 4 2 0 -0.0508 0.0000 0.0000 0.0000 0.0000
   3700 0 0 0 2 5 0 4 3 0 -0.0506 0.0000 0.0000 0.0000 0.0000
   3701 0 0 0 2 5 0 4 4 0 -0.0505 0.0000 0.0000 0.0000 0.0000
   3702 0 0 0 2 5 0 4 5 0 -0.0504 0.0000 0.0000 0.0000 0.0000
   3703 0 0 0 2 5 0 5 0 0 -0.0521 0.0000 0.0000 0.0000 0.0000
   3704 0 0 0 2 5 0 5 1 0 -0.0510 0.0000 0.0000 0.0000 0.0000
   3705 0 0 0 2 5 0 5 2 0 -0.0507 0.0000 0.0000 0.0000 0.0000
   3706 0 0 0 2 5 0 5 3 0 -0.0505 0.0000 0.0000 0.0000 0.0000
   3707 0 0 0 2 5 0 5 4 0 -0.0504 0.0000 0.0000 0.0000 0.0000
   3708 0 0 0 2 5 0 5 5 0 -0.0503 0.0000 0.0000 0.0000 0.0000
   3709 0 0 0 2 5 1 0 0 0 -0.0696 0.0000 0.0000 0.0000 0.0000
   3710 0 0 0 2 5 1 0 1 0 -0.0524 0.0000 0.0000 0.0000 0.0000
   3711 0 0 0 2 5 1 0 2 0 -0.0514 0.0000 0.0000 0.0000 0.0000
   3712 0 0 0 2 5 1 0 3 0 -0.0510 0.0000 0.0000 0.0000 0.0000
   3713 0 0 0 2 5 1 0 4 0 -0.0508 0.0000 0.0000 0.0000 0.0000
   3714 0 0 0 2 5 1 0 5 0 -0.0507 0.0000 0.0000 0.0000 0.0000
   3715 0 0 0 2 5 1 1 0 0 -0.0557 0.0000 0.0000 0.0000 0.0000
   3716 0 0 0 2 5 1 1 1 0 -0.0520 0.0000 0.0000 0.0000 0.0000
   3717 0 0 0 2 5 1 1 2 0 -0.0513 0.0000 0.0000 0.0000 0.0000
   3718 0 0 0 2 5 1 1 3 0 -0.0509 0.0000 0.0000 0.0000 0.0000
   3719 0 0 0 2 5 1 1 4 0 -0.0507 0.0000 0.0000 0.0000 0.0000
   3720 0 0 0 2 5 1 1 5 0 -0.0506 0.0000 0.0000 0.0000 0.0000
   3721 0 0 0 2 5 1 2 0 0 -0.0542 0.0000 0.0000 0.0000 0.0000
   3722 0 0 0 2 5 1 2 1 0 -0.0518 0.0000 0.0000 0.0000 0.0000
   3723 0 0 0 2 5 1 2 2 0 -0.0511 0.0000 0.0000 0.0000 0.0000
   3724 0 0 0 2 5 1 2 3 0 -0.0508 0.0000 0.0000 0.0000 0.0000
   3725 0 0 0 2 5 1 2 4 0 -0.0507 0.0000 0.0000 0.0000 0.0000
   3726 0 0 0 2 5 1 2 5 0 -0.0505 0.0000 0.0000 0.0000 0.0000
   3727 0 0 0 2 5 1 3 0 0 -0.0533 0.0000 0.0000 0.0000 0.0000
   3728 0 0 0 2 5 1 3 1 0 -0.0515 0.0000 0.0000 0.0000 0.0000
   3729 0 0 0 2 5 1 3 2 0 -0.0510 0.0000 0.0000 0.0000 0.0000
   3730 0 0 0 2 5 1 3 3 0 -0.0507 0.0000 0.0000 0.0000 0.0000
   3731 0 0 0 2 5 1 3 4 0 -0.0506 0.0000 0.0000 0.0000 0.0000
   3732 0 0 0 2 5 1 3 5 0 -0.0505 0.0000 0.0000 0.0000 0.0000
   3733 0 0 0 2 5 1 4 0 0 -0.0526 0.0000 0.0000 0.0000 0.0000
   3734 0 0 0 2 5 1 4 1 0 -0.0513 0.0000 0.0000 0.0000 0.0000
   3735 0 0 0 2 5 1 4 2 0 -0.0509 0.0000 0.0000 0.0000 0.0000
   3736 0 0 0 2 5 1 4 3 0 -0.0506 0.0000 0.0000 0.0000 0.0000
   3737 0 0 0 2 5 1 4 4 0 -0.0505 0.0000 0.0000 0.0000 0.0000
   3738 0 0 0 2 5 1 4 5 0 -0.0504 0.0000 0.0000 0.0000 0.0000
   3739 0 0 0 2 5 1 5 0 0 -0.0521 0.0000 0.0000 0.0000 0.0000
   3740 0 0 0 2 5 1 5 1 0 -0.0511 0.0000 0.0000 0.0000 0.0000
   3741 0 0 0 2 5 1 5 2 0 -0.0507 0.0000 0.0000 0.0000 0.0000
   3742 0 0 0 2 5 1 5 3 0 -0.0506 0.0000 0.0000 0.0000 0.0000
   3743 0 0 0 2 5 1 5 4 0 -0.0504 0.0000 0.0000 0.0000 0.0000
   3744 0 0 0 2 5 1 5 5 0 -0.0504 0.0000 0.0000 0.0000 0.0000
   3745 0 0 0 2 5 2 0 0 0 -0.0697 0.0000 0.0000 0.0000 0.0000
   3746 0 0 0 2 5 2 0 1 0 -0.0524 0.0000 0.0000 0.0000 0.0000
   3747 0 0 0 2 5 2 0 2 0 -0.0515 0.0000 0.0000 0.0000 0.0000
   3748 0 0 0 2 5 2 0 3 0 -0.0511 0.0000 0.0000 0.0000 0.0000
   3749 0 0 0 2 5 2 0 4 0 -0.0508 0.0000 0.0000 0.0000 0.0000
   3750 0 0 0 2 5 2 0 5 0 -0.0507 0.0000 0.0000 0.0000 0.0000
   3751 0 0 0 2 5 2 1 0 0 -0.0558 0.0000 0.0000 0.0000 0.0000
   3752 0 0 0 2 5 2 1 1 0 -0.0521 0.0000 0.0000 0.0000 0.0000
   3753 0 0 0 2 5 2 1 2 0 -0.0513 0.0000 0.0000 0.0000 0.0000
   3754 0 0 0 2 5 2 1 3 0 -0.0510 0.0000 0.0000 0.0000 0.0000
   3755 0 0 0 2 5 2 1 4 0 -0.0508 0.0000 0.0000 0.0000 0.0000
   3756 0 0 0 2 5 2 1 5 0 -0.0506 0.0000 0.0000 0.0000 0.0000
   3757 0 0 0 2 5 2 2 0 0 -0.0543 0.0000 0.0000 0.0000 0.0000
   3758 0 0 0 2 5 2 2 1 0 -0.0518 0.0000 0.0000 0.0000 0.0000
   3759 0 0 0 2 5 2 2 2 0 -0.0512 0.0000 0.0000 0.0000 0.0000
   3760 0 0 0 2 5 2 2 3 0 -0.0509 0.0000 0.0000 0.0000 0.0000
   3761 0 0 0 2 5 2 2 4 0 -0.0507 0.0000 0.0000 0.0000 0.0000
   3762 0 0 0 2 5 2 2 5 0 -0.0506 0.0000 0.0000 0.0000 0.0000
   3763 0 0 0 2 5 2 3 0 0 -0.0534 0.0000 0.0000 0.0000 0.0000
   3764 0 0 0 2 5 2 3 1 0 -0.0516 0.0000 0.0000 0.0000 0.0000
   3765 0 0 0 2 5 2 3 2 0 -0.0510 0.0000 0.0000 0.0000 0.0000
   3766 0 0 0 2 5 2 3 3 0 -0.0508 0.0000 0.0000 0.0000 0.0000
   3767 0 0 0 2 5 2 3 4 0 -0.0506 0.0000 0.0000 0.0000 0.0000
   3768 0 0 0 2 5 2 3 5 0 -0.0505 0.0000 0.0000 0.0000 0.0000
   3769 0 0 0 2 5 2 4 0 0 -0.0527 0.0000 0.0000 0.0000 0.0000
   3770 0 0 0 2 5 2 4 1 0 -0.0514 0.0000 0.0000 0.0000 0.0000
   3771 0 0 0 2 5 2 4 2 0 -0.0509 0.0000 0.0000 0.0000 0.0000
   3772 0 0 0 2 5 2 4 3 0 -0.0507 0.0000 0.0000 0.0000 0.0000
   3773 0 0 0 2 5 2 4 4 0 -0.0505 0.0000 0.0000 0.0000 0.0000
   3774 0 0 0 2 5 2 4 5 0 -0.0505 0.0000 0.0000 0.0000 0.0000
   3775 0 0 0 2 5 2 5 0 0 -0.0522 0.0000 0.0000 0.0000 0.0000
   3776 0 0 0 2 5 2 5 1 0 -0.0512 0.0000 0.0000 0.0000 0.0000
   3777 0 0 0 2 5 2 5 2 0 -0.0508 0.0000 0.0000 0.0000 0.0000
   3778 0 0 0 2 5 2 5 3 0 -0.0506 0.0000 0.0000 0.0000 0.0000
   3779 0 0 0 2 5 2 5 4 0 -0.0505 0.0000 0.0000 0.0000 0.0000
   3780 0 0 0 2 5 2 5 5 0 -0.0504 0.0000 0.0000 0.0000 0.0000
   3781 0 0 0 2 5 3 0 0 0 -0.0697 0.0000 0.0000 0.0000 0.0000
   3782 0 0 0 2 5 3 0 1 0 -0.0525 0.0000 0.0000 0.0000 0.0000
   3783 0 0 0 2 5 3 0 2 0 -0.0515 0.0000 0.0000 0.0000 0.0000
   3784 0 0 0 2 5 3 0 3 0 -0.0511 0.0000 0.0000 0.0000 0.0000
   3785 0 0 0 2 5 3 0 4 0 -0.0509 0.0000 0.0000 0.0000 0.0000
   3786 0 0 0 2 5 3 0 5 0 -0.0507 0.0000 0.0000 0.0000 0.0000
   3787 0 0 0 2 5 3 1 0 0 -0.0558 0.0000 0.0000 0.0000 0.0000
   3788 0 0 0 2 5 3 1 1 0 -0.0521 0.0000 0.0000 0.0000 0.0000
   3789 0 0 0 2 5 3 1 2 0 -0.0514 0.0000 0.0000 0.0000 0.0000
   3790 0 0 0 2 5 3 1 3 0 -0.0510 0.0000 0.0000 0.0000 0.0000
   3791 0 0 0 2 5 3 1 4 0 -0.0508 0.0000 0.0000 0.0000 0.0000
   3792 0 0 0 2 5 3 1 5 0 -0.0507 0.0000 0.0000 0.0000 0.0000
   3793 0 0 0 2 5 3 2 0 0 -0.0543 0.0000 0.0000 0.0000 0.0000
   3794 0 0 0 2 5 3 2 1 0 -0.0519 0.0000 0.0000 0.0000 0.0000
   3795 0 0 0 2 5 3 2 2 0 -0.0512 0.0000 0.0000 0.0000 0.0000
   3796 0 0 0 2 5 3 2 3 0 -0.0509 0.0000 0.0000 0.0000 0.0000
   3797 0 0 0 2 5 3 2 4 0 -0.0507 0.0000 0.0000 0.0000 0.0000
   3798 0 0 0 2 5 3 2 5 0 -0.0506 0.0000 0.0000 0.0000 0.0000
   3799 0 0 0 2 5 3 3 0 0 -0.0534 0.0000 0.0000 0.0000 0.0000
   3800 0 0 0 2 5 3 3 1 0 -0.0516 0.0000 0.0000 0.0000 0.0000
   3801 0 0 0 2 5 3 3 2 0 -0.0511 0.0000 0.0000 0.0000 0.0000
   3802 0 0 0 2 5 3 3 3 0 -0.0508 0.0000 0.0000 0.0000 0.0000
   3803 0 0 0 2 5 3 3 4 0 -0.0506 0.0000 0.0000 0.0000 0.0000
   3804 0 0 0 2 5 3 3 5 0 -0.0505 0.0000 0.0000 0.0000 0.0000
   3805 0 0 0 2 5 3 4 0 0 -0.0528 0.0000 0.0000 0.0000 0.0000
   3806 0 0 0 2 5 3 4 1 0 -0.0514 0.0000 0.0000 0.0000 0.0000
   3807 0 0 0 2 5 3 4 2 0 -0.0509 0.0000 0.0000 0.0000 0.0000
   3808 0 0 0 2 5 3 4 3 0 -0.0507 0.0000 0.0000 0.0000 0.0000
   3809 0 0 0 2 5 3 4 4 0 -0.0506 0.0000 0.0000 0.0000 0.0000
   3810 0 0 0 2 5 3 4 5 0 -0.0505 0.0000 0.0000 0.0000 0.0000
   3811 0 0 0 2 5 3 5 0 0 -0.0523 0.0000 0.0000 0.0000 0.0000
   3812 0 0 0 2 5 3 5 1 0 -0.0512 0.0000 0.0000 0.0000 0.0000
   3813 0 0 0 2 5 3 5 2 0 -0.0508 0.0000 0.0000 0.0000 0.0000
   3814 0 0 0 2 5 3 5 3 0 -0.0506 0.0000 0.0000 0.0000 0.0000
   3815 0 0 0 2 5 3 5 4 0 -0.0505 0.0000 0.0000 0.0000 0.0000
   3816 0 0 0 2 5 3 5 5 0 -0.0504 0.0000 0.0000 0.0000 0.0000
   3817 0 0 0 2 5 4 0 0 0 -0.0697 0.0000 0.0000 0.0000 0.0000
   3818 0 0 0 2 5 4 0 1 0 -0.0525 0.0000 0.0000 0.0000 0.0000
   3819 0 0 0 2 5 4 0 2 0 -0.0516 0.0000 0.0000 0.0000 0.0000
   3820 0 0 0 2 5 4 0 3 0 -0.0511 0.0000 0.0000 0.0000 0.0000
   3821 0 0 0 2 5 4 0 4 0 -0.0509 0.0000 0.0000 0.0000 0.0000
   3822 0 0 0 2 5 4 0 5 0 -0.0507 0.0000 0.0000 0.0000 0.0000
   3823 0 0 0 2 5 4 1 0 0 -0.0559 0.0000 0.0000 0.0000 0.0000
   3824 0 0 0 2 5 4 1 1 0 -0.0522 0.0000 0.0000 0.0000 0.0000
   3825 0 0 0 2 5 4 1 2 0 -0.0514 0.0000 0.0000 0.0000 0.0000
   3826 0 0 0 2 5 4 1 3 0 -0.0510 0.0000 0.0000 0.0000 0.0000
   3827 0 0 0 2 5 4 1 4 0 -0.0508 0.0000 0.0000 0.0000 0.0000
   3828 0 0 0 2 5 4 1 5 0 -0.0507 0.0000 0.0000 0.0000 0.0000
   3829 0 0 0 2 5 4 2 0 0 -0.0544 0.0000 0.0000 0.0000 0.0000
   3830 0 0 0 2 5 4 2 1 0 -0.0519 0.0000 0.0000 0.0000 0.0000
   3831 0 0 0 2 5 4 2 2 0 -0.0513 0.0000 0.0000 0.0000 0.0000
   3832 0 0 0 2 5 4 2 3 0 -0.0509 0.0000 0.0000 0.0000 0.0000
   3833 0 0 0 2 5 4 2 4 0 -0.0507 0.0000 0.0000 0.0000 0.0000
   3834 0 0 0 2 5 4 2 5 0 -0.0506 0.0000 0.0000 0.0000 0.0000
   3835 0 0 0 2 5 4 3 0 0 -0.0535 0.0000 0.0000 0.0000 0.0000
   3836 0 0 0 2 5 4 3 1 0 -0.0517 0.0000 0.0000 0.0000 0.0000
   3837 0 0 0 2 5 4 3 2 0 -0.0511 0.0000 0.0000 0.0000 0.0000
   3838 0 0 0 2 5 4 3 3 0 -0.0508 0.0000 0.0000 0.0000 0.0000
   3839 0 0 0 2 5 4 3 4 0 -0.0507 0.0000 0.0000 0.0000 0.0000
   3840 0 0 0 2 5 4 3 5 0 -0.0506 0.0000 0.0000 0.0000 0.0000
   3841 0 0 0 2 5 4 4 0 0 -0.0528 0.0000 0.0000 0.0000 0.0000
   3842 0 0 0 2 5 4 4 1 0 -0.0515 0.0000 0.0000 0.0000 0.0000
   3843 0 0 0 2 5 4 4 2 0 -0.0510 0.0000 0.0000 0.0000 0.0000
   3844 0 0 0 2 5 4 4 3 0 -0.0507 0.0000 0.0000 0.0000 0.0000
   3845 0 0 0 2 5 4 4 4 0 -0.0506 0.0000 0.0000 0.0000 0.0000
   3846 0 0 0 2 5 4 4 5 0 -0.0505 0.0000 0.0000 0.0000 0.0000
   3847 0 0 0 2 5 4 5 0 0 -0.0523 0.0000 0.0000 0.0000 0.0000
   3848 0 0 0 2 5 4 5 1 0 -0.0513 0.0000 0.0000 0.0000 0.0000
   3849 0 0 0 2 5 4 5 2 0 -0.0509 0.0000 0.0000 0.0000 0.0000
   3850 0 0 0 2 5 4 5 3 0 -0.0507 0.0000 0.0000 0.0000 0.0000
   3851 0 0 0 2 5 4 5 4 0 -0.0505 0.0000 0.0000 0.0000 0.0000
   3852 0 0 0 2 5 4 5 5 0 -0.0505 0.0000 0.0000 0.0000 0.0000
   3853 0 0 0 2 5 5 0 0 0 -0.0698 0.0000 0.0000 0.0000 0.0000
   3854 0 0 0 2 5 5 0 1 0 -0.0525 0.0000 0.0000 0.0000 0.0000
   3855 0 0 0 2 5 5 0 2 0 -0.0516 0.0000 0.0000 0.0000 0.0000
   3856 0 0 0 2 5 5 0 3 0 -0.0512 0.0000 0.0000 0.0000 0.0000
   3857 0 0 0 2 5 5 0 4 0 -0.0509 0.0000 0.0000 0.0000 0.0000
   3858 0 0 0 2 5 5 0 5 0 -0.0508 0.0000 0.0000 0.0000 0.0000
   3859 0 0 0 2 5 5 1 0 0 -0.0559 0.0000 0.0000 0.0000 0.0000
   3860 0 0 0 2 5 5 1 1 0 -0.0522 0.0000 0.0000 0.0000 0.0000
   3861 0 0 0 2 5 5 1 2 0 -0.0514 0.0000 0.0000 0.0000 0.0000
   3862 0 0 0 2 5 5 1 3 0 -0.0511 0.0000 0.0000 0.0000 0.0000
   3863 0 0 0 2 5 5 1 4 0 -0.0509 0.0000 0.0000 0.0000 0.0000
   3864 0 0 0 2 5 5 1 5 0 -0.0507 0.0000 0.0000 0.0000 0.0000
   3865 0 0 0 2 5 5 2 0 0 -0.0544 0.0000 0.0000 0.0000 0.0000
   3866 0 0 0 2 5 5 2 1 0 -0.0520 0.0000 0.0000 0.0000 0.0000
   3867 0 0 0 2 5 5 2 2 0 -0.0513 0.0000 0.0000 0.0000 0.0000
   3868 0 0 0 2 5 5 2 3 0 -0.0510 0.0000 0.0000 0.0000 0.0000
   3869 0 0 0 2 5 5 2 4 0 -0.0508 0.0000 0.0000 0.0000 0.0000
   3870 0 0 0 2 5 5 2 5 0 -0.0506 0.0000 0.0000 0.0000 0.0000
   3871 0 0 0 2 5 5 3 0 0 -0.0535 0.0000 0.0000 0.0000 0.0000
   3872 0 0 0 2 5 5 3 1 0 -0.0517 0.0000 0.0000 0.0000 0.0000
   3873 0 0 0 2 5 5 3 2 0 -0.0512 0.0000 0.0000 0.0000 0.0000
   3874 0 0 0 2 5 5 3 3 0 -0.0509 0.0000 0.0000 0.0000 0.0000
   3875 0 0 0 2 5 5 3 4 0 -0.0507 0.0000 0.0000 0.0000 0.0000
   3876 0 0 0 2 5 5 3 5 0 -0.0506 0.0000 0.0000 0.0000 0.0000
   3877 0 0 0 2 5 5 4 0 0 -0.0529 0.0000 0.0000 0.0000 0.0000
   3878 0 0 0 2 5 5 4 1 0 -0.0515 0.0000 0.0000 0.0000 0.0000
   3879 0 0 0 2 5 5 4 2 0 -0.0510 0.0000 0.0000 0.0000 0.0000
   3880 0 0 0 2 5 5 4 3 0 -0.0508 0.0000 0.0000 0.0000 0.0000
   3881 0 0 0 2 5 5 4 4 0 -0.0506 0.0000 0.0000 0.0000 0.0000
   3882 0 0 0 2 5 5 4 5 0 -0.0505 0.0000 0.0000 0.0000 0.0000
   3883 0 0 0 2 5 5 5 0 0 -0.0524 0.0000 0.0000 0.0000 0.0000
   3884 0 0 0 2 5 5 5 1 0 -0.0513 0.0000 0.0000 0.0000 0.0000
   3885 0 0 0 2 5 5 5 2 0 -0.0509 0.0000 0.0000 0.0000 0.0000
   3886 0 0 0 2 5 5 5 3 0 -0.0507 0.0000 0.0000 0.0000 0.0000
   3887 0 0 0 2 5 5 5 4 0 -0.0506 0.0000 0.0000 0.0000 0.0000
   3888 0 0 0 2 5 5 5 5 0 -0.0505 0.0000 0.0000 0.0000 0.0000
   3889 0 0 0 3 0 0 0 0 0 -0.0706 0.0000 0.0000 0.0000 0.0000
   3890 0 0 0 3 0 0 0 1 0 -0.0530 0.0000 0.0000 0.0000 0.0000
   3891 0 0 0 3 0 0 0 2 0 -0.0519 0.0000 0.0000 0.0000 0.0000
   3892 0 0 0 3 0 0 0 3 0 -0.0514 0.0000 0.0000 0.0000 0.0000
   3893 0 0 0 3 0 0 0 4 0 -0.0511 0.0000 0.0000 0.0000 0.0000
   3894 0 0 0 3 0 0 0 5 0 -0.0509 0.0000 0.0000 0.0000 0.0000
   3895 0 0 0 3 0 0 1 0 0 -0.0566 0.0000 0.0000 0.0000 0.0000
   3896 0 0 0 3 0 0 1 1 0 -0.0527 0.0000 0.0000 0.0000 0.0000
   3897 0 0 0 3 0 0 1 2 0 -0.0517 0.0000 0.0000 0.0000 0.0000
   3898 0 0 0 3 0 0 1 3 0 -0.0513 0.0000 0.0000 0.0000 0.0000
   3899 0 0 0 3 0 0 1 4 0 -0.0510 0.0000 0.0000 0.0000 0.0000
   3900 0 0 0 3 0 0 1 5 0 -0.0509 0.0000 0.0000 0.0000 0.0000
   3901 0 0 0 3 0 0 2 0 0 -0.0551 0.0000 0.0000 0.0000 0.0000
   3902 0 0 0 3 0 0 2 1 0 -0.0524 0.0000 0.0000 0.0000 0.0000
   3903 0 0 0 3 0 0 2 2 0 -0.0516 0.0000 0.0000 0.0000 0.0000
   3904 0 0 0 3 0 0 2 3 0 -0.0512 0.0000 0.0000 0.0000 0.0000
   3905 0 0 0 3 0 0 2 4 0 -0.0510 0.0000 0.0000 0.0000 0.0000
   3906 0 0 0 3 0 0 2 5 0 -0.0508 0.0000 0.0000 0.0000 0.0000
   3907 0 0 0 3 0 0 3 0 0 -0.0542 0.0000 0.0000 0.0000 0.0000
   3908 0 0 0 3 0 0 3 1 0 -0.0521 0.0000 0.0000 0.0000 0.0000
   3909 0 0 0 3 0 0 3 2 0 -0.0514 0.0000 0.0000 0.0000 0.0000
   3910 0 0 0 3 0 0 3 3 0 -0.0511 0.0000 0.0000 0.0000 0.0000
   3911 0 0 0 3 0 0 3 4 0 -0.0509 0.0000 0.0000 0.0000 0.0000
   3912 0 0 0 3 0 0 3 5 0 -0.0507 0.0000 0.0000 0.0000 0.0000
   3913 0 0 0 3 0 0 4 0 0 -0.0535 0.0000 0.0000 0.0000 0.0000
   3914 0 0 0 3 0 0 4 1 0 -0.0519 0.0000 0.0000 0.0000 0.0000
   3915 0 0 0 3 0 0 4 2 0 -0.0513 0.0000 0.0000 0.0000 0.0000
   3916 0 0 0 3 0 0 4 3 0 -0.0510 0.0000 0.0000 0.0000 0.0000
   3917 0 0 0 3 0 0 4 4 0 -0.0508 0.0000 0.0000 0.0000 0.0000
   3918 0 0 0 3 0 0 4 5 0 -0.0507 0.0000 0.0000 0.0000 0.0000
   3919 0 0 0 3 0 0 5 0 0 -0.0530 0.0000 0.0000 0.0000 0.0000
   3920 0 0 0 3 0 0 5 1 0 -0.0517 0.0000 0.0000 0.0000 0.0000
   3921 0 0 0 3 0 0 5 2 0 -0.0512 0.0000 0.0000 0.0000 0.0000
   3922 0 0 0 3 0 0 5 3 0 -0.0509 0.0000 0.0000 0.0000 0.0000
   3923 0 0 0 3 0 0 5 4 0 -0.0507 0.0000 0.0000 0.0000 0.0000
   3924 0 0 0 3 0 0 5 5 0 -0.0506 0.0000 0.0000 0.0000 0.0000
   3925 0 0 0 3 0 1 0 0 0 -0.0706 0.0000 0.0000 0.0000 0.0000
   3926 0 0 0 3 0 1 0 1 0 -0.0530 0.0000 0.0000 0.0000 0.0000
   3927 0 0 0 3 0 1 0 2 0 -0.0519 0.0000 0.0000 0.0000 0.0000
   3928 0 0 0 3 0 1 0 3 0 -0.0514 0.0000 0.0000 0.0000 0.0000
   3929 0 0 0 3 0 1 0 4 0 -0.0511 0.0000 0.0000 0.0000 0.0000
   3930 0 0 0 3 0 1 0 5 0 -0.0509 0.0000 0.0000 0.0000 0.0000
   3931 0 0 0 3 0 1 1 0 0 -0.0566 0.0000 0.0000 0.0000 0.0000
   3932 0 0 0 3 0 1 1 1 0 -0.0527 0.0000 0.0000 0.0000 0.0000
   3933 0 0 0 3 0 1 1 2 0 -0.0518 0.0000 0.0000 0.0000 0.0000
   3934 0 0 0 3 0 1 1 3 0 -0.0513 0.0000 0.0000 0.0000 0.0000
   3935 0 0 0 3 0 1 1 4 0 -0.0511 0.0000 0.0000 0.0000 0.0000
   3936 0 0 0 3 0 1 1 5 0 -0.0509 0.0000 0.0000 0.0000 0.0000
   3937 0 0 0 3 0 1 2 0 0 -0.0551 0.0000 0.0000 0.0000 0.0000
   3938 0 0 0 3 0 1 2 1 0 -0.0524 0.0000 0.0000 0.0000 0.0000
   3939 0 0 0 3 0 1 2 2 0 -0.0516 0.0000 0.0000 0.0000 0.0000
   3940 0 0 0 3 0 1 2 3 0 -0.0512 0.0000 0.0000 0.0000 0.0000
   3941 0 0 0 3 0 1 2 4 0 -0.0510 0.0000 0.0000 0.0000 0.0000
   3942 0 0 0 3 0 1 2 5 0 -0.0508 0.0000 0.0000 0.0000 0.0000
   3943 0 0 0 3 0 1 3 0 0 -0.0542 0.0000 0.0000 0.0000 0.0000
   3944 0 0 0 3 0 1 3 1 0 -0.0522 0.0000 0.0000 0.0000 0.0000
   3945 0 0 0 3 0 1 3 2 0 -0.0515 0.0000 0.0000 0.0000 0.0000
   3946 0 0 0 3 0 1 3 3 0 -0.0511 0.0000 0.0000 0.0000 0.0000
   3947 0 0 0 3 0 1 3 4 0 -0.0509 0.0000 0.0000 0.0000 0.0000
   3948 0 0 0 3 0 1 3 5 0 -0.0508 0.0000 0.0000 0.0000 0.0000
   3949 0 0 0 3 0 1 4 0 0 -0.0536 0.0000 0.0000 0.0000 0.0000
   3950 0 0 0 3 0 1 4 1 0 -0.0519 0.0000 0.0000 0.0000 0.0000
   3951 0 0 0 3 0 1 4 2 0 -0.0513 0.0000 0.0000 0.0000 0.0000
   3952 0 0 0 3 0 1 4 3 0 -0.0510 0.0000 0.0000 0.0000 0.0000
   3953 0 0 0 3 0 1 4 4 0 -0.0508 0.0000 0.0000 0.0000 0.0000
   3954 0 0 0 3 0 1 4 5 0 -0.0507 0.0000 0.0000 0.0000 0.0000
   3955 0 0 0 3 0 1 5 0 0 -0.0530 0.0000 0.0000 0.0000 0.0000
   3956 0 0 0 3 0 1 5 1 0 -0.0517 0.0000 0.0000 0.0000 0.0000
   3957 0 0 0 3 0 1 5 2 0 -0.0512 0.0000 0.0000 0.0000 0.0000
   3958 0 0 0 3 0 1 5 3 0 -0.0509 0.0000 0.0000 0.0000 0.0000
   3959 0 0 0 3 0 1 5 4 0 -0.0508 0.0000 0.0000 0.0000 0.0000
   3960 0 0 0 3 0 1 5 5 0 -0.0506 0.0000 0.0000 0.0000 0.0000
   3961 0 0 0 3 0 2 0 0 0 -0.0707 0.0000 0.0000 0.0000 0.0000
   3962 0 0 0 3 0 2 0 1 0 -0.0531 0.0000 0.0000 0.0000 0.0000
   3963 0 0 0 3 0 2 0 2 0 -0.0520 0.0000 0.0000 0.0000 0.0000
   3964 0 0 0 3 0 2 0 3 0 -0.0515 0.0000 0.0000 0.0000 0.0000
   3965 0 0 0 3 0 2 0 4 0 -0.0512 0.0000 0.0000 0.0000 0.0000
   3966 0 0 0 3 0 2 0 5 0 -0.0510 0.0000 0.0000 0.0000 0.0000
   3967 0 0 0 3 0 2 1 0 0 -0.0566 0.0000 0.0000 0.0000 0.0000
   3968 0 0 0 3 0 2 1 1 0 -0.0527 0.0000 0.0000 0.0000 0.0000
   3969 0 0 0 3 0 2 1 2 0 -0.0518 0.0000 0.0000 0.0000 0.0000
   3970 0 0 0 3 0 2 1 3 0 -0.0513 0.0000 0.0000 0.0000 0.0000
   3971 0 0 0 3 0 2 1 4 0 -0.0511 0.0000 0.0000 0.0000 0.0000
   3972 0 0 0 3 0 2 1 5 0 -0.0509 0.0000 0.0000 0.0000 0.0000
   3973 0 0 0 3 0 2 2 0 0 -0.0551 0.0000 0.0000 0.0000 0.0000
   3974 0 0 0 3 0 2 2 1 0 -0.0524 0.0000 0.0000 0.0000 0.0000
   3975 0 0 0 3 0 2 2 2 0 -0.0516 0.0000 0.0000 0.0000 0.0000
   3976 0 0 0 3 0 2 2 3 0 -0.0512 0.0000 0.0000 0.0000 0.0000
   3977 0 0 0 3 0 2 2 4 0 -0.0510 0.0000 0.0000 0.0000 0.0000
   3978 0 0 0 3 0 2 2 5 0 -0.0508 0.0000 0.0000 0.0000 0.0000
   3979 0 0 0 3 0 2 3 0 0 -0.0542 0.0000 0.0000 0.0000 0.0000
   3980 0 0 0 3 0 2 3 1 0 -0.0522 0.0000 0.0000 0.0000 0.0000
   3981 0 0 0 3 0 2 3 2 0 -0.0515 0.0000 0.0000 0.0000 0.0000
   3982 0 0 0 3 0 2 3 3 0 -0.0511 0.0000 0.0000 0.0000 0.0000
   3983 0 0 0 3 0 2 3 4 0 -0.0509 0.0000 0.0000 0.0000 0.0000
   3984 0 0 0 3 0 2 3 5 0 -0.0508 0.0000 0.0000 0.0000 0.0000
   3985 0 0 0 3 0 2 4 0 0 -0.0536 0.0000 0.0000 0.0000 0.0000
   3986 0 0 0 3 0 2 4 1 0 -0.0520 0.0000 0.0000 0.0000 0.0000
   3987 0 0 0 3 0 2 4 2 0 -0.0514 0.0000 0.0000 0.0000 0.0000
   3988 0 0 0 3 0 2 4 3 0 -0.0511 0.0000 0.0000 0.0000 0.0000
   3989 0 0 0 3 0 2 4 4 0 -0.0509 0.0000 0.0000 0.0000 0.0000
   3990 0 0 0 3 0 2 4 5 0 -0.0507 0.0000 0.0000 0.0000 0.0000
   3991 0 0 0 3 0 2 5 0 0 -0.0531 0.0000 0.0000 0.0000 0.0000
   3992 0 0 0 3 0 2 5 1 0 -0.0518 0.0000 0.0000 0.0000 0.0000
   3993 0 0 0 3 0 2 5 2 0 -0.0512 0.0000 0.0000 0.0000 0.0000
   3994 0 0 0 3 0 2 5 3 0 -0.0510 0.0000 0.0000 0.0000 0.0000
   3995 0 0 0 3 0 2 5 4 0 -0.0508 0.0000 0.0000 0.0000 0.0000
   3996 0 0 0 3 0 2 5 5 0 -0.0507 0.0000 0.0000 0.0000 0.0000
   3997 0 0 0 3 0 3 0 0 0 -0.0707 0.0000 0.0000 0.0000 0.0000
   3998 0 0 0 3 0 3 0 1 0 -0.0531 0.0000 0.0000 0.0000 0.0000
   3999 0 0 0 3 0 3 0 2 0 -0.0520 0.0000 0.0000 0.0000 0.0000
   4000 0 0 0 3 0 3 0 3 0 -0.0515 0.0000 0.0000 0.0000 0.0000
   4001 0 0 0 3 0 3 0 4 0 -0.0512 0.0000 0.0000 0.0000 0.0000
   4002 0 0 0 3 0 3 0 5 0 -0.0510 0.0000 0.0000 0.0000 0.0000
   4003 0 0 0 3 0 3 1 0 0 -0.0566 0.0000 0.0000 0.0000 0.0000
   4004 0 0 0 3 0 3 1 1 0 -0.0528 0.0000 0.0000 0.0000 0.0000
   4005 0 0 0 3 0 3 1 2 0 -0.0518 0.0000 0.0000 0.0000 0.0000
   4006 0 0 0 3 0 3 1 3 0 -0.0514 0.0000 0.0000 0.0000 0.0000
   4007 0 0 0 3 0 3 1 4 0 -0.0511 0.0000 0.0000 0.0000 0.0000
   4008 0 0 0 3 0 3 1 5 0 -0.0509 0.0000 0.0000 0.0000 0.0000
   4009 0 0 0 3 0 3 2 0 0 -0.0552 0.0000 0.0000 0.0000 0.0000
   4010 0 0 0 3 0 3 2 1 0 -0.0525 0.0000 0.0000 0.0000 0.0000
   4011 0 0 0 3 0 3 2 2 0 -0.0517 0.0000 0.0000 0.0000 0.0000
   4012 0 0 0 3 0 3 2 3 0 -0.0513 0.0000 0.0000 0.0000 0.0000
   4013 0 0 0 3 0 3 2 4 0 -0.0510 0.0000 0.0000 0.0000 0.0000
   4014 0 0 0 3 0 3 2 5 0 -0.0509 0.0000 0.0000 0.0000 0.0000
   4015 0 0 0 3 0 3 3 0 0 -0.0543 0.0000 0.0000 0.0000 0.0000
   4016 0 0 0 3 0 3 3 1 0 -0.0522 0.0000 0.0000 0.0000 0.0000
   4017 0 0 0 3 0 3 3 2 0 -0.0515 0.0000 0.0000 0.0000 0.0000
   4018 0 0 0 3 0 3 3 3 0 -0.0512 0.0000 0.0000 0.0000 0.0000
   4019 0 0 0 3 0 3 3 4 0 -0.0510 0.0000 0.0000 0.0000 0.0000
   4020 0 0 0 3 0 3 3 5 0 -0.0508 0.0000 0.0000 0.0000 0.0000
   4021 0 0 0 3 0 3 4 0 0 -0.0536 0.0000 0.0000 0.0000 0.0000
   4022 0 0 0 3 0 3 4 1 0 -0.0520 0.0000 0.0000 0.0000 0.0000
   4023 0 0 0 3 0 3 4 2 0 -0.0514 0.0000 0.0000 0.0000 0.0000
   4024 0 0 0 3 0 3 4 3 0 -0.0511 0.0000 0.0000 0.0000 0.0000
   4025 0 0 0 3 0 3 4 4 0 -0.0509 0.0000 0.0000 0.0000 0.0000
   4026 0 0 0 3 0 3 4 5 0 -0.0507 0.0000 0.0000 0.0000 0.0000
   4027 0 0 0 3 0 3 5 0 0 -0.0531 0.0000 0.0000 0.0000 0.0000
   4028 0 0 0 3 0 3 5 1 0 -0.0518 0.0000 0.0000 0.0000 0.0000
   4029 0 0 0 3 0 3 5 2 0 -0.0513 0.0000 0.0000 0.0000 0.0000
   4030 0 0 0 3 0 3 5 3 0 -0.0510 0.0000 0.0000 0.0000 0.0000
   4031 0 0 0 3 0 3 5 4 0 -0.0508 0.0000 0.0000 0.0000 0.0000
   4032 0 0 0 3 0 3 5 5 0 -0.0507 0.0000 0.0000 0.0000 0.0000
   4033 0 0 0 3 0 4 0 0 0 -0.0707 0.0000 0.0000 0.0000 0.0000
   4034 0 0 0 3 0 4 0 1 0 -0.0531 0.0000 0.0000 0.0000 0.0000
   4035 0 0 0 3 0 4 0 2 0 -0.0520 0.0000 0.0000 0.0000 0.0000
   4036 0 0 0 3 0 4 0 3 0 -0.0515 0.0000 0.0000 0.0000 0.0000
   4037 0 0 0 3 0 4 0 4 0 -0.0512 0.0000 0.0000 0.0000 0.0000
   4038 0 0 0 3 0 4 0 5 0 -0.0510 0.0000 0.0000 0.0000 0.0000
   4039 0 0 0 3 0 4 1 0 0 -0.0567 0.0000 0.0000 0.0000 0.0000
   4040 0 0 0 3 0 4 1 1 0 -0.0528 0.0000 0.0000 0.0000 0.0000
   4041 0 0 0 3 0 4 1 2 0 -0.0519 0.0000 0.0000 0.0000 0.0000
   4042 0 0 0 3 0 4 1 3 0 -0.0514 0.0000 0.0000 0.0000 0.0000
   4043 0 0 0 3 0 4 1 4 0 -0.0511 0.0000 0.0000 0.0000 0.0000
   4044 0 0 0 3 0 4 1 5 0 -0.0509 0.0000 0.0000 0.0000 0.0000
   4045 0 0 0 3 0 4 2 0 0 -0.0552 0.0000 0.0000 0.0000 0.0000
   4046 0 0 0 3 0 4 2 1 0 -0.0525 0.0000 0.0000 0.0000 0.0000
   4047 0 0 0 3 0 4 2 2 0 -0.0517 0.0000 0.0000 0.0000 0.0000
   4048 0 0 0 3 0 4 2 3 0 -0.0513 0.0000 0.0000 0.0000 0.0000
   4049 0 0 0 3 0 4 2 4 0 -0.0510 0.0000 0.0000 0.0000 0.0000
   4050 0 0 0 3 0 4 2 5 0 -0.0509 0.0000 0.0000 0.0000 0.0000
   4051 0 0 0 3 0 4 3 0 0 -0.0543 0.0000 0.0000 0.0000 0.0000
   4052 0 0 0 3 0 4 3 1 0 -0.0523 0.0000 0.0000 0.0000 0.0000
   4053 0 0 0 3 0 4 3 2 0 -0.0516 0.0000 0.0000 0.0000 0.0000
   4054 0 0 0 3 0 4 3 3 0 -0.0512 0.0000 0.0000 0.0000 0.0000
   4055 0 0 0 3 0 4 3 4 0 -0.0510 0.0000 0.0000 0.0000 0.0000
   4056 0 0 0 3 0 4 3 5 0 -0.0508 0.0000 0.0000 0.0000 0.0000
   4057 0 0 0 3 0 4 4 0 0 -0.0537 0.0000 0.0000 0.0000 0.0000
   4058 0 0 0 3 0 4 4 1 0 -0.0520 0.0000 0.0000 0.0000 0.0000
   4059 0 0 0 3 0 4 4 2 0 -0.0514 0.0000 0.0000 0.0000 0.0000
   4060 0 0 0 3 0 4 4 3 0 -0.0511 0.0000 0.0000 0.0000 0.0000
   4061 0 0 0 3 0 4 4 4 0 -0.0509 0.0000 0.0000 0.0000 0.0000
   4062 0 0 0 3 0 4 4 5 0 -0.0508 0.0000 0.0000 0.0000 0.0000
   4063 0 0 0 3 0 4 5 0 0 -0.0532 0.0000 0.0000 0.0000 0.0000
   4064 0 0 0 3 0 4 5 1 0 -0.0518 0.0000 0.0000 0.0000 0.0000
   4065 0 0 0 3 0 4 5 2 0 -0.0513 0.0000 0.0000 0.0000 0.0000
   4066 0 0 0 3 0 4 5 3 0 -0.0510 0.0000 0.0000 0.0000 0.0000
   4067 0 0 0 3 0 4 5 4 0 -0.0508 0.0000 0.0000 0.0000 0.0000
   4068 0 0 0 3 0 4 5 5 0 -0.0507 0.0000 0.0000 0.0000 0.0000
   4069 0 0 0 3 0 5 0 0 0 -0.0707 0.0000 0.0000 0.0000 0.0000
   4070 0 0 0 3 0 5 0 1 0 -0.0532 0.0000 0.0000 0.0000 0.0000
   4071 0 0 0 3 0 5 0 2 0 -0.0520 0.0000 0.0000 0.0000 0.0000
   4072 0 0 0 3 0 5 0 3 0 -0.0515 0.0000 0.0000 0.0000 0.0000
   4073 0 0 0 3 0 5 0 4 0 -0.0512 0.0000 0.0000 0.0000 0.0000
   4074 0 0 0 3 0 5 0 5 0 -0.0510 0.0000 0.0000 0.0000 0.0000
   4075 0 0 0 3 0 5 1 0 0 -0.0567 0.0000 0.0000 0.0000 0.0000
   4076 0 0 0 3 0 5 1 1 0 -0.0528 0.0000 0.0000 0.0000 0.0000
   4077 0 0 0 3 0 5 1 2 0 -0.0519 0.0000 0.0000 0.0000 0.0000
   4078 0 0 0 3 0 5 1 3 0 -0.0514 0.0000 0.0000 0.0000 0.0000
   4079 0 0 0 3 0 5 1 4 0 -0.0511 0.0000 0.0000 0.0000 0.0000
   4080 0 0 0 3 0 5 1 5 0 -0.0510 0.0000 0.0000 0.0000 0.0000
   4081 0 0 0 3 0 5 2 0 0 -0.0552 0.0000 0.0000 0.0000 0.0000
   4082 0 0 0 3 0 5 2 1 0 -0.0526 0.0000 0.0000 0.0000 0.0000
   4083 0 0 0 3 0 5 2 2 0 -0.0517 0.0000 0.0000 0.0000 0.0000
   4084 0 0 0 3 0 5 2 3 0 -0.0513 0.0000 0.0000 0.0000 0.0000
   4085 0 0 0 3 0 5 2 4 0 -0.0511 0.0000 0.0000 0.0000 0.0000
   4086 0 0 0 3 0 5 2 5 0 -0.0509 0.0000 0.0000 0.0000 0.0000
   4087 0 0 0 3 0 5 3 0 0 -0.0543 0.0000 0.0000 0.0000 0.0000
   4088 0 0 0 3 0 5 3 1 0 -0.0523 0.0000 0.0000 0.0000 0.0000
   4089 0 0 0 3 0 5 3 2 0 -0.0516 0.0000 0.0000 0.0000 0.0000
   4090 0 0 0 3 0 5 3 3 0 -0.0512 0.0000 0.0000 0.0000 0.0000
   4091 0 0 0 3 0 5 3 4 0 -0.0510 0.0000 0.0000 0.0000 0.0000
   4092 0 0 0 3 0 5 3 5 0 -0.0508 0.0000 0.0000 0.0000 0.0000
   4093 0 0 0 3 0 5 4 0 0 -0.0537 0.0000 0.0000 0.0000 0.0000
   4094 0 0 0 3 0 5 4 1 0 -0.0521 0.0000 0.0000 0.0000 0.0000
   4095 0 0 0 3 0 5 4 2 0 -0.0515 0.0000 0.0000 0.0000 0.0000
   4096 0 0 0 3 0 5 4 3 0 -0.0511 0.0000 0.0000 0.0000 0.0000
   4097 0 0 0 3 0 5 4 4 0 -0.0509 0.0000 0.0000 0.0000 0.0000
   4098 0 0 0 3 0 5 4 5 0 -0.0508 0.0000 0.0000 0.0000 0.0000
   4099 0 0 0 3 0 5 5 0 0 -0.0532 0.0000 0.0000 0.0000 0.0000
   4100 0 0 0 3 0 5 5 1 0 -0.0519 0.0000 0.0000 0.0000 0.0000
   4101 0 0 0 3 0 5 5 2 0 -0.0513 0.0000 0.0000 0.0000 0.0000
   4102 0 0 0 3 0 5 5 3 0 -0.0510 0.0000 0.0000 0.0000 0.0000
   4103 0 0 0 3 0 5 5 4 0 -0.0509 0.0000 0.0000 0.0000 0.0000
   4104 0 0 0 3 0 5 5 5 0 -0.0507 0.0000 0.0000 0.0000 0.0000
   4105 0 0 0 3 1 0 0 0 0 -0.0706 0.0000 0.0000 0.0000 0.0000
   4106 0 0 0 3 1 0 0 1 0 -0.0530 0.0000 0.0000 0.0000 0.0000
   4107 0 0 0 3 1 0 0 2 0 -0.0519 0.0000 0.0000 0.0000 0.0000
   4108 0 0 0 3 1 0 0 3 0 -0.0514 0.0000 0.0000 0.0000 0.0000
   4109 0 0 0 3 1 0 0 4 0 -0.0511 0.0000 0.0000 0.0000 0.0000
   4110 0 0 0 3 1 0 0 5 0 -0.0509 0.0000 0.0000 0.0000 0.0000
   4111 0 0 0 3 1 0 1 0 0 -0.0566 0.0000 0.0000 0.0000 0.0000
   4112 0 0 0 3 1 0 1 1 0 -0.0527 0.0000 0.0000 0.0000 0.0000
   4113 0 0 0 3 1 0 1 2 0 -0.0517 0.0000 0.0000 0.0000 0.0000
   4114 0 0 0 3 1 0 1 3 0 -0.0513 0.0000 0.0000 0.0000 0.0000
   4115 0 0 0 3 1 0 1 4 0 -0.0510 0.0000 0.0000 0.0000 0.0000
   4116 0 0 0 3 1 0 1 5 0 -0.0509 0.0000 0.0000 0.0000 0.0000
   4117 0 0 0 3 1 0 2 0 0 -0.0551 0.0000 0.0000 0.0000 0.0000
   4118 0 0 0 3 1 0 2 1 0 -0.0524 0.0000 0.0000 0.0000 0.0000
   4119 0 0 0 3 1 0 2 2 0 -0.0516 0.0000 0.0000 0.0000 0.0000
   4120 0 0 0 3 1 0 2 3 0 -0.0512 0.0000 0.0000 0.0000 0.0000
   4121 0 0 0 3 1 0 2 4 0 -0.0510 0.0000 0.0000 0.0000 0.0000
   4122 0 0 0 3 1 0 2 5 0 -0.0508 0.0000 0.0000 0.0000 0.0000
   4123 0 0 0 3 1 0 3 0 0 -0.0542 0.0000 0.0000 0.0000 0.0000
   4124 0 0 0 3 1 0 3 1 0 -0.0521 0.0000 0.0000 0.0000 0.0000
   4125 0 0 0 3 1 0 3 2 0 -0.0514 0.0000 0.0000 0.0000 0.0000
   4126 0 0 0 3 1 0 3 3 0 -0.0511 0.0000 0.0000 0.0000 0.0000
   4127 0 0 0 3 1 0 3 4 0 -0.0509 0.0000 0.0000 0.0000 0.0000
   4128 0 0 0 3 1 0 3 5 0 -0.0507 0.0000 0.0000 0.0000 0.0000
   4129 0 0 0 3 1 0 4 0 0 -0.0535 0.0000 0.0000 0.0000 0.0000
   4130 0 0 0 3 1 0 4 1 0 -0.0519 0.0000 0.0000 0.0000 0.0000
   4131 0 0 0 3 1 0 4 2 0 -0.0513 0.0000 0.0000 0.0000 0.0000
   4132 0 0 0 3 1 0 4 3 0 -0.0510 0.0000 0.0000 0.0000 0.0000
   4133 0 0 0 3 1 0 4 4 0 -0.0508 0.0000 0.0000 0.0000 0.0000
   4134 0 0 0 3 1 0 4 5 0 -0.0507 0.0000 0.0000 0.0000 0.0000
   4135 0 0 0 3 1 0 5 0 0 -0.0530 0.0000 0.0000 0.0000 0.0000
   4136 0 0 0 3 1 0 5 1 0 -0.0517 0.0000 0.0000 0.0000 0.0000
   4137 0 0 0 3 1 0 5 2 0 -0.0512 0.0000 0.0000 0.0000 0.0000
   4138 0 0 0 3 1 0 5 3 0 -0.0509 0.0000 0.0000 0.0000 0.0000
   4139 0 0 0 3 1 0 5 4 0 -0.0507 0.0000 0.0000 0.0000 0.0000
   4140 0 0 0 3 1 0 5 5 0 -0.0506 0.0000 0.0000 0.0000 0.0000
   4141 0 0 0 3 1 1 0 0 0 -0.0706 0.0000 0.0000 0.0000 0.0000
   4142 0 0 0 3 1 1 0 1 0 -0.0530 0.0000 0.0000 0.0000 0.0000
   4143 0 0 0 3 1 1 0 2 0 -0.0519 0.0000 0.0000 0.0000 0.0000
   4144 0 0 0 3 1 1 0 3 0 -0.0514 0.0000 0.0000 0.0000 0.0000
   4145 0 0 0 3 1 1 0 4 0 -0.0511 0.0000 0.0000 0.0000 0.0000
   4146 0 0 0 3 1 1 0 5 0 -0.0509 0.0000 0.0000 0.0000 0.0000
   4147 0 0 0 3 1 1 1 0 0 -0.0566 0.0000 0.0000 0.0000 0.0000
   4148 0 0 0 3 1 1 1 1 0 -0.0527 0.0000 0.0000 0.0000 0.0000
   4149 0 0 0 3 1 1 1 2 0 -0.0518 0.0000 0.0000 0.0000 0.0000
   4150 0 0 0 3 1 1 1 3 0 -0.0513 0.0000 0.0000 0.0000 0.0000
   4151 0 0 0 3 1 1 1 4 0 -0.0511 0.0000 0.0000 0.0000 0.0000
   4152 0 0 0 3 1 1 1 5 0 -0.0509 0.0000 0.0000 0.0000 0.0000
   4153 0 0 0 3 1 1 2 0 0 -0.0551 0.0000 0.0000 0.0000 0.0000
   4154 0 0 0 3 1 1 2 1 0 -0.0524 0.0000 0.0000 0.0000 0.0000
   4155 0 0 0 3 1 1 2 2 0 -0.0516 0.0000 0.0000 0.0000 0.0000
   4156 0 0 0 3 1 1 2 3 0 -0.0512 0.0000 0.0000 0.0000 0.0000
   4157 0 0 0 3 1 1 2 4 0 -0.0510 0.0000 0.0000 0.0000 0.0000
   4158 0 0 0 3 1 1 2 5 0 -0.0508 0.0000 0.0000 0.0000 0.0000
   4159 0 0 0 3 1 1 3 0 0 -0.0542 0.0000 0.0000 0.0000 0.0000
   4160 0 0 0 3 1 1 3 1 0 -0.0522 0.0000 0.0000 0.0000 0.0000
   4161 0 0 0 3 1 1 3 2 0 -0.0515 0.0000 0.0000 0.0000 0.0000
   4162 0 0 0 3 1 1 3 3 0 -0.0511 0.0000 0.0000 0.0000 0.0000
   4163 0 0 0 3 1 1 3 4 0 -0.0509 0.0000 0.0000 0.0000 0.0000
   4164 0 0 0 3 1 1 3 5 0 -0.0508 0.0000 0.0000 0.0000 0.0000
   4165 0 0 0 3 1 1 4 0 0 -0.0536 0.0000 0.0000 0.0000 0.0000
   4166 0 0 0 3 1 1 4 1 0 -0.0519 0.0000 0.0000 0.0000 0.0000
   4167 0 0 0 3 1 1 4 2 0 -0.0513 0.0000 0.0000 0.0000 0.0000
   4168 0 0 0 3 1 1 4 3 0 -0.0510 0.0000 0.0000 0.0000 0.0000
   4169 0 0 0 3 1 1 4 4 0 -0.0508 0.0000 0.0000 0.0000 0.0000
   4170 0 0 0 3 1 1 4 5 0 -0.0507 0.0000 0.0000 0.0000 0.0000
   4171 0 0 0 3 1 1 5 0 0 -0.0530 0.0000 0.0000 0.0000 0.0000
   4172 0 0 0 3 1 1 5 1 0 -0.0517 0.0000 0.0000 0.0000 0.0000
   4173 0 0 0 3 1 1 5 2 0 -0.0512 0.0000 0.0000 0.0000 0.0000
   4174 0 0 0 3 1 1 5 3 0 -0.0509 0.0000 0.0000 0.0000 0.0000
   4175 0 0 0 3 1 1 5 4 0 -0.0508 0.0000 0.0000 0.0000 0.0000
   4176 0 0 0 3 1 1 5 5 0 -0.0506 0.0000 0.0000 0.0000 0.0000
   4177 0 0 0 3 1 2 0 0 0 -0.0707 0.0000 0.0000 0.0000 0.0000
   4178 0 0 0 3 1 2 0 1 0 -0.0531 0.0000 0.0000 0.0000 0.0000
   4179 0 0 0 3 1 2 0 2 0 -0.0520 0.0000 0.0000 0.0000 0.0000
   4180 0 0 0 3 1 2 0 3 0 -0.0515 0.0000 0.0000 0.0000 0.0000
   4181 0 0 0 3 1 2 0 4 0 -0.0512 0.0000 0.0000 0.0000 0.0000
   4182 0 0 0 3 1 2 0 5 0 -0.0510 0.0000 0.0000 0.0000 0.0000
   4183 0 0 0 3 1 2 1 0 0 -0.0566 0.0000 0.0000 0.0000 0.0000
   4184 0 0 0 3 1 2 1 1 0 -0.0527 0.0000 0.0000 0.0000 0.0000
   4185 0 0 0 3 1 2 1 2 0 -0.0518 0.0000 0.0000 0.0000 0.0000
   4186 0 0 0 3 1 2 1 3 0 -0.0513 0.0000 0.0000 0.0000 0.0000
   4187 0 0 0 3 1 2 1 4 0 -0.0511 0.0000 0.0000 0.0000 0.0000
   4188 0 0 0 3 1 2 1 5 0 -0.0509 0.0000 0.0000 0.0000 0.0000
   4189 0 0 0 3 1 2 2 0 0 -0.0551 0.0000 0.0000 0.0000 0.0000
   4190 0 0 0 3 1 2 2 1 0 -0.0524 0.0000 0.0000 0.0000 0.0000
   4191 0 0 0 3 1 2 2 2 0 -0.0516 0.0000 0.0000 0.0000 0.0000
   4192 0 0 0 3 1 2 2 3 0 -0.0512 0.0000 0.0000 0.0000 0.0000
   4193 0 0 0 3 1 2 2 4 0 -0.0510 0.0000 0.0000 0.0000 0.0000
   4194 0 0 0 3 1 2 2 5 0 -0.0508 0.0000 0.0000 0.0000 0.0000
   4195 0 0 0 3 1 2 3 0 0 -0.0542 0.0000 0.0000 0.0000 0.0000
   4196 0 0 0 3 1 2 3 1 0 -0.0522 0.0000 0.0000 0.0000 0.0000
   4197 0 0 0 3 1 2 3 2 0 -0.0515 0.0000 0.0000 0.0000 0.0000
   4198 0 0 0 3 1 2 3 3 0 -0.0511 0.0000 0.0000 0.0000 0.0000
   4199 0 0 0 3 1 2 3 4 0 -0.0509 0.0000 0.0000 0.0000 0.0000
   4200 0 0 0 3 1 2 3 5 0 -0.0508 0.0000 0.0000 0.0000 0.0000
   4201 0 0 0 3 1 2 4 0 0 -0.0536 0.0000 0.0000 0.0000 0.0000
   4202 0 0 0 3 1 2 4 1 0 -0.0520 0.0000 0.0000 0.0000 0.0000
   4203 0 0 0 3 1 2 4 2 0 -0.0514 0.0000 0.0000 0.0000 0.0000
   4204 0 0 0 3 1 2 4 3 0 -0.0511 0.0000 0.0000 0.0000 0.0000
   4205 0 0 0 3 1 2 4 4 0 -0.0509 0.0000 0.0000 0.0000 0.0000
   4206 0 0 0 3 1 2 4 5 0 -0.0507 0.0000 0.0000 0.0000 0.0000
   4207 0 0 0 3 1 2 5 0 0 -0.0531 0.0000 0.0000 0.0000 0.0000
   4208 0 0 0 3 1 2 5 1 0 -0.0518 0.0000 0.0000 0.0000 0.0000
   4209 0 0 0 3 1 2 5 2 0 -0.0512 0.0000 0.0000 0.0000 0.0000
   4210 0 0 0 3 1 2 5 3 0 -0.0510 0.0000 0.0000 0.0000 0.0000
   4211 0 0 0 3 1 2 5 4 0 -0.0508 0.0000 0.0000 0.0000 0.0000
   4212 0 0 0 3 1 2 5 5 0 -0.0507 0.0000 0.0000 0.0000 0.0000
   4213 0 0 0 3 1 3 0 0 0 -0.0707 0.0000 0.0000 0.0000 0.0000
   4214 0 0 0 3 1 3 0 1 0 -0.0531 0.0000 0.0000 0.0000 0.0000
   4215 0 0 0 3 1 3 0 2 0 -0.0520 0.0000 0.0000 0.0000 0.0000
   4216 0 0 0 3 1 3 0 3 0 -0.0515 0.0000 0.0000 0.0000 0.0000
   4217 0 0 0 3 1 3 0 4 0 -0.0512 0.0000 0.0000 0.0000 0.0000
   4218 0 0 0 3 1 3 0 5 0 -0.0510 0.0000 0.0000 0.0000 0.0000
   4219 0 0 0 3 1 3 1 0 0 -0.0566 0.0000 0.0000 0.0000 0.0000
   4220 0 0 0 3 1 3 1 1 0 -0.0528 0.0000 0.0000 0.0000 0.0000
   4221 0 0 0 3 1 3 1 2 0 -0.0518 0.0000 0.0000 0.0000 0.0000
   4222 0 0 0 3 1 3 1 3 0 -0.0514 0.0000 0.0000 0.0000 0.0000
   4223 0 0 0 3 1 3 1 4 0 -0.0511 0.0000 0.0000 0.0000 0.0000
   4224 0 0 0 3 1 3 1 5 0 -0.0509 0.0000 0.0000 0.0000 0.0000
   4225 0 0 0 3 1 3 2 0 0 -0.0552 0.0000 0.0000 0.0000 0.0000
   4226 0 0 0 3 1 3 2 1 0 -0.0525 0.0000 0.0000 0.0000 0.0000
   4227 0 0 0 3 1 3 2 2 0 -0.0517 0.0000 0.0000 0.0000 0.0000
   4228 0 0 0 3 1 3 2 3 0 -0.0513 0.0000 0.0000 0.0000 0.0000
   4229 0 0 0 3 1 3 2 4 0 -0.0510 0.0000 0.0000 0.0000 0.0000
   4230 0 0 0 3 1 3 2 5 0 -0.0509 0.0000 0.0000 0.0000 0.0000
   4231 0 0 0 3 1 3 3 0 0 -0.0543 0.0000 0.0000 0.0000 0.0000
   4232 0 0 0 3 1 3 3 1 0 -0.0522 0.0000 0.0000 0.0000 0.0000
   4233 0 0 0 3 1 3 3 2 0 -0.0515 0.0000 0.0000 0.0000 0.0000
   4234 0 0 0 3 1 3 3 3 0 -0.0512 0.0000 0.0000 0.0000 0.0000
   4235 0 0 0 3 1 3 3 4 0 -0.0510 0.0000 0.0000 0.0000 0.0000
   4236 0 0 0 3 1 3 3 5 0 -0.0508 0.0000 0.0000 0.0000 0.0000
   4237 0 0 0 3 1 3 4 0 0 -0.0536 0.0000 0.0000 0.0000 0.0000
   4238 0 0 0 3 1 3 4 1 0 -0.0520 0.0000 0.0000 0.0000 0.0000
   4239 0 0 0 3 1 3 4 2 0 -0.0514 0.0000 0.0000 0.0000 0.0000
   4240 0 0 0 3 1 3 4 3 0 -0.0511 0.0000 0.0000 0.0000 0.0000
   4241 0 0 0 3 1 3 4 4 0 -0.0509 0.0000 0.0000 0.0000 0.0000
   4242 0 0 0 3 1 3 4 5 0 -0.0507 0.0000 0.0000 0.0000 0.0000
   4243 0 0 0 3 1 3 5 0 0 -0.0531 0.0000 0.0000 0.0000 0.0000
   4244 0 0 0 3 1 3 5 1 0 -0.0518 0.0000 0.0000 0.0000 0.0000
   4245 0 0 0 3 1 3 5 2 0 -0.0513 0.0000 0.0000 0.0000 0.0000
   4246 0 0 0 3 1 3 5 3 0 -0.0510 0.0000 0.0000 0.0000 0.0000
   4247 0 0 0 3 1 3 5 4 0 -0.0508 0.0000 0.0000 0.0000 0.0000
   4248 0 0 0 3 1 3 5 5 0 -0.0507 0.0000 0.0000 0.0000 0.0000
   4249 0 0 0 3 1 4 0 0 0 -0.0707 0.0000 0.0000 0.0000 0.0000
   4250 0 0 0 3 1 4 0 1 0 -0.0531 0.0000 0.0000 0.0000 0.0000
   4251 0 0 0 3 1 4 0 2 0 -0.0520 0.0000 0.0000 0.0000 0.0000
   4252 0 0 0 3 1 4 0 3 0 -0.0515 0.0000 0.0000 0.0000 0.0000
   4253 0 0 0 3 1 4 0 4 0 -0.0512 0.0000 0.0000 0.0000 0.0000
   4254 0 0 0 3 1 4 0 5 0 -0.0510 0.0000 0.0000 0.0000 0.0000
   4255 0 0 0 3 1 4 1 0 0 -0.0567 0.0000 0.0000 0.0000 0.0000
   4256 0 0 0 3 1 4 1 1 0 -0.0528 0.0000 0.0000 0.0000 0.0000
   4257 0 0 0 3 1 4 1 2 0 -0.0519 0.0000 0.0000 0.0000 0.0000
   4258 0 0 0 3 1 4 1 3 0 -0.0514 0.0000 0.0000 0.0000 0.0000
   4259 0 0 0 3 1 4 1 4 0 -0.0511 0.0000 0.0000 0.0000 0.0000
   4260 0 0 0 3 1 4 1 5 0 -0.0509 0.0000 0.0000 0.0000 0.0000
   4261 0 0 0 3 1 4 2 0 0 -0.0552 0.0000 0.0000 0.0000 0.0000
   4262 0 0 0 3 1 4 2 1 0 -0.0525 0.0000 0.0000 0.0000 0.0000
   4263 0 0 0 3 1 4 2 2 0 -0.0517 0.0000 0.0000 0.0000 0.0000
   4264 0 0 0 3 1 4 2 3 0 -0.0513 0.0000 0.0000 0.0000 0.0000
   4265 0 0 0 3 1 4 2 4 0 -0.0510 0.0000 0.0000 0.0000 0.0000
   4266 0 0 0 3 1 4 2 5 0 -0.0509 0.0000 0.0000 0.0000 0.0000
   4267 0 0 0 3 1 4 3 0 0 -0.0543 0.0000 0.0000 0.0000 0.0000
   4268 0 0 0 3 1 4 3 1 0 -0.0523 0.0000 0.0000 0.0000 0.0000
   4269 0 0 0 3 1 4 3 2 0 -0.0516 0.0000 0.0000 0.0000 0.0000
   4270 0 0 0 3 1 4 3 3 0 -0.0512 0.0000 0.0000 0.0000 0.0000
   4271 0 0 0 3 1 4 3 4 0 -0.0510 0.0000 0.0000 0.0000 0.0000
   4272 0 0 0 3 1 4 3 5 0 -0.0508 0.0000 0.0000 0.0000 0.0000
   4273 0 0 0 3 1 4 4 0 0 -0.0537 0.0000 0.0000 0.0000 0.0000
   4274 0 0 0 3 1 4 4 1 0 -0.0520 0.0000 0.0000 0.0000 0.0000
   4275 0 0 0 3 1 4 4 2 0 -0.0514 0.0000 0.0000 0.0000 0.0000
   4276 0 0 0 3 1 4 4 3 0 -0.0511 0.0000 0.0000 0.0000 0.0000
   4277 0 0 0 3 1 4 4 4 0 -0.0509 0.0000 0.0000 0.0000 0.0000
   4278 0 0 0 3 1 4 4 5 0 -0.0508 0.0000 0.0000 0.0000 0.0000
   4279 0 0 0 3 1 4 5 0 0 -0.0532 0.0000 0.0000 0.0000 0.0000
   4280 0 0 0 3 1 4 5 1 0 -0.0518 0.0000 0.0000 0.0000 0.0000
   4281 0 0 0 3 1 4 5 2 0 -0.0513 0.0000 0.0000 0.0000 0.0000
   4282 0 0 0 3 1 4 5 3 0 -0.0510 0.0000 0.0000 0.0000 0.0000
   4283 0 0 0 3 1 4 5 4 0 -0.0508 0.0000 0.0000 0.0000 0.0000
   4284 0 0 0 3 1 4 5 5 0 -0.0507 0.0000 0.0000 0.0000 0.0000
   4285 0 0 0 3 1 5 0 0 0 -0.0707 0.0000 0.0000 0.0000 0.0000
   4286 0 0 0 3 1 5 0 1 0 -0.0532 0.0000 0.0000 0.0000 0.0000
   4287 0 0 0 3 1 5 0 2 0 -0.0520 0.0000 0.0000 0.0000 0.0000
   4288 0 0 0 3 1 5 0 3 0 -0.0515 0.0000 0.0000 0.0000 0.0000
   4289 0 0 0 3 1 5 0 4 0 -0.0512 0.0000 0.0000 0.0000 0.0000
   4290 0 0 0 3 1 5 0 5 0 -0.0510 0.0000 0.0000 0.0000 0.0000
   4291 0 0 0 3 1 5 1 0 0 -0.0567 0.0000 0.0000 0.0000 0.0000
   4292 0 0 0 3 1 5 1 1 0 -0.0528 0.0000 0.0000 0.0000 0.0000
   4293 0 0 0 3 1 5 1 2 0 -0.0519 0.0000 0.0000 0.0000 0.0000
   4294 0 0 0 3 1 5 1 3 0 -0.0514 0.0000 0.0000 0.0000 0.0000
   4295 0 0 0 3 1 5 1 4 0 -0.0511 0.0000 0.0000 0.0000 0.0000
   4296 0 0 0 3 1 5 1 5 0 -0.0510 0.0000 0.0000 0.0000 0.0000
   4297 0 0 0 3 1 5 2 0 0 -0.0552 0.0000 0.0000 0.0000 0.0000
   4298 0 0 0 3 1 5 2 1 0 -0.0526 0.0000 0.0000 0.0000 0.0000
   4299 0 0 0 3 1 5 2 2 0 -0.0517 0.0000 0.0000 0.0000 0.0000
   4300 0 0 0 3 1 5 2 3 0 -0.0513 0.0000 0.0000 0.0000 0.0000
   4301 0 0 0 3 1 5 2 4 0 -0.0511 0.0000 0.0000 0.0000 0.0000
   4302 0 0 0 3 1 5 2 5 0 -0.0509 0.0000 0.0000 0.0000 0.0000
   4303 0 0 0 3 1 5 3 0 0 -0.0543 0.0000 0.0000 0.0000 0.0000
   4304 0 0 0 3 1 5 3 1 0 -0.0523 0.0000 0.0000 0.0000 0.0000
   4305 0 0 0 3 1 5 3 2 0 -0.0516 0.0000 0.0000 0.0000 0.0000
   4306 0 0 0 3 1 5 3 3 0 -0.0512 0.0000 0.0000 0.0000 0.0000
   4307 0 0 0 3 1 5 3 4 0 -0.0510 0.0000 0.0000 0.0000 0.0000
   4308 0 0 0 3 1 5 3 5 0 -0.0508 0.0000 0.0000 0.0000 0.0000
   4309 0 0 0 3 1 5 4 0 0 -0.0537 0.0000 0.0000 0.0000 0.0000
   4310 0 0 0 3 1 5 4 1 0 -0.0521 0.0000 0.0000 0.0000 0.0000
   4311 0 0 0 3 1 5 4 2 0 -0.0515 0.0000 0.0000 0.0000 0.0000
   4312 0 0 0 3 1 5 4 3 0 -0.0511 0.0000 0.0000 0.0000 0.0000
   4313 0 0 0 3 1 5 4 4 0 -0.0509 0.0000 0.0000 0.0000 0.0000
   4314 0 0 0 3 1 5 4 5 0 -0.0508 0.0000 0.0000 0.0000 0.0000
   4315 0 0 0 3 1 5 5 0 0 -0.0532 0.0000 0.0000 0.0000 0.0000
   4316 0 0 0 3 1 5 5 1 0 -0.0519 0.0000 0.0000 0.0000 0.0000
   4317 0 0 0 3 1 5 5 2 0 -0.0513 0.0000 0.0000 0.0000 0.0000
   4318 0 0 0 3 1 5 5 3 0 -0.0510 0.0000 0.0000 0.0000 0.0000
   4319 0 0 0 3 1 5 5 4 0 -0.0509 0.0000 0.0000 0.0000 0.0000
   4320 0 0 0 3 1 5 5 5 0 -0.0507 0.0000 0.0000 0.0000 0.0000
   4321 0 0 0 3 2 0 0 0 0 -0.0706 0.0000 0.0000 0.0000 0.0000
   4322 0 0 0 3 2 0 0 1 0 -0.0530 0.0000 0.0000 0.0000 0.0000
   4323 0 0 0 3 2 0 0 2 0 -0.0519 0.0000 0.0000 0.0000 0.0000
   4324 0 0 0 3 2 0 0 3 0 -0.0514 0.0000 0.0000 0.0000 0.0000
   4325 0 0 0 3 2 0 0 4 0 -0.0511 0.0000 0.0000 0.0000 0.0000
   4326 0 0 0 3 2 0 0 5 0 -0.0509 0.0000 0.0000 0.0000 0.0000
   4327 0 0 0 3 2 0 1 0 0 -0.0566 0.0000 0.0000 0.0000 0.0000
   4328 0 0 0 3 2 0 1 1 0 -0.0527 0.0000 0.0000 0.0000 0.0000
   4329 0 0 0 3 2 0 1 2 0 -0.0517 0.0000 0.0000 0.0000 0.0000
   4330 0 0 0 3 2 0 1 3 0 -0.0513 0.0000 0.0000 0.0000 0.0000
   4331 0 0 0 3 2 0 1 4 0 -0.0510 0.0000 0.0000 0.0000 0.0000
   4332 0 0 0 3 2 0 1 5 0 -0.0509 0.0000 0.0000 0.0000 0.0000
   4333 0 0 0 3 2 0 2 0 0 -0.0551 0.0000 0.0000 0.0000 0.0000
   4334 0 0 0 3 2 0 2 1 0 -0.0524 0.0000 0.0000 0.0000 0.0000
   4335 0 0 0 3 2 0 2 2 0 -0.0516 0.0000 0.0000 0.0000 0.0000
   4336 0 0 0 3 2 0 2 3 0 -0.0512 0.0000 0.0000 0.0000 0.0000
   4337 0 0 0 3 2 0 2 4 0 -0.0510 0.0000 0.0000 0.0000 0.0000
   4338 0 0 0 3 2 0 2 5 0 -0.0508 0.0000 0.0000 0.0000 0.0000
   4339 0 0 0 3 2 0 3 0 0 -0.0542 0.0000 0.0000 0.0000 0.0000
   4340 0 0 0 3 2 0 3 1 0 -0.0521 0.0000 0.0000 0.0000 0.0000
   4341 0 0 0 3 2 0 3 2 0 -0.0514 0.0000 0.0000 0.0000 0.0000
   4342 0 0 0 3 2 0 3 3 0 -0.0511 0.0000 0.0000 0.0000 0.0000
   4343 0 0 0 3 2 0 3 4 0 -0.0509 0.0000 0.0000 0.0000 0.0000
   4344 0 0 0 3 2 0 3 5 0 -0.0507 0.0000 0.0000 0.0000 0.0000
   4345 0 0 0 3 2 0 4 0 0 -0.0535 0.0000 0.0000 0.0000 0.0000
   4346 0 0 0 3 2 0 4 1 0 -0.0519 0.0000 0.0000 0.0000 0.0000
   4347 0 0 0 3 2 0 4 2 0 -0.0513 0.0000 0.0000 0.0000 0.0000
   4348 0 0 0 3 2 0 4 3 0 -0.0510 0.0000 0.0000 0.0000 0.0000
   4349 0 0 0 3 2 0 4 4 0 -0.0508 0.0000 0.0000 0.0000 0.0000
   4350 0 0 0 3 2 0 4 5 0 -0.0507 0.0000 0.0000 0.0000 0.0000
   4351 0 0 0 3 2 0 5 0 0 -0.0530 0.0000 0.0000 0.0000 0.0000
   4352 0 0 0 3 2 0 5 1 0 -0.0517 0.0000 0.0000 0.0000 0.0000
   4353 0 0 0 3 2 0 5 2 0 -0.0512 0.0000 0.0000 0.0000 0.0000
   4354 0 0 0 3 2 0 5 3 0 -0.0509 0.0000 0.0000 0.0000 0.0000
   4355 0 0 0 3 2 0 5 4 0 -0.0507 0.0000 0.0000 0.0000 0.0000
   4356 0 0 0 3 2 0 5 5 0 -0.0506 0.0000 0.0000 0.0000 0.0000
   4357 0 0 0 3 2 1 0 0 0 -0.0706 0.0000 0.0000 0.0000 0.0000
   4358 0 0 0 3 2 1 0 1 0 -0.0530 0.0000 0.0000 0.0000 0.0000
   4359 0 0 0 3 2 1 0 2 0 -0.0519 0.0000 0.0000 0.0000 0.0000
   4360 0 0 0 3 2 1 0 3 0 -0.0514 0.0000 0.0000 0.0000 0.0000
   4361 0 0 0 3 2 1 0 4 0 -0.0511 0.0000 0.0000 0.0000 0.0000
   4362 0 0 0 3 2 1 0 5 0 -0.0509 0.0000 0.0000 0.0000 0.0000
   4363 0 0 0 3 2 1 1 0 0 -0.0566 0.0000 0.0000 0.0000 0.0000
   4364 0 0 0 3 2 1 1 1 0 -0.0527 0.0000 0.0000 0.0000 0.0000
   4365 0 0 0 3 2 1 1 2 0 -0.0518 0.0000 0.0000 0.0000 0.0000
   4366 0 0 0 3 2 1 1 3 0 -0.0513 0.0000 0.0000 0.0000 0.0000
   4367 0 0 0 3 2 1 1 4 0 -0.0511 0.0000 0.0000 0.0000 0.0000
   4368 0 0 0 3 2 1 1 5 0 -0.0509 0.0000 0.0000 0.0000 0.0000
   4369 0 0 0 3 2 1 2 0 0 -0.0551 0.0000 0.0000 0.0000 0.0000
   4370 0 0 0 3 2 1 2 1 0 -0.0524 0.0000 0.0000 0.0000 0.0000
   4371 0 0 0 3 2 1 2 2 0 -0.0516 0.0000 0.0000 0.0000 0.0000
   4372 0 0 0 3 2 1 2 3 0 -0.0512 0.0000 0.0000 0.0000 0.0000
   4373 0 0 0 3 2 1 2 4 0 -0.0510 0.0000 0.0000 0.0000 0.0000
   4374 0 0 0 3 2 1 2 5 0 -0.0508 0.0000 0.0000 0.0000 0.0000
   4375 0 0 0 3 2 1 3 0 0 -0.0542 0.0000 0.0000 0.0000 0.0000
   4376 0 0 0 3 2 1 3 1 0 -0.0522 0.0000 0.0000 0.0000 0.0000
   4377 0 0 0 3 2 1 3 2 0 -0.0515 0.0000 0.0000 0.0000 0.0000
   4378 0 0 0 3 2 1 3 3 0 -0.0511 0.0000 0.0000 0.0000 0.0000
   4379 0 0 0 3 2 1 3 4 0 -0.0509 0.0000 0.0000 0.0000 0.0000
   4380 0 0 0 3 2 1 3 5 0 -0.0508 0.0000 0.0000 0.0000 0.0000
   4381 0 0 0 3 2 1 4 0 0 -0.0536 0.0000 0.0000 0.0000 0.0000
   4382 0 0 0 3 2 1 4 1 0 -0.0519 0.0000 0.0000 0.0000 0.0000
   4383 0 0 0 3 2 1 4 2 0 -0.0513 0.0000 0.0000 0.0000 0.0000
   4384 0 0 0 3 2 1 4 3 0 -0.0510 0.0000 0.0000 0.0000 0.0000
   4385 0 0 0 3 2 1 4 4 0 -0.0508 0.0000 0.0000 0.0000 0.0000
   4386 0 0 0 3 2 1 4 5 0 -0.0507 0.0000 0.0000 0.0000 0.0000
   4387 0 0 0 3 2 1 5 0 0 -0.0530 0.0000 0.0000 0.0000 0.0000
   4388 0 0 0 3 2 1 5 1 0 -0.0517 0.0000 0.0000 0.0000 0.0000
   4389 0 0 0 3 2 1 5 2 0 -0.0512 0.0000 0.0000 0.0000 0.0000
   4390 0 0 0 3 2 1 5 3 0 -0.0509 0.0000 0.0000 0.0000 0.0000
   4391 0 0 0 3 2 1 5 4 0 -0.0508 0.0000 0.0000 0.0000 0.0000
   4392 0 0 0 3 2 1 5 5 0 -0.0506 0.0000 0.0000 0.0000 0.0000
   4393 0 0 0 3 2 2 0 0 0 -0.0707 0.0000 0.0000 0.0000 0.0000
   4394 0 0 0 3 2 2 0 1 0 -0.0531 0.0000 0.0000 0.0000 0.0000
   4395 0 0 0 3 2 2 0 2 0 -0.0520 0.0000 0.0000 0.0000 0.0000
   4396 0 0 0 3 2 2 0 3 0 -0.0515 0.0000 0.0000 0.0000 0.0000
   4397 0 0 0 3 2 2 0 4 0 -0.0512 0.0000 0.0000 0.0000 0.0000
   4398 0 0 0 3 2 2 0 5 0 -0.0510 0.0000 0.0000 0.0000 0.0000
   4399 0 0 0 3 2 2 1 0 0 -0.0566 0.0000 0.0000 0.0000 0.0000
   4400 0 0 0 3 2 2 1 1 0 -0.0527 0.0000 0.0000 0.0000 0.0000
   4401 0 0 0 3 2 2 1 2 0 -0.0518 0.0000 0.0000 0.0000 0.0000
   4402 0 0 0 3 2 2 1 3 0 -0.0513 0.0000 0.0000 0.0000 0.0000
   4403 0 0 0 3 2 2 1 4 0 -0.0511 0.0000 0.0000 0.0000 0.0000
   4404 0 0 0 3 2 2 1 5 0 -0.0509 0.0000 0.0000 0.0000 0.0000
   4405 0 0 0 3 2 2 2 0 0 -0.0551 0.0000 0.0000 0.0000 0.0000
   4406 0 0 0 3 2 2 2 1 0 -0.0524 0.0000 0.0000 0.0000 0.0000
   4407 0 0 0 3 2 2 2 2 0 -0.0516 0.0000 0.0000 0.0000 0.0000
   4408 0 0 0 3 2 2 2 3 0 -0.0512 0.0000 0.0000 0.0000 0.0000
   4409 0 0 0 3 2 2 2 4 0 -0.0510 0.0000 0.0000 0.0000 0.0000
   4410 0 0 0 3 2 2 2 5 0 -0.0508 0.0000 0.0000 0.0000 0.0000
   4411 0 0 0 3 2 2 3 0 0 -0.0542 0.0000 0.0000 0.0000 0.0000
   4412 0 0 0 3 2 2 3 1 0 -0.0522 0.0000 0.0000 0.0000 0.0000
   4413 0 0 0 3 2 2 3 2 0 -0.0515 0.0000 0.0000 0.0000 0.0000
   4414 0 0 0 3 2 2 3 3 0 -0.0511 0.0000 0.0000 0.0000 0.0000
   4415 0 0 0 3 2 2 3 4 0 -0.0509 0.0000 0.0000 0.0000 0.0000
   4416 0 0 0 3 2 2 3 5 0 -0.0508 0.0000 0.0000 0.0000 0.0000
   4417 0 0 0 3 2 2 4 0 0 -0.0536 0.0000 0.0000 0.0000 0.0000
   4418 0 0 0 3 2 2 4 1 0 -0.0520 0.0000 0.0000 0.0000 0.0000
   4419 0 0 0 3 2 2 4 2 0 -0.0514 0.0000 0.0000 0.0000 0.0000
   4420 0 0 0 3 2 2 4 3 0 -0.0511 0.0000 0.0000 0.0000 0.0000
   4421 0 0 0 3 2 2 4 4 0 -0.0509 0.0000 0.0000 0.0000 0.0000
   4422 0 0 0 3 2 2 4 5 0 -0.0507 0.0000 0.0000 0.0000 0.0000
   4423 0 0 0 3 2 2 5 0 0 -0.0531 0.0000 0.0000 0.0000 0.0000
   4424 0 0 0 3 2 2 5 1 0 -0.0518 0.0000 0.0000 0.0000 0.0000
   4425 0 0 0 3 2 2 5 2 0 -0.0512 0.0000 0.0000 0.0000 0.0000
   4426 0 0 0 3 2 2 5 3 0 -0.0510 0.0000 0.0000 0.0000 0.0000
   4427 0 0 0 3 2 2 5 4 0 -0.0508 0.0000 0.0000 0.0000 0.0000
   4428 0 0 0 3 2 2 5 5 0 -0.0507 0.0000 0.0000 0.0000 0.0000
   4429 0 0 0 3 2 3 0 0 0 -0.0707 0.0000 0.0000 0.0000 0.0000
   4430 0 0 0 3 2 3 0 1 0 -0.0531 0.0000 0.0000 0.0000 0.0000
   4431 0 0 0 3 2 3 0 2 0 -0.0520 0.0000 0.0000 0.0000 0.0000
   4432 0 0 0 3 2 3 0 3 0 -0.0515 0.0000 0.0000 0.0000 0.0000
   4433 0 0 0 3 2 3 0 4 0 -0.0512 0.0000 0.0000 0.0000 0.0000
   4434 0 0 0 3 2 3 0 5 0 -0.0510 0.0000 0.0000 0.0000 0.0000
   4435 0 0 0 3 2 3 1 0 0 -0.0566 0.0000 0.0000 0.0000 0.0000
   4436 0 0 0 3 2 3 1 1 0 -0.0528 0.0000 0.0000 0.0000 0.0000
   4437 0 0 0 3 2 3 1 2 0 -0.0518 0.0000 0.0000 0.0000 0.0000
   4438 0 0 0 3 2 3 1 3 0 -0.0514 0.0000 0.0000 0.0000 0.0000
   4439 0 0 0 3 2 3 1 4 0 -0.0511 0.0000 0.0000 0.0000 0.0000
   4440 0 0 0 3 2 3 1 5 0 -0.0509 0.0000 0.0000 0.0000 0.0000
   4441 0 0 0 3 2 3 2 0 0 -0.0552 0.0000 0.0000 0.0000 0.0000
   4442 0 0 0 3 2 3 2 1 0 -0.0525 0.0000 0.0000 0.0000 0.0000
   4443 0 0 0 3 2 3 2 2 0 -0.0517 0.0000 0.0000 0.0000 0.0000
   4444 0 0 0 3 2 3 2 3 0 -0.0513 0.0000 0.0000 0.0000 0.0000
   4445 0 0 0 3 2 3 2 4 0 -0.0510 0.0000 0.0000 0.0000 0.0000
   4446 0 0 0 3 2 3 2 5 0 -0.0509 0.0000 0.0000 0.0000 0.0000
   4447 0 0 0 3 2 3 3 0 0 -0.0543 0.0000 0.0000 0.0000 0.0000
   4448 0 0 0 3 2 3 3 1 0 -0.0522 0.0000 0.0000 0.0000 0.0000
   4449 0 0 0 3 2 3 3 2 0 -0.0515 0.0000 0.0000 0.0000 0.0000
   4450 0 0 0 3 2 3 3 3 0 -0.0512 0.0000 0.0000 0.0000 0.0000
   4451 0 0 0 3 2 3 3 4 0 -0.0510 0.0000 0.0000 0.0000 0.0000
   4452 0 0 0 3 2 3 3 5 0 -0.0508 0.0000 0.0000 0.0000 0.0000
   4453 0 0 0 3 2 3 4 0 0 -0.0536 0.0000 0.0000 0.0000 0.0000
   4454 0 0 0 3 2 3 4 1 0 -0.0520 0.0000 0.0000 0.0000 0.0000
   4455 0 0 0 3 2 3 4 2 0 -0.0514 0.0000 0.0000 0.0000 0.0000
   4456 0 0 0 3 2 3 4 3 0 -0.0511 0.0000 0.0000 0.0000 0.0000
   4457 0 0 0 3 2 3 4 4 0 -0.0509 0.0000 0.0000 0.0000 0.0000
   4458 0 0 0 3 2 3 4 5 0 -0.0507 0.0000 0.0000 0.0000 0.0000
   4459 0 0 0 3 2 3 5 0 0 -0.0531 0.0000 0.0000 0.0000 0.0000
   4460 0 0 0 3 2 3 5 1 0 -0.0518 0.0000 0.0000 0.0000 0.0000
   4461 0 0 0 3 2 3 5 2 0 -0.0513 0.0000 0.0000 0.0000 0.0000
   4462 0 0 0 3 2 3 5 3 0 -0.0510 0.0000 0.0000 0.0000 0.0000
   4463 0 0 0 3 2 3 5 4 0 -0.0508 0.0000 0.0000 0.0000 0.0000
   4464 0 0 0 3 2 3 5 5 0 -0.0507 0.0000 0.0000 0.0000 0.0000
   4465 0 0 0 3 2 4 0 0 0 -0.0707 0.0000 0.0000 0.0000 0.0000
   4466 0 0 0 3 2 4 0 1 0 -0.0531 0.0000 0.0000 0.0000 0.0000
   4467 0 0 0 3 2 4 0 2 0 -0.0520 0.0000 0.0000 0.0000 0.0000
   4468 0 0 0 3 2 4 0 3 0 -0.0515 0.0000 0.0000 0.0000 0.0000
   4469 0 0 0 3 2 4 0 4 0 -0.0512 0.0000 0.0000 0.0000 0.0000
   4470 0 0 0 3 2 4 0 5 0 -0.0510 0.0000 0.0000 0.0000 0.0000
   4471 0 0 0 3 2 4 1 0 0 -0.0567 0.0000 0.0000 0.0000 0.0000
   4472 0 0 0 3 2 4 1 1 0 -0.0528 0.0000 0.0000 0.0000 0.0000
   4473 0 0 0 3 2 4 1 2 0 -0.0519 0.0000 0.0000 0.0000 0.0000
   4474 0 0 0 3 2 4 1 3 0 -0.0514 0.0000 0.0000 0.0000 0.0000
   4475 0 0 0 3 2 4 1 4 0 -0.0511 0.0000 0.0000 0.0000 0.0000
   4476 0 0 0 3 2 4 1 5 0 -0.0509 0.0000 0.0000 0.0000 0.0000
   4477 0 0 0 3 2 4 2 0 0 -0.0552 0.0000 0.0000 0.0000 0.0000
   4478 0 0 0 3 2 4 2 1 0 -0.0525 0.0000 0.0000 0.0000 0.0000
   4479 0 0 0 3 2 4 2 2 0 -0.0517 0.0000 0.0000 0.0000 0.0000
   4480 0 0 0 3 2 4 2 3 0 -0.0513 0.0000 0.0000 0.0000 0.0000
   4481 0 0 0 3 2 4 2 4 0 -0.0510 0.0000 0.0000 0.0000 0.0000
   4482 0 0 0 3 2 4 2 5 0 -0.0509 0.0000 0.0000 0.0000 0.0000
   4483 0 0 0 3 2 4 3 0 0 -0.0543 0.0000 0.0000 0.0000 0.0000
   4484 0 0 0 3 2 4 3 1 0 -0.0523 0.0000 0.0000 0.0000 0.0000
   4485 0 0 0 3 2 4 3 2 0 -0.0516 0.0000 0.0000 0.0000 0.0000
   4486 0 0 0 3 2 4 3 3 0 -0.0512 0.0000 0.0000 0.0000 0.0000
   4487 0 0 0 3 2 4 3 4 0 -0.0510 0.0000 0.0000 0.0000 0.0000
   4488 0 0 0 3 2 4 3 5 0 -0.0508 0.0000 0.0000 0.0000 0.0000
   4489 0 0 0 3 2 4 4 0 0 -0.0537 0.0000 0.0000 0.0000 0.0000
   4490 0 0 0 3 2 4 4 1 0 -0.0520 0.0000 0.0000 0.0000 0.0000
   4491 0 0 0 3 2 4 4 2 0 -0.0514 0.0000 0.0000 0.0000 0.0000
   4492 0 0 0 3 2 4 4 3 0 -0.0511 0.0000 0.0000 0.0000 0.0000
   4493 0 0 0 3 2 4 4 4 0 -0.0509 0.0000 0.0000 0.0000 0.0000
   4494 0 0 0 3 2 4 4 5 0 -0.0508 0.0000 0.0000 0.0000 0.0000
   4495 0 0 0 3 2 4 5 0 0 -0.0532 0.0000 0.0000 0.0000 0.0000
   4496 0 0 0 3 2 4 5 1 0 -0.0518 0.0000 0.0000 0.0000 0.0000
   4497 0 0 0 3 2 4 5 2 0 -0.0513 0.0000 0.0000 0.0000 0.0000
   4498 0 0 0 3 2 4 5 3 0 -0.0510 0.0000 0.0000 0.0000 0.0000
   4499 0 0 0 3 2 4 5 4 0 -0.0508 0.0000 0.0000 0.0000 0.0000
   4500 0 0 0 3 2 4 5 5 0 -0.0507 0.0000 0.0000 0.0000 0.0000
   4501 0 0 0 3 2 5 0 0 0 -0.0707 0.0000 0.0000 0.0000 0.0000
   4502 0 0 0 3 2 5 0 1 0 -0.0532 0.0000 0.0000 0.0000 0.0000
   4503 0 0 0 3 2 5 0 2 0 -0.0520 0.0000 0.0000 0.0000 0.0000
   4504 0 0 0 3 2 5 0 3 0 -0.0515 0.0000 0.0000 0.0000 0.0000
   4505 0 0 0 3 2 5 0 4 0 -0.0512 0.0000 0.0000 0.0000 0.0000
   4506 0 0 0 3 2 5 0 5 0 -0.0510 0.0000 0.0000 0.0000 0.0000
   4507 0 0 0 3 2 5 1 0 0 -0.0567 0.0000 0.0000 0.0000 0.0000
   4508 0 0 0 3 2 5 1 1 0 -0.0528 0.0000 0.0000 0.0000 0.0000
   4509 0 0 0 3 2 5 1 2 0 -0.0519 0.0000 0.0000 0.0000 0.0000
   4510 0 0 0 3 2 5 1 3 0 -0.0514 0.0000 0.0000 0.0000 0.0000
   4511 0 0 0 3 2 5 1 4 0 -0.0511 0.0000 0.0000 0.0000 0.0000
   4512 0 0 0 3 2 5 1 5 0 -0.0510 0.0000 0.0000 0.0000 0.0000
   4513 0 0 0 3 2 5 2 0 0 -0.0552 0.0000 0.0000 0.0000 0.0000
   4514 0 0 0 3 2 5 2 1 0 -0.0526 0.0000 0.0000 0.0000 0.0000
   4515 0 0 0 3 2 5 2 2 0 -0.0517 0.0000 0.0000 0.0000 0.0000
   4516 0 0 0 3 2 5 2 3 0 -0.0513 0.0000 0.0000 0.0000 0.0000
   4517 0 0 0 3 2 5 2 4 0 -0.0511 0.0000 0.0000 0.0000 0.0000
   4518 0 0 0 3 2 5 2 5 0 -0.0509 0.0000 0.0000 0.0000 0.0000
   4519 0 0 0 3 2 5 3 0 0 -0.0543 0.0000 0.0000 0.0000 0.0000
   4520 0 0 0 3 2 5 3 1 0 -0.0523 0.0000 0.0000 0.0000 0.0000
   4521 0 0 0 3 2 5 3 2 0 -0.0516 0.0000 0.0000 0.0000 0.0000
   4522 0 0 0 3 2 5 3 3 0 -0.0512 0.0000 0.0000 0.0000 0.0000
   4523 0 0 0 3 2 5 3 4 0 -0.0510 0.0000 0.0000 0.0000 0.0000
   4524 0 0 0 3 2 5 3 5 0 -0.0508 0.0000 0.0000 0.0000 0.0000
   4525 0 0 0 3 2 5 4 0 0 -0.0537 0.0000 0.0000 0.0000 0.0000
   4526 0 0 0 3 2 5 4 1 0 -0.0521 0.0000 0.0000 0.0000 0.0000
   4527 0 0 0 3 2 5 4 2 0 -0.0515 0.0000 0.0000 0.0000 0.0000
   4528 0 0 0 3 2 5 4 3 0 -0.0511 0.0000 0.0000 0.0000 0.0000
   4529 0 0 0 3 2 5 4 4 0 -0.0509 0.0000 0.0000 0.0000 0.0000
   4530 0 0 0 3 2 5 4 5 0 -0.0508 0.0000 0.0000 0.0000 0.0000
   4531 0 0 0 3 2 5 5 0 0 -0.0532 0.0000 0.0000 0.0000 0.0000
   4532 0 0 0 3 2 5 5 1 0 -0.0519 0.0000 0.0000 0.0000 0.0000
   4533 0 0 0 3 2 5 5 2 0 -0.0513 0.0000 0.0000 0.0000 0.0000
   4534 0 0 0 3 2 5 5 3 0 -0.0510 0.0000 0.0000 0.0000 0.0000
   4535 0 0 0 3 2 5 5 4 0 -0.0509 0.0000 0.0000 0.0000 0.0000
   4536 0 0 0 3 2 5 5 5 0 -0.0507 0.0000 0.0000 0.0000 0.0000
   4537 0 0 0 3 3 0 0 0 0 -0.0706 0.0000 0.0000 0.0000 0.0000
   4538 0 0 0 3 3 0 0 1 0 -0.0530 0.0000 0.0000 0.0000 0.0000
   4539 0 0 0 3 3 0 0 2 0 -0.0519 0.0000 0.0000 0.0000 0.0000
   4540 0 0 0 3 3 0 0 3 0 -0.0514 0.0000 0.0000 0.0000 0.0000
   4541 0 0 0 3 3 0 0 4 0 -0.0511 0.0000 0.0000 0.0000 0.0000
   4542 0 0 0 3 3 0 0 5 0 -0.0509 0.0000 0.0000 0.0000 0.0000
   4543 0 0 0 3 3 0 1 0 0 -0.0566 0.0000 0.0000 0.0000 0.0000
   4544 0 0 0 3 3 0 1 1 0 -0.0527 0.0000 0.0000 0.0000 0.0000
   4545 0 0 0 3 3 0 1 2 0 -0.0517 0.0000 0.0000 0.0000 0.0000
   4546 0 0 0 3 3 0 1 3 0 -0.0513 0.0000 0.0000 0.0000 0.0000
   4547 0 0 0 3 3 0 1 4 0 -0.0510 0.0000 0.0000 0.0000 0.0000
   4548 0 0 0 3 3 0 1 5 0 -0.0509 0.0000 0.0000 0.0000 0.0000
   4549 0 0 0 3 3 0 2 0 0 -0.0551 0.0000 0.0000 0.0000 0.0000
   4550 0 0 0 3 3 0 2 1 0 -0.0524 0.0000 0.0000 0.0000 0.0000
   4551 0 0 0 3 3 0 2 2 0 -0.0516 0.0000 0.0000 0.0000 0.0000
   4552 0 0 0 3 3 0 2 3 0 -0.0512 0.0000 0.0000 0.0000 0.0000
   4553 0 0 0 3 3 0 2 4 0 -0.0510 0.0000 0.0000 0.0000 0.0000
   4554 0 0 0 3 3 0 2 5 0 -0.0508 0.0000 0.0000 0.0000 0.0000
   4555 0 0 0 3 3 0 3 0 0 -0.0542 0.0000 0.0000 0.0000 0.0000
   4556 0 0 0 3 3 0 3 1 0 -0.0521 0.0000 0.0000 0.0000 0.0000
   4557 0 0 0 3 3 0 3 2 0 -0.0514 0.0000 0.0000 0.0000 0.0000
   4558 0 0 0 3 3 0 3 3 0 -0.0511 0.0000 0.0000 0.0000 0.0000
   4559 0 0 0 3 3 0 3 4 0 -0.0509 0.0000 0.0000 0.0000 0.0000
   4560 0 0 0 3 3 0 3 5 0 -0.0507 0.0000 0.0000 0.0000 0.0000
   4561 0 0 0 3 3 0 4 0 0 -0.0535 0.0000 0.0000 0.0000 0.0000
   4562 0 0 0 3 3 0 4 1 0 -0.0519 0.0000 0.0000 0.0000 0.0000
   4563 0 0 0 3 3 0 4 2 0 -0.0513 0.0000 0.0000 0.0000 0.0000
   4564 0 0 0 3 3 0 4 3 0 -0.0510 0.0000 0.0000 0.0000 0.0000
   4565 0 0 0 3 3 0 4 4 0 -0.0508 0.0000 0.0000 0.0000 0.0000
   4566 0 0 0 3 3 0 4 5 0 -0.0507 0.0000 0.0000 0.0000 0.0000
   4567 0 0 0 3 3 0 5 0 0 -0.0530 0.0000 0.0000 0.0000 0.0000
   4568 0 0 0 3 3 0 5 1 0 -0.0517 0.0000 0.0000 0.0000 0.0000
   4569 0 0 0 3 3 0 5 2 0 -0.0512 0.0000 0.0000 0.0000 0.0000
   4570 0 0 0 3 3 0 5 3 0 -0.0509 0.0000 0.0000 0.0000 0.0000
   4571 0 0 0 3 3 0 5 4 0 -0.0507 0.0000 0.0000 0.0000 0.0000
   4572 0 0 0 3 3 0 5 5 0 -0.0506 0.0000 0.0000 0.0000 0.0000
   4573 0 0 0 3 3 1 0 0 0 -0.0706 0.0000 0.0000 0.0000 0.0000
   4574 0 0 0 3 3 1 0 1 0 -0.0530 0.0000 0.0000 0.0000 0.0000
   4575 0 0 0 3 3 1 0 2 0 -0.0519 0.0000 0.0000 0.0000 0.0000
   4576 0 0 0 3 3 1 0 3 0 -0.0514 0.0000 0.0000 0.0000 0.0000
   4577 0 0 0 3 3 1 0 4 0 -0.0511 0.0000 0.0000 0.0000 0.0000
   4578 0 0 0 3 3 1 0 5 0 -0.0509 0.0000 0.0000 0.0000 0.0000
   4579 0 0 0 3 3 1 1 0 0 -0.0566 0.0000 0.0000 0.0000 0.0000
   4580 0 0 0 3 3 1 1 1 0 -0.0527 0.0000 0.0000 0.0000 0.0000
   4581 0 0 0 3 3 1 1 2 0 -0.0518 0.0000 0.0000 0.0000 0.0000
   4582 0 0 0 3 3 1 1 3 0 -0.0513 0.0000 0.0000 0.0000 0.0000
   4583 0 0 0 3 3 1 1 4 0 -0.0511 0.0000 0.0000 0.0000 0.0000
   4584 0 0 0 3 3 1 1 5 0 -0.0509 0.0000 0.0000 0.0000 0.0000
   4585 0 0 0 3 3 1 2 0 0 -0.0551 0.0000 0.0000 0.0000 0.0000
   4586 0 0 0 3 3 1 2 1 0 -0.0524 0.0000 0.0000 0.0000 0.0000
   4587 0 0 0 3 3 1 2 2 0 -0.0516 0.0000 0.0000 0.0000 0.0000
   4588 0 0 0 3 3 1 2 3 0 -0.0512 0.0000 0.0000 0.0000 0.0000
   4589 0 0 0 3 3 1 2 4 0 -0.0510 0.0000 0.0000 0.0000 0.0000
   4590 0 0 0 3 3 1 2 5 0 -0.0508 0.0000 0.0000 0.0000 0.0000
   4591 0 0 0 3 3 1 3 0 0 -0.0542 0.0000 0.0000 0.0000 0.0000
   4592 0 0 0 3 3 1 3 1 0 -0.0522 0.0000 0.0000 0.0000 0.0000
   4593 0 0 0 3 3 1 3 2 0 -0.0515 0.0000 0.0000 0.0000 0.0000
   4594 0 0 0 3 3 1 3 3 0 -0.0511 0.0000 0.0000 0.0000 0.0000
   4595 0 0 0 3 3 1 3 4 0 -0.0509 0.0000 0.0000 0.0000 0.0000
   4596 0 0 0 3 3 1 3 5 0 -0.0508 0.0000 0.0000 0.0000 0.0000
   4597 0 0 0 3 3 1 4 0 0 -0.0536 0.0000 0.0000 0.0000 0.0000
   4598 0 0 0 3 3 1 4 1 0 -0.0519 0.0000 0.0000 0.0000 0.0000
   4599 0 0 0 3 3 1 4 2 0 -0.0513 0.0000 0.0000 0.0000 0.0000
   4600 0 0 0 3 3 1 4 3 0 -0.0510 0.0000 0.0000 0.0000 0.0000
   4601 0 0 0 3 3 1 4 4 0 -0.0508 0.0000 0.0000 0.0000 0.0000
   4602 0 0 0 3 3 1 4 5 0 -0.0507 0.0000 0.0000 0.0000 0.0000
   4603 0 0 0 3 3 1 5 0 0 -0.0530 0.0000 0.0000 0.0000 0.0000
   4604 0 0 0 3 3 1 5 1 0 -0.0517 0.0000 0.0000 0.0000 0.0000
   4605 0 0 0 3 3 1 5 2 0 -0.0512 0.0000 0.0000 0.0000 0.0000
   4606 0 0 0 3 3 1 5 3 0 -0.0509 0.0000 0.0000 0.0000 0.0000
   4607 0 0 0 3 3 1 5 4 0 -0.0508 0.0000 0.0000 0.0000 0.0000
   4608 0 0 0 3 3 1 5 5 0 -0.0506 0.0000 0.0000 0.0000 0.0000
   4609 0 0 0 3 3 2 0 0 0 -0.0707 0.0000 0.0000 0.0000 0.0000
   4610 0 0 0 3 3 2 0 1 0 -0.0531 0.0000 0.0000 0.0000 0.0000
   4611 0 0 0 3 3 2 0 2 0 -0.0520 0.0000 0.0000 0.0000 0.0000
   4612 0 0 0 3 3 2 0 3 0 -0.0515 0.0000 0.0000 0.0000 0.0000
   4613 0 0 0 3 3 2 0 4 0 -0.0512 0.0000 0.0000 0.0000 0.0000
   4614 0 0 0 3 3 2 0 5 0 -0.0510 0.0000 0.0000 0.0000 0.0000
   4615 0 0 0 3 3 2 1 0 0 -0.0566 0.0000 0.0000 0.0000 0.0000
   4616 0 0 0 3 3 2 1 1 0 -0.0527 0.0000 0.0000 0.0000 0.0000
   4617 0 0 0 3 3 2 1 2 0 -0.0518 0.0000 0.0000 0.0000 0.0000
   4618 0 0 0 3 3 2 1 3 0 -0.0513 0.0000 0.0000 0.0000 0.0000
   4619 0 0 0 3 3 2 1 4 0 -0.0511 0.0000 0.0000 0.0000 0.0000
   4620 0 0 0 3 3 2 1 5 0 -0.0509 0.0000 0.0000 0.0000 0.0000
   4621 0 0 0 3 3 2 2 0 0 -0.0551 0.0000 0.0000 0.0000 0.0000
   4622 0 0 0 3 3 2 2 1 0 -0.0524 0.0000 0.0000 0.0000 0.0000
   4623 0 0 0 3 3 2 2 2 0 -0.0516 0.0000 0.0000 0.0000 0.0000
   4624 0 0 0 3 3 2 2 3 0 -0.0512 0.0000 0.0000 0.0000 0.0000
   4625 0 0 0 3 3 2 2 4 0 -0.0510 0.0000 0.0000 0.0000 0.0000
   4626 0 0 0 3 3 2 2 5 0 -0.0508 0.0000 0.0000 0.0000 0.0000
   4627 0 0 0 3 3 2 3 0 0 -0.0542 0.0000 0.0000 0.0000 0.0000
   4628 0 0 0 3 3 2 3 1 0 -0.0522 0.0000 0.0000 0.0000 0.0000
   4629 0 0 0 3 3 2 3 2 0 -0.0515 0.0000 0.0000 0.0000 0.0000
   4630 0 0 0 3 3 2 3 3 0 -0.0511 0.0000 0.0000 0.0000 0.0000
   4631 0 0 0 3 3 2 3 4 0 -0.0509 0.0000 0.0000 0.0000 0.0000
   4632 0 0 0 3 3 2 3 5 0 -0.0508 0.0000 0.0000 0.0000 0.0000
   4633 0 0 0 3 3 2 4 0 0 -0.0536 0.0000 0.0000 0.0000 0.0000
   4634 0 0 0 3 3 2 4 1 0 -0.0520 0.0000 0.0000 0.0000 0.0000
   4635 0 0 0 3 3 2 4 2 0 -0.0514 0.0000 0.0000 0.0000 0.0000
   4636 0 0 0 3 3 2 4 3 0 -0.0511 0.0000 0.0000 0.0000 0.0000
   4637 0 0 0 3 3 2 4 4 0 -0.0509 0.0000 0.0000 0.0000 0.0000
   4638 0 0 0 3 3 2 4 5 0 -0.0507 0.0000 0.0000 0.0000 0.0000
   4639 0 0 0 3 3 2 5 0 0 -0.0531 0.0000 0.0000 0.0000 0.0000
   4640 0 0 0 3 3 2 5 1 0 -0.0518 0.0000 0.0000 0.0000 0.0000
   4641 0 0 0 3 3 2 5 2 0 -0.0512 0.0000 0.0000 0.0000 0.0000
   4642 0 0 0 3 3 2 5 3 0 -0.0510 0.0000 0.0000 0.0000 0.0000
   4643 0 0 0 3 3 2 5 4 0 -0.0508 0.0000 0.0000 0.0000 0.0000
   4644 0 0 0 3 3 2 5 5 0 -0.0507 0.0000 0.0000 0.0000 0.0000
   4645 0 0 0 3 3 3 0 0 0 -0.0707 0.0000 0.0000 0.0000 0.0000
   4646 0 0 0 3 3 3 0 1 0 -0.0531 0.0000 0.0000 0.0000 0.0000
   4647 0 0 0 3 3 3 0 2 0 -0.0520 0.0000 0.0000 0.0000 0.0000
   4648 0 0 0 3 3 3 0 3 0 -0.0515 0.0000 0.0000 0.0000 0.0000
   4649 0 0 0 3 3 3 0 4 0 -0.0512 0.0000 0.0000 0.0000 0.0000
   4650 0 0 0 3 3 3 0 5 0 -0.0510 0.0000 0.0000 0.0000 0.0000
   4651 0 0 0 3 3 3 1 0 0 -0.0566 0.0000 0.0000 0.0000 0.0000
   4652 0 0 0 3 3 3 1 1 0 -0.0528 0.0000 0.0000 0.0000 0.0000
   4653 0 0 0 3 3 3 1 2 0 -0.0518 0.0000 0.0000 0.0000 0.0000
   4654 0 0 0 3 3 3 1 3 0 -0.0514 0.0000 0.0000 0.0000 0.0000
   4655 0 0 0 3 3 3 1 4 0 -0.0511 0.0000 0.0000 0.0000 0.0000
   4656 0 0 0 3 3 3 1 5 0 -0.0509 0.0000 0.0000 0.0000 0.0000
   4657 0 0 0 3 3 3 2 0 0 -0.0552 0.0000 0.0000 0.0000 0.0000
   4658 0 0 0 3 3 3 2 1 0 -0.0525 0.0000 0.0000 0.0000 0.0000
   4659 0 0 0 3 3 3 2 2 0 -0.0517 0.0000 0.0000 0.0000 0.0000
   4660 0 0 0 3 3 3 2 3 0 -0.0513 0.0000 0.0000 0.0000 0.0000
   4661 0 0 0 3 3 3 2 4 0 -0.0510 0.0000 0.0000 0.0000 0.0000
   4662 0 0 0 3 3 3 2 5 0 -0.0509 0.0000 0.0000 0.0000 0.0000
   4663 0 0 0 3 3 3 3 0 0 -0.0543 0.0000 0.0000 0.0000 0.0000
   4664 0 0 0 3 3 3 3 1 0 -0.0522 0.0000 0.0000 0.0000 0.0000
   4665 0 0 0 3 3 3 3 2 0 -0.0515 0.0000 0.0000 0.0000 0.0000
   4666 0 0 0 3 3 3 3 3 0 -0.0512 0.0000 0.0000 0.0000 0.0000
   4667 0 0 0 3 3 3 3 4 0 -0.0510 0.0000 0.0000 0.0000 0.0000
   4668 0 0 0 3 3 3 3 5 0 -0.0508 0.0000 0.0000 0.0000 0.0000
   4669 0 0 0 3 3 3 4 0 0 -0.0536 0.0000 0.0000 0.0000 0.0000
   4670 0 0 0 3 3 3 4 1 0 -0.0520 0.0000 0.0000 0.0000 0.0000
   4671 0 0 0 3 3 3 4 2 0 -0.0514 0.0000 0.0000 0.0000 0.0000
   4672 0 0 0 3 3 3 4 3 0 -0.0511 0.0000 0.0000 0.0000 0.0000
   4673 0 0 0 3 3 3 4 4 0 -0.0509 0.0000 0.0000 0.0000 0.0000
   4674 0 0 0 3 3 3 4 5 0 -0.0507 0.0000 0.0000 0.0000 0.0000
   4675 0 0 0 3 3 3 5 0 0 -0.0531 0.0000 0.0000 0.0000 0.0000
   4676 0 0 0 3 3 3 5 1 0 -0.0518 0.0000 0.0000 0.0000 0.0000
   4677 0 0 0 3 3 3 5 2 0 -0.0513 0.0000 0.0000 0.0000 0.0000
   4678 0 0 0 3 3 3 5 3 0 -0.0510 0.0000 0.0000 0.0000 0.0000
   4679 0 0 0 3 3 3 5 4 0 -0.0508 0.0000 0.0000 0.0000 0.0000
   4680 0 0 0 3 3 3 5 5 0 -0.0507 0.0000 0.0000 0.0000 0.0000
   4681 0 0 0 3 3 4 0 0 0 -0.0707 0.0000 0.0000 0.0000 0.0000
   4682 0 0 0 3 3 4 0 1 0 -0.0531 0.0000 0.0000 0.0000 0.0000
   4683 0 0 0 3 3 4 0 2 0 -0.0520 0.0000 0.0000 0.0000 0.0000
   4684 0 0 0 3 3 4 0 3 0 -0.0515 0.0000 0.0000 0.0000 0.0000
   4685 0 0 0 3 3 4 0 4 0 -0.0512 0.0000 0.0000 0.0000 0.0000
   4686 0 0 0 3 3 4 0 5 0 -0.0510 0.0000 0.0000 0.0000 0.0000
   4687 0 0 0 3 3 4 1 0 0 -0.0567 0.0000 0.0000 0.0000 0.0000
   4688 0 0 0 3 3 4 1 1 0 -0.0528 0.0000 0.0000 0.0000 0.0000
   4689 0 0 0 3 3 4 1 2 0 -0.0519 0.0000 0.0000 0.0000 0.0000
   4690 0 0 0 3 3 4 1 3 0 -0.0514 0.0000 0.0000 0.0000 0.0000
   4691 0 0 0 3 3 4 1 4 0 -0.0511 0.0000 0.0000 0.0000 0.0000
   4692 0 0 0 3 3 4 1 5 0 -0.0509 0.0000 0.0000 0.0000 0.0000
   4693 0 0 0 3 3 4 2 0 0 -0.0552 0.0000 0.0000 0.0000 0.0000
   4694 0 0 0 3 3 4 2 1 0 -0.0525 0.0000 0.0000 0.0000 0.0000
   4695 0 0 0 3 3 4 2 2 0 -0.0517 0.0000 0.0000 0.0000 0.0000
   4696 0 0 0 3 3 4 2 3 0 -0.0513 0.0000 0.0000 0.0000 0.0000
   4697 0 0 0 3 3 4 2 4 0 -0.0510 0.0000 0.0000 0.0000 0.0000
   4698 0 0 0 3 3 4 2 5 0 -0.0509 0.0000 0.0000 0.0000 0.0000
   4699 0 0 0 3 3 4 3 0 0 -0.0543 0.0000 0.0000 0.0000 0.0000
   4700 0 0 0 3 3 4 3 1 0 -0.0523 0.0000 0.0000 0.0000 0.0000
   4701 0 0 0 3 3 4 3 2 0 -0.0516 0.0000 0.0000 0.0000 0.0000
   4702 0 0 0 3 3 4 3 3 0 -0.0512 0.0000 0.0000 0.0000 0.0000
   4703 0 0 0 3 3 4 3 4 0 -0.0510 0.0000 0.0000 0.0000 0.0000
   4704 0 0 0 3 3 4 3 5 0 -0.0508 0.0000 0.0000 0.0000 0.0000
   4705 0 0 0 3 3 4 4 0 0 -0.0537 0.0000 0.0000 0.0000 0.0000
   4706 0 0 0 3 3 4 4 1 0 -0.0520 0.0000 0.0000 0.0000 0.0000
   4707 0 0 0 3 3 4 4 2 0 -0.0514 0.0000 0.0000 0.0000 0.0000
   4708 0 0 0 3 3 4 4 3 0 -0.0511 0.0000 0.0000 0.0000 0.0000
   4709 0 0 0 3 3 4 4 4 0 -0.0509 0.0000 0.0000 0.0000 0.0000
   4710 0 0 0 3 3 4 4 5 0 -0.0508 0.0000 0.0000 0.0000 0.0000
   4711 0 0 0 3 3 4 5 0 0 -0.0532 0.0000 0.0000 0.0000 0.0000
   4712 0 0 0 3 3 4 5 1 0 -0.0518 0.0000 0.0000 0.0000 0.0000
   4713 0 0 0 3 3 4 5 2 0 -0.0513 0.0000 0.0000 0.0000 0.0000
   4714 0 0 0 3 3 4 5 3 0 -0.0510 0.0000 0.0000 0.0000 0.0000
   4715 0 0 0 3 3 4 5 4 0 -0.0508 0.0000 0.0000 0.0000 0.0000
   4716 0 0 0 3 3 4 5 5 0 -0.0507 0.0000 0.0000 0.0000 0.0000
   4717 0 0 0 3 3 5 0 0 0 -0.0707 0.0000 0.0000 0.0000 0.0000
   4718 0 0 0 3 3 5 0 1 0 -0.0532 0.0000 0.0000 0.0000 0.0000
   4719 0 0 0 3 3 5 0 2 0 -0.0520 0.0000 0.0000 0.0000 0.0000
   4720 0 0 0 3 3 5 0 3 0 -0.0515 0.0000 0.0000 0.0000 0.0000
   4721 0 0 0 3 3 5 0 4 0 -0.0512 0.0000 0.0000 0.0000 0.0000
   4722 0 0 0 3 3 5 0 5 0 -0.0510 0.0000 0.0000 0.0000 0.0000
   4723 0 0 0 3 3 5 1 0 0 -0.0567 0.0000 0.0000 0.0000 0.0000
   4724 0 0 0 3 3 5 1 1 0 -0.0528 0.0000 0.0000 0.0000 0.0000
   4725 0 0 0 3 3 5 1 2 0 -0.0519 0.0000 0.0000 0.0000 0.0000
   4726 0 0 0 3 3 5 1 3 0 -0.0514 0.0000 0.0000 0.0000 0.0000
   4727 0 0 0 3 3 5 1 4 0 -0.0511 0.0000 0.0000 0.0000 0.0000
   4728 0 0 0 3 3 5 1 5 0 -0.0510 0.0000 0.0000 0.0000 0.0000
   4729 0 0 0 3 3 5 2 0 0 -0.0552 0.0000 0.0000 0.0000 0.0000
   4730 0 0 0 3 3 5 2 1 0 -0.0526 0.0000 0.0000 0.0000 0.0000
   4731 0 0 0 3 3 5 2 2 0 -0.0517 0.0000 0.0000 0.0000 0.0000
   4732 0 0 0 3 3 5 2 3 0 -0.0513 0.0000 0.0000 0.0000 0.0000
   4733 0 0 0 3 3 5 2 4 0 -0.0511 0.0000 0.0000 0.0000 0.0000
   4734 0 0 0 3 3 5 2 5 0 -0.0509 0.0000 0.0000 0.0000 0.0000
   4735 0 0 0 3 3 5 3 0 0 -0.0543 0.0000 0.0000 0.0000 0.0000
   4736 0 0 0 3 3 5 3 1 0 -0.0523 0.0000 0.0000 0.0000 0.0000
   4737 0 0 0 3 3 5 3 2 0 -0.0516 0.0000 0.0000 0.0000 0.0000
   4738 0 0 0 3 3 5 3 3 0 -0.0512 0.0000 0.0000 0.0000 0.0000
   4739 0 0 0 3 3 5 3 4 0 -0.0510 0.0000 0.0000 0.0000 0.0000
   4740 0 0 0 3 3 5 3 5 0 -0.0508 0.0000 0.0000 0.0000 0.0000
   4741 0 0 0 3 3 5 4 0 0 -0.0537 0.0000 0.0000 0.0000 0.0000
   4742 0 0 0 3 3 5 4 1 0 -0.0521 0.0000 0.0000 0.0000 0.0000
   4743 0 0 0 3 3 5 4 2 0 -0.0515 0.0000 0.0000 0.0000 0.0000
   4744 0 0 0 3 3 5 4 3 0 -0.0511 0.0000 0.0000 0.0000 0.0000
   4745 0 0 0 3 3 5 4 4 0 -0.0509 0.0000 0.0000 0.0000 0.0000
   4746 0 0 0 3 3 5 4 5 0 -0.0508 0.0000 0.0000 0.0000 0.0000
   4747 0 0 0 3 3 5 5 0 0 -0.0532 0.0000 0.0000 0.0000 0.0000
   4748 0 0 0 3 3 5 5 1 0 -0.0519 0.0000 0.0000 0.0000 0.0000
   4749 0 0 0 3 3 5 5 2 0 -0.0513 0.0000 0.0000 0.0000 0.0000
   4750 0 0 0 3 3 5 5 3 0 -0.0510 0.0000 0.0000 0.0000 0.0000
   4751 0 0 0 3 3 5 5 4 0 -0.0509 0.0000 0.0000 0.0000 0.0000
   4752 0 0 0 3 3 5 5 5 0 -0.0507 0.0000 0.0000 0.0000 0.0000
   4753 0 0 0 3 4 0 0 0 0 -0.0706 0.0000 0.0000 0.0000 0.0000
   4754 0 0 0 3 4 0 0 1 0 -0.0530 0.0000 0.0000 0.0000 0.0000
   4755 0 0 0 3 4 0 0 2 0 -0.0519 0.0000 0.0000 0.0000 0.0000
   4756 0 0 0 3 4 0 0 3 0 -0.0514 0.0000 0.0000 0.0000 0.0000
   4757 0 0 0 3 4 0 0 4 0 -0.0511 0.0000 0.0000 0.0000 0.0000
   4758 0 0 0 3 4 0 0 5 0 -0.0509 0.0000 0.0000 0.0000 0.0000
   4759 0 0 0 3 4 0 1 0 0 -0.0566 0.0000 0.0000 0.0000 0.0000
   4760 0 0 0 3 4 0 1 1 0 -0.0527 0.0000 0.0000 0.0000 0.0000
   4761 0 0 0 3 4 0 1 2 0 -0.0517 0.0000 0.0000 0.0000 0.0000
   4762 0 0 0 3 4 0 1 3 0 -0.0513 0.0000 0.0000 0.0000 0.0000
   4763 0 0 0 3 4 0 1 4 0 -0.0510 0.0000 0.0000 0.0000 0.0000
   4764 0 0 0 3 4 0 1 5 0 -0.0509 0.0000 0.0000 0.0000 0.0000
   4765 0 0 0 3 4 0 2 0 0 -0.0551 0.0000 0.0000 0.0000 0.0000
   4766 0 0 0 3 4 0 2 1 0 -0.0524 0.0000 0.0000 0.0000 0.0000
   4767 0 0 0 3 4 0 2 2 0 -0.0516 0.0000 0.0000 0.0000 0.0000
   4768 0 0 0 3 4 0 2 3 0 -0.0512 0.0000 0.0000 0.0000 0.0000
   4769 0 0 0 3 4 0 2 4 0 -0.0510 0.0000 0.0000 0.0000 0.0000
   4770 0 0 0 3 4 0 2 5 0 -0.0508 0.0000 0.0000 0.0000 0.0000
   4771 0 0 0 3 4 0 3 0 0 -0.0542 0.0000 0.0000 0.0000 0.0000
   4772 0 0 0 3 4 0 3 1 0 -0.0521 0.0000 0.0000 0.0000 0.0000
   4773 0 0 0 3 4 0 3 2 0 -0.0514 0.0000 0.0000 0.0000 0.0000
   4774 0 0 0 3 4 0 3 3 0 -0.0511 0.0000 0.0000 0.0000 0.0000
   4775 0 0 0 3 4 0 3 4 0 -0.0509 0.0000 0.0000 0.0000 0.0000
   4776 0 0 0 3 4 0 3 5 0 -0.0507 0.0000 0.0000 0.0000 0.0000
   4777 0 0 0 3 4 0 4 0 0 -0.0535 0.0000 0.0000 0.0000 0.0000
   4778 0 0 0 3 4 0 4 1 0 -0.0519 0.0000 0.0000 0.0000 0.0000
   4779 0 0 0 3 4 0 4 2 0 -0.0513 0.0000 0.0000 0.0000 0.0000
   4780 0 0 0 3 4 0 4 3 0 -0.0510 0.0000 0.0000 0.0000 0.0000
   4781 0 0 0 3 4 0 4 4 0 -0.0508 0.0000 0.0000 0.0000 0.0000
   4782 0 0 0 3 4 0 4 5 0 -0.0507 0.0000 0.0000 0.0000 0.0000
   4783 0 0 0 3 4 0 5 0 0 -0.0530 0.0000 0.0000 0.0000 0.0000
   4784 0 0 0 3 4 0 5 1 0 -0.0517 0.0000 0.0000 0.0000 0.0000
   4785 0 0 0 3 4 0 5 2 0 -0.0512 0.0000 0.0000 0.0000 0.0000
   4786 0 0 0 3 4 0 5 3 0 -0.0509 0.0000 0.0000 0.0000 0.0000
   4787 0 0 0 3 4 0 5 4 0 -0.0507 0.0000 0.0000 0.0000 0.0000
   4788 0 0 0 3 4 0 5 5 0 -0.0506 0.0000 0.0000 0.0000 0.0000
   4789 0 0 0 3 4 1 0 0 0 -0.0706 0.0000 0.0000 0.0000 0.0000
   4790 0 0 0 3 4 1 0 1 0 -0.0530 0.0000 0.0000 0.0000 0.0000
   4791 0 0 0 3 4 1 0 2 0 -0.0519 0.0000 0.0000 0.0000 0.0000
   4792 0 0 0 3 4 1 0 3 0 -0.0514 0.0000 0.0000 0.0000 0.0000
   4793 0 0 0 3 4 1 0 4 0 -0.0511 0.0000 0.0000 0.0000 0.0000
   4794 0 0 0 3 4 1 0 5 0 -0.0509 0.0000 0.0000 0.0000 0.0000
   4795 0 0 0 3 4 1 1 0 0 -0.0566 0.0000 0.0000 0.0000 0.0000
   4796 0 0 0 3 4 1 1 1 0 -0.0527 0.0000 0.0000 0.0000 0.0000
   4797 0 0 0 3 4 1 1 2 0 -0.0518 0.0000 0.0000 0.0000 0.0000
   4798 0 0 0 3 4 1 1 3 0 -0.0513 0.0000 0.0000 0.0000 0.0000
   4799 0 0 0 3 4 1 1 4 0 -0.0511 0.0000 0.0000 0.0000 0.0000
   4800 0 0 0 3 4 1 1 5 0 -0.0509 0.0000 0.0000 0.0000 0.0000
   4801 0 0 0 3 4 1 2 0 0 -0.0551 0.0000 0.0000 0.0000 0.0000
   4802 0 0 0 3 4 1 2 1 0 -0.0524 0.0000 0.0000 0.0000 0.0000
   4803 0 0 0 3 4 1 2 2 0 -0.0516 0.0000 0.0000 0.0000 0.0000
   4804 0 0 0 3 4 1 2 3 0 -0.0512 0.0000 0.0000 0.0000 0.0000
   4805 0 0 0 3 4 1 2 4 0 -0.0510 0.0000 0.0000 0.0000 0.0000
   4806 0 0 0 3 4 1 2 5 0 -0.0508 0.0000 0.0000 0.0000 0.0000
   4807 0 0 0 3 4 1 3 0 0 -0.0542 0.0000 0.0000 0.0000 0.0000
   4808 0 0 0 3 4 1 3 1 0 -0.0522 0.0000 0.0000 0.0000 0.0000
   4809 0 0 0 3 4 1 3 2 0 -0.0515 0.0000 0.0000 0.0000 0.0000
   4810 0 0 0 3 4 1 3 3 0 -0.0511 0.0000 0.0000 0.0000 0.0000
   4811 0 0 0 3 4 1 3 4 0 -0.0509 0.0000 0.0000 0.0000 0.0000
   4812 0 0 0 3 4 1 3 5 0 -0.0508 0.0000 0.0000 0.0000 0.0000
   4813 0 0 0 3 4 1 4 0 0 -0.0536 0.0000 0.0000 0.0000 0.0000
   4814 0 0 0 3 4 1 4 1 0 -0.0519 0.0000 0.0000 0.0000 0.0000
   4815 0 0 0 3 4 1 4 2 0 -0.0513 0.0000 0.0000 0.0000 0.0000
   4816 0 0 0 3 4 1 4 3 0 -0.0510 0.0000 0.0000 0.0000 0.0000
   4817 0 0 0 3 4 1 4 4 0 -0.0508 0.0000 0.0000 0.0000 0.0000
   4818 0 0 0 3 4 1 4 5 0 -0.0507 0.0000 0.0000 0.0000 0.0000
   4819 0 0 0 3 4 1 5 0 0 -0.0530 0.0000 0.0000 0.0000 0.0000
   4820 0 0 0 3 4 1 5 1 0 -0.0517 0.0000 0.0000 0.0000 0.0000
   4821 0 0 0 3 4 1 5 2 0 -0.0512 0.0000 0.0000 0.0000 0.0000
   4822 0 0 0 3 4 1 5 3 0 -0.0509 0.0000 0.0000 0.0000 0.0000
   4823 0 0 0 3 4 1 5 4 0 -0.0508 0.0000 0.0000 0.0000 0.0000
   4824 0 0 0 3 4 1 5 5 0 -0.0506 0.0000 0.0000 0.0000 0.0000
   4825 0 0 0 3 4 2 0 0 0 -0.0707 0.0000 0.0000 0.0000 0.0000
   4826 0 0 0 3 4 2 0 1 0 -0.0531 0.0000 0.0000 0.0000 0.0000
   4827 0 0 0 3 4 2 0 2 0 -0.0520 0.0000 0.0000 0.0000 0.0000
   4828 0 0 0 3 4 2 0 3 0 -0.0515 0.0000 0.0000 0.0000 0.0000
   4829 0 0 0 3 4 2 0 4 0 -0.0512 0.0000 0.0000 0.0000 0.0000
   4830 0 0 0 3 4 2 0 5 0 -0.0510 0.0000 0.0000 0.0000 0.0000
   4831 0 0 0 3 4 2 1 0 0 -0.0566 0.0000 0.0000 0.0000 0.0000
   4832 0 0 0 3 4 2 1 1 0 -0.0527 0.0000 0.0000 0.0000 0.0000
   4833 0 0 0 3 4 2 1 2 0 -0.0518 0.0000 0.0000 0.0000 0.0000
   4834 0 0 0 3 4 2 1 3 0 -0.0513 0.0000 0.0000 0.0000 0.0000
   4835 0 0 0 3 4 2 1 4 0 -0.0511 0.0000 0.0000 0.0000 0.0000
   4836 0 0 0 3 4 2 1 5 0 -0.0509 0.0000 0.0000 0.0000 0.0000
   4837 0 0 0 3 4 2 2 0 0 -0.0551 0.0000 0.0000 0.0000 0.0000
   4838 0 0 0 3 4 2 2 1 0 -0.0524 0.0000 0.0000 0.0000 0.0000
   4839 0 0 0 3 4 2 2 2 0 -0.0516 0.0000 0.0000 0.0000 0.0000
   4840 0 0 0 3 4 2 2 3 0 -0.0512 0.0000 0.0000 0.0000 0.0000
   4841 0 0 0 3 4 2 2 4 0 -0.0510 0.0000 0.0000 0.0000 0.0000
   4842 0 0 0 3 4 2 2 5 0 -0.0508 0.0000 0.0000 0.0000 0.0000
   4843 0 0 0 3 4 2 3 0 0 -0.0542 0.0000 0.0000 0.0000 0.0000
   4844 0 0 0 3 4 2 3 1 0 -0.0522 0.0000 0.0000 0.0000 0.0000
   4845 0 0 0 3 4 2 3 2 0 -0.0515 0.0000 0.0000 0.0000 0.0000
   4846 0 0 0 3 4 2 3 3 0 -0.0511 0.0000 0.0000 0.0000 0.0000
   4847 0 0 0 3 4 2 3 4 0 -0.0509 0.0000 0.0000 0.0000 0.0000
   4848 0 0 0 3 4 2 3 5 0 -0.0508 0.0000 0.0000 0.0000 0.0000
   4849 0 0 0 3 4 2 4 0 0 -0.0536 0.0000 0.0000 0.0000 0.0000
   4850 0 0 0 3 4 2 4 1 0 -0.0520 0.0000 0.0000 0.0000 0.0000
   4851 0 0 0 3 4 2 4 2 0 -0.0514 0.0000 0.0000 0.0000 0.0000
   4852 0 0 0 3 4 2 4 3 0 -0.0511 0.0000 0.0000 0.0000 0.0000
   4853 0 0 0 3 4 2 4 4 0 -0.0509 0.0000 0.0000 0.0000 0.0000
   4854 0 0 0 3 4 2 4 5 0 -0.0507 0.0000 0.0000 0.0000 0.0000
   4855 0 0 0 3 4 2 5 0 0 -0.0531 0.0000 0.0000 0.0000 0.0000
   4856 0 0 0 3 4 2 5 1 0 -0.0518 0.0000 0.0000 0.0000 0.0000
   4857 0 0 0 3 4 2 5 2 0 -0.0512 0.0000 0.0000 0.0000 0.0000
   4858 0 0 0 3 4 2 5 3 0 -0.0510 0.0000 0.0000 0.0000 0.0000
   4859 0 0 0 3 4 2 5 4 0 -0.0508 0.0000 0.0000 0.0000 0.0000
   4860 0 0 0 3 4 2 5 5 0 -0.0507 0.0000 0.0000 0.0000 0.0000
   4861 0 0 0 3 4 3 0 0 0 -0.0707 0.0000 0.0000 0.0000 0.0000
   4862 0 0 0 3 4 3 0 1 0 -0.0531 0.0000 0.0000 0.0000 0.0000
   4863 0 0 0 3 4 3 0 2 0 -0.0520 0.0000 0.0000 0.0000 0.0000
   4864 0 0 0 3 4 3 0 3 0 -0.0515 0.0000 0.0000 0.0000 0.0000
   4865 0 0 0 3 4 3 0 4 0 -0.0512 0.0000 0.0000 0.0000 0.0000
   4866 0 0 0 3 4 3 0 5 0 -0.0510 0.0000 0.0000 0.0000 0.0000
   4867 0 0 0 3 4 3 1 0 0 -0.0566 0.0000 0.0000 0.0000 0.0000
   4868 0 0 0 3 4 3 1 1 0 -0.0528 0.0000 0.0000 0.0000 0.0000
   4869 0 0 0 3 4 3 1 2 0 -0.0518 0.0000 0.0000 0.0000 0.0000
   4870 0 0 0 3 4 3 1 3 0 -0.0514 0.0000 0.0000 0.0000 0.0000
   4871 0 0 0 3 4 3 1 4 0 -0.0511 0.0000 0.0000 0.0000 0.0000
   4872 0 0 0 3 4 3 1 5 0 -0.0509 0.0000 0.0000 0.0000 0.0000
   4873 0 0 0 3 4 3 2 0 0 -0.0552 0.0000 0.0000 0.0000 0.0000
   4874 0 0 0 3 4 3 2 1 0 -0.0525 0.0000 0.0000 0.0000 0.0000
   4875 0 0 0 3 4 3 2 2 0 -0.0517 0.0000 0.0000 0.0000 0.0000
   4876 0 0 0 3 4 3 2 3 0 -0.0513 0.0000 0.0000 0.0000 0.0000
   4877 0 0 0 3 4 3 2 4 0 -0.0510 0.0000 0.0000 0.0000 0.0000
   4878 0 0 0 3 4 3 2 5 0 -0.0509 0.0000 0.0000 0.0000 0.0000
   4879 0 0 0 3 4 3 3 0 0 -0.0543 0.0000 0.0000 0.0000 0.0000
   4880 0 0 0 3 4 3 3 1 0 -0.0522 0.0000 0.0000 0.0000 0.0000
   4881 0 0 0 3 4 3 3 2 0 -0.0515 0.0000 0.0000 0.0000 0.0000
   4882 0 0 0 3 4 3 3 3 0 -0.0512 0.0000 0.0000 0.0000 0.0000
   4883 0 0 0 3 4 3 3 4 0 -0.0510 0.0000 0.0000 0.0000 0.0000
   4884 0 0 0 3 4 3 3 5 0 -0.0508 0.0000 0.0000 0.0000 0.0000
   4885 0 0 0 3 4 3 4 0 0 -0.0536 0.0000 0.0000 0.0000 0.0000
   4886 0 0 0 3 4 3 4 1 0 -0.0520 0.0000 0.0000 0.0000 0.0000
   4887 0 0 0 3 4 3 4 2 0 -0.0514 0.0000 0.0000 0.0000 0.0000
   4888 0 0 0 3 4 3 4 3 0 -0.0511 0.0000 0.0000 0.0000 0.0000
   4889 0 0 0 3 4 3 4 4 0 -0.0509 0.0000 0.0000 0.0000 0.0000
   4890 0 0 0 3 4 3 4 5 0 -0.0507 0.0000 0.0000 0.0000 0.0000
   4891 0 0 0 3 4 3 5 0 0 -0.0531 0.0000 0.0000 0.0000 0.0000
   4892 0 0 0 3 4 3 5 1 0 -0.0518 0.0000 0.0000 0.0000 0.0000
   4893 0 0 0 3 4 3 5 2 0 -0.0513 0.0000 0.0000 0.0000 0.0000
   4894 0 0 0 3 4 3 5 3 0 -0.0510 0.0000 0.0000 0.0000 0.0000
   4895 0 0 0 3 4 3 5 4 0 -0.0508 0.0000 0.0000 0.0000 0.0000
   4896 0 0 0 3 4 3 5 5 0 -0.0507 0.0000 0.0000 0.0000 0.0000
   4897 0 0 0 3 4 4 0 0 0 -0.0707 0.0000 0.0000 0.0000 0.0000
   4898 0 0 0 3 4 4 0 1 0 -0.0531 0.0000 0.0000 0.0000 0.0000
   4899 0 0 0 3 4 4 0 2 0 -0.0520 0.0000 0.0000 0.0000 0.0000
   4900 0 0 0 3 4 4 0 3 0 -0.0515 0.0000 0.0000 0.0000 0.0000
   4901 0 0 0 3 4 4 0 4 0 -0.0512 0.0000 0.0000 0.0000 0.0000
   4902 0 0 0 3 4 4 0 5 0 -0.0510 0.0000 0.0000 0.0000 0.0000
   4903 0 0 0 3 4 4 1 0 0 -0.0567 0.0000 0.0000 0.0000 0.0000
   4904 0 0 0 3 4 4 1 1 0 -0.0528 0.0000 0.0000 0.0000 0.0000
   4905 0 0 0 3 4 4 1 2 0 -0.0519 0.0000 0.0000 0.0000 0.0000
   4906 0 0 0 3 4 4 1 3 0 -0.0514 0.0000 0.0000 0.0000 0.0000
   4907 0 0 0 3 4 4 1 4 0 -0.0511 0.0000 0.0000 0.0000 0.0000
   4908 0 0 0 3 4 4 1 5 0 -0.0509 0.0000 0.0000 0.0000 0.0000
   4909 0 0 0 3 4 4 2 0 0 -0.0552 0.0000 0.0000 0.0000 0.0000
   4910 0 0 0 3 4 4 2 1 0 -0.0525 0.0000 0.0000 0.0000 0.0000
   4911 0 0 0 3 4 4 2 2 0 -0.0517 0.0000 0.0000 0.0000 0.0000
   4912 0 0 0 3 4 4 2 3 0 -0.0513 0.0000 0.0000 0.0000 0.0000
   4913 0 0 0 3 4 4 2 4 0 -0.0510 0.0000 0.0000 0.0000 0.0000
   4914 0 0 0 3 4 4 2 5 0 -0.0509 0.0000 0.0000 0.0000 0.0000
   4915 0 0 0 3 4 4 3 0 0 -0.0543 0.0000 0.0000 0.0000 0.0000
   4916 0 0 0 3 4 4 3 1 0 -0.0523 0.0000 0.0000 0.0000 0.0000
   4917 0 0 0 3 4 4 3 2 0 -0.0516 0.0000 0.0000 0.0000 0.0000
   4918 0 0 0 3 4 4 3 3 0 -0.0512 0.0000 0.0000 0.0000 0.0000
   4919 0 0 0 3 4 4 3 4 0 -0.0510 0.0000 0.0000 0.0000 0.0000
   4920 0 0 0 3 4 4 3 5 0 -0.0508 0.0000 0.0000 0.0000 0.0000
   4921 0 0 0 3 4 4 4 0 0 -0.0537 0.0000 0.0000 0.0000 0.0000
   4922 0 0 0 3 4 4 4 1 0 -0.0520 0.0000 0.0000 0.0000 0.0000
   4923 0 0 0 3 4 4 4 2 0 -0.0514 0.0000 0.0000 0.0000 0.0000
   4924 0 0 0 3 4 4 4 3 0 -0.0511 0.0000 0.0000 0.0000 0.0000
   4925 0 0 0 3 4 4 4 4 0 -0.0509 0.0000 0.0000 0.0000 0.0000
   4926 0 0 0 3 4 4 4 5 0 -0.0508 0.0000 0.0000 0.0000 0.0000
   4927 0 0 0 3 4 4 5 0 0 -0.0532 0.0000 0.0000 0.0000 0.0000
   4928 0 0 0 3 4 4 5 1 0 -0.0518 0.0000 0.0000 0.0000 0.0000
   4929 0 0 0 3 4 4 5 2 0 -0.0513 0.0000 0.0000 0.0000 0.0000
   4930 0 0 0 3 4 4 5 3 0 -0.0510 0.0000 0.0000 0.0000 0.0000
   4931 0 0 0 3 4 4 5 4 0 -0.0508 0.0000 0.0000 0.0000 0.0000
   4932 0 0 0 3 4 4 5 5 0 -0.0507 0.0000 0.0000 0.0000 0.0000
   4933 0 0 0 3 4 5 0 0 0 -0.0707 0.0000 0.0000 0.0000 0.0000
   4934 0 0 0 3 4 5 0 1 0 -0.0532 0.0000 0.0000 0.0000 0.0000
   4935 0 0 0 3 4 5 0 2 0 -0.0520 0.0000 0.0000 0.0000 0.0000
   4936 0 0 0 3 4 5 0 3 0 -0.0515 0.0000 0.0000 0.0000 0.0000
   4937 0 0 0 3 4 5 0 4 0 -0.0512 0.0000 0.0000 0.0000 0.0000
   4938 0 0 0 3 4 5 0 5 0 -0.0510 0.0000 0.0000 0.0000 0.0000
   4939 0 0 0 3 4 5 1 0 0 -0.0567 0.0000 0.0000 0.0000 0.0000
   4940 0 0 0 3 4 5 1 1 0 -0.0528 0.0000 0.0000 0.0000 0.0000
   4941 0 0 0 3 4 5 1 2 0 -0.0519 0.0000 0.0000 0.0000 0.0000
   4942 0 0 0 3 4 5 1 3 0 -0.0514 0.0000 0.0000 0.0000 0.0000
   4943 0 0 0 3 4 5 1 4 0 -0.0511 0.0000 0.0000 0.0000 0.0000
   4944 0 0 0 3 4 5 1 5 0 -0.0510 0.0000 0.0000 0.0000 0.0000
   4945 0 0 0 3 4 5 2 0 0 -0.0552 0.0000 0.0000 0.0000 0.0000
   4946 0 0 0 3 4 5 2 1 0 -0.0526 0.0000 0.0000 0.0000 0.0000
   4947 0 0 0 3 4 5 2 2 0 -0.0517 0.0000 0.0000 0.0000 0.0000
   4948 0 0 0 3 4 5 2 3 0 -0.0513 0.0000 0.0000 0.0000 0.0000
   4949 0 0 0 3 4 5 2 4 0 -0.0511 0.0000 0.0000 0.0000 0.0000
   4950 0 0 0 3 4 5 2 5 0 -0.0509 0.0000 0.0000 0.0000 0.0000
   4951 0 0 0 3 4 5 3 0 0 -0.0543 0.0000 0.0000 0.0000 0.0000
   4952 0 0 0 3 4 5 3 1 0 -0.0523 0.0000 0.0000 0.0000 0.0000
   4953 0 0 0 3 4 5 3 2 0 -0.0516 0.0000 0.0000 0.0000 0.0000
   4954 0 0 0 3 4 5 3 3 0 -0.0512 0.0000 0.0000 0.0000 0.0000
   4955 0 0 0 3 4 5 3 4 0 -0.0510 0.0000 0.0000 0.0000 0.0000
   4956 0 0 0 3 4 5 3 5 0 -0.0508 0.0000 0.0000 0.0000 0.0000
   4957 0 0 0 3 4 5 4 0 0 -0.0537 0.0000 0.0000 0.0000 0.0000
   4958 0 0 0 3 4 5 4 1 0 -0.0521 0.0000 0.0000 0.0000 0.0000
   4959 0 0 0 3 4 5 4 2 0 -0.0515 0.0000 0.0000 0.0000 0.0000
   4960 0 0 0 3 4 5 4 3 0 -0.0511 0.0000 0.0000 0.0000 0.0000
   4961 0 0 0 3 4 5 4 4 0 -0.0509 0.0000 0.0000 0.0000 0.0000
   4962 0 0 0 3 4 5 4 5 0 -0.0508 0.0000 0.0000 0.0000 0.0000
   4963 0 0 0 3 4 5 5 0 0 -0.0532 0.0000 0.0000 0.0000 0.0000
   4964 0 0 0 3 4 5 5 1 0 -0.0519 0.0000 0.0000 0.0000 0.0000
   4965 0 0 0 3 4 5 5 2 0 -0.0513 0.0000 0.0000 0.0000 0.0000
   4966 0 0 0 3 4 5 5 3 0 -0.0510 0.0000 0.0000 0.0000 0.0000
   4967 0 0 0 3 4 5 5 4 0 -0.0509 0.0000 0.0000 0.0000 0.0000
   4968 0 0 0 3 4 5 5 5 0 -0.0507 0.0000 0.0000 0.0000 0.0000
   4969 0 0 0 3 5 0 0 0 0 -0.0706 0.0000 0.0000 0.0000 0.0000
   4970 0 0 0 3 5 0 0 1 0 -0.0530 0.0000 0.0000 0.0000 0.0000
   4971 0 0 0 3 5 0 0 2 0 -0.0519 0.0000 0.0000 0.0000 0.0000
   4972 0 0 0 3 5 0 0 3 0 -0.0514 0.0000 0.0000 0.0000 0.0000
   4973 0 0 0 3 5 0 0 4 0 -0.0511 0.0000 0.0000 0.0000 0.0000
   4974 0 0 0 3 5 0 0 5 0 -0.0509 0.0000 0.0000 0.0000 0.0000
   4975 0 0 0 3 5 0 1 0 0 -0.0566 0.0000 0.0000 0.0000 0.0000
   4976 0 0 0 3 5 0 1 1 0 -0.0527 0.0000 0.0000 0.0000 0.0000
   4977 0 0 0 3 5 0 1 2 0 -0.0517 0.0000 0.0000 0.0000 0.0000
   4978 0 0 0 3 5 0 1 3 0 -0.0513 0.0000 0.0000 0.0000 0.0000
   4979 0 0 0 3 5 0 1 4 0 -0.0510 0.0000 0.0000 0.0000 0.0000
   4980 0 0 0 3 5 0 1 5 0 -0.0509 0.0000 0.0000 0.0000 0.0000
   4981 0 0 0 3 5 0 2 0 0 -0.0551 0.0000 0.0000 0.0000 0.0000
   4982 0 0 0 3 5 0 2 1 0 -0.0524 0.0000 0.0000 0.0000 0.0000
   4983 0 0 0 3 5 0 2 2 0 -0.0516 0.0000 0.0000 0.0000 0.0000
   4984 0 0 0 3 5 0 2 3 0 -0.0512 0.0000 0.0000 0.0000 0.0000
   4985 0 0 0 3 5 0 2 4 0 -0.0510 0.0000 0.0000 0.0000 0.0000
   4986 0 0 0 3 5 0 2 5 0 -0.0508 0.0000 0.0000 0.0000 0.0000
   4987 0 0 0 3 5 0 3 0 0 -0.0542 0.0000 0.0000 0.0000 0.0000
   4988 0 0 0 3 5 0 3 1 0 -0.0521 0.0000 0.0000 0.0000 0.0000
   4989 0 0 0 3 5 0 3 2 0 -0.0514 0.0000 0.0000 0.0000 0.0000
   4990 0 0 0 3 5 0 3 3 0 -0.0511 0.0000 0.0000 0.0000 0.0000
   4991 0 0 0 3 5 0 3 4 0 -0.0509 0.0000 0.0000 0.0000 0.0000
   4992 0 0 0 3 5 0 3 5 0 -0.0507 0.0000 0.0000 0.0000 0.0000
   4993 0 0 0 3 5 0 4 0 0 -0.0535 0.0000 0.0000 0.0000 0.0000
   4994 0 0 0 3 5 0 4 1 0 -0.0519 0.0000 0.0000 0.0000 0.0000
   4995 0 0 0 3 5 0 4 2 0 -0.0513 0.0000 0.0000 0.0000 0.0000
   4996 0 0 0 3 5 0 4 3 0 -0.0510 0.0000 0.0000 0.0000 0.0000
   4997 0 0 0 3 5 0 4 4 0 -0.0508 0.0000 0.0000 0.0000 0.0000
   4998 0 0 0 3 5 0 4 5 0 -0.0507 0.0000 0.0000 0.0000 0.0000
   4999 0 0 0 3 5 0 5 0 0 -0.0530 0.0000 0.0000 0.0000 0.0000
   5000 0 0 0 3 5 0 5 1 0 -0.0517 0.0000 0.0000 0.0000 0.0000
   5001 0 0 0 3 5 0 5 2 0 -0.0512 0.0000 0.0000 0.0000 0.0000
   5002 0 0 0 3 5 0 5 3 0 -0.0509 0.0000 0.0000 0.0000 0.0000
   5003 0 0 0 3 5 0 5 4 0 -0.0507 0.0000 0.0000 0.0000 0.0000
   5004 0 0 0 3 5 0 5 5 0 -0.0506 0.0000 0.0000 0.0000 0.0000
   5005 0 0 0 3 5 1 0 0 0 -0.0706 0.0000 0.0000 0.0000 0.0000
   5006 0 0 0 3 5 1 0 1 0 -0.0530 0.0000 0.0000 0.0000 0.0000
   5007 0 0 0 3 5 1 0 2 0 -0.0519 0.0000 0.0000 0.0000 0.0000
   5008 0 0 0 3 5 1 0 3 0 -0.0514 0.0000 0.0000 0.0000 0.0000
   5009 0 0 0 3 5 1 0 4 0 -0.0511 0.0000 0.0000 0.0000 0.0000
   5010 0 0 0 3 5 1 0 5 0 -0.0509 0.0000 0.0000 0.0000 0.0000
   5011 0 0 0 3 5 1 1 0 0 -0.0566 0.0000 0.0000 0.0000 0.0000
   5012 0 0 0 3 5 1 1 1 0 -0.0527 0.0000 0.0000 0.0000 0.0000
   5013 0 0 0 3 5 1 1 2 0 -0.0518 0.0000 0.0000 0.0000 0.0000
   5014 0 0 0 3 5 1 1 3 0 -0.0513 0.0000 0.0000 0.0000 0.0000
   5015 0 0 0 3 5 1 1 4 0 -0.0511 0.0000 0.0000 0.0000 0.0000
   5016 0 0 0 3 5 1 1 5 0 -0.0509 0.0000 0.0000 0.0000 0.0000
   5017 0 0 0 3 5 1 2 0 0 -0.0551 0.0000 0.0000 0.0000 0.0000
   5018 0 0 0 3 5 1 2 1 0 -0.0524 0.0000 0.0000 0.0000 0.0000
   5019 0 0 0 3 5 1 2 2 0 -0.0516 0.0000 0.0000 0.0000 0.0000
   5020 0 0 0 3 5 1 2 3 0 -0.0512 0.0000 0.0000 0.0000 0.0000
   5021 0 0 0 3 5 1 2 4 0 -0.0510 0.0000 0.0000 0.0000 0.0000
   5022 0 0 0 3 5 1 2 5 0 -0.0508 0.0000 0.0000 0.0000 0.0000
   5023 0 0 0 3 5 1 3 0 0 -0.0542 0.0000 0.0000 0.0000 0.0000
   5024 0 0 0 3 5 1 3 1 0 -0.0522 0.0000 0.0000 0.0000 0.0000
   5025 0 0 0 3 5 1 3 2 0 -0.0515 0.0000 0.0000 0.0000 0.0000
   5026 0 0 0 3 5 1 3 3 0 -0.0511 0.0000 0.0000 0.0000 0.0000
   5027 0 0 0 3 5 1 3 4 0 -0.0509 0.0000 0.0000 0.0000 0.0000
   5028 0 0 0 3 5 1 3 5 0 -0.0508 0.0000 0.0000 0.0000 0.0000
   5029 0 0 0 3 5 1 4 0 0 -0.0536 0.0000 0.0000 0.0000 0.0000
   5030 0 0 0 3 5 1 4 1 0 -0.0519 0.0000 0.0000 0.0000 0.0000
   5031 0 0 0 3 5 1 4 2 0 -0.0513 0.0000 0.0000 0.0000 0.0000
   5032 0 0 0 3 5 1 4 3 0 -0.0510 0.0000 0.0000 0.0000 0.0000
   5033 0 0 0 3 5 1 4 4 0 -0.0508 0.0000 0.0000 0.0000 0.0000
   5034 0 0 0 3 5 1 4 5 0 -0.0507 0.0000 0.0000 0.0000 0.0000
   5035 0 0 0 3 5 1 5 0 0 -0.0530 0.0000 0.0000 0.0000 0.0000
   5036 0 0 0 3 5 1 5 1 0 -0.0517 0.0000 0.0000 0.0000 0.0000
   5037 0 0 0 3 5 1 5 2 0 -0.0512 0.0000 0.0000 0.0000 0.0000
   5038 0 0 0 3 5 1 5 3 0 -0.0509 0.0000 0.0000 0.0000 0.0000
   5039 0 0 0 3 5 1 5 4 0 -0.0508 0.0000 0.0000 0.0000 0.0000
   5040 0 0 0 3 5 1 5 5 0 -0.0506 0.0000 0.0000 0.0000 0.0000
   5041 0 0 0 3 5 2 0 0 0 -0.0707 0.0000 0.0000 0.0000 0.0000
   5042 0 0 0 3 5 2 0 1 0 -0.0531 0.0000 0.0000 0.0000 0.0000
   5043 0 0 0 3 5 2 0 2 0 -0.0520 0.0000 0.0000 0.0000 0.0000
   5044 0 0 0 3 5 2 0 3 0 -0.0515 0.0000 0.0000 0.0000 0.0000
   5045 0 0 0 3 5 2 0 4 0 -0.0512 0.0000 0.0000 0.0000 0.0000
   5046 0 0 0 3 5 2 0 5 0 -0.0510 0.0000 0.0000 0.0000 0.0000
   5047 0 0 0 3 5 2 1 0 0 -0.0566 0.0000 0.0000 0.0000 0.0000
   5048 0 0 0 3 5 2 1 1 0 -0.0527 0.0000 0.0000 0.0000 0.0000
   5049 0 0 0 3 5 2 1 2 0 -0.0518 0.0000 0.0000 0.0000 0.0000
   5050 0 0 0 3 5 2 1 3 0 -0.0513 0.0000 0.0000 0.0000 0.0000
   5051 0 0 0 3 5 2 1 4 0 -0.0511 0.0000 0.0000 0.0000 0.0000
   5052 0 0 0 3 5 2 1 5 0 -0.0509 0.0000 0.0000 0.0000 0.0000
   5053 0 0 0 3 5 2 2 0 0 -0.0551 0.0000 0.0000 0.0000 0.0000
   5054 0 0 0 3 5 2 2 1 0 -0.0524 0.0000 0.0000 0.0000 0.0000
   5055 0 0 0 3 5 2 2 2 0 -0.0516 0.0000 0.0000 0.0000 0.0000
   5056 0 0 0 3 5 2 2 3 0 -0.0512 0.0000 0.0000 0.0000 0.0000
   5057 0 0 0 3 5 2 2 4 0 -0.0510 0.0000 0.0000 0.0000 0.0000
   5058 0 0 0 3 5 2 2 5 0 -0.0508 0.0000 0.0000 0.0000 0.0000
   5059 0 0 0 3 5 2 3 0 0 -0.0542 0.0000 0.0000 0.0000 0.0000
   5060 0 0 0 3 5 2 3 1 0 -0.0522 0.0000 0.0000 0.0000 0.0000
   5061 0 0 0 3 5 2 3 2 0 -0.0515 0.0000 0.0000 0.0000 0.0000
   5062 0 0 0 3 5 2 3 3 0 -0.0511 0.0000 0.0000 0.0000 0.0000
   5063 0 0 0 3 5 2 3 4 0 -0.0509 0.0000 0.0000 0.0000 0.0000
   5064 0 0 0 3 5 2 3 5 0 -0.0508 0.0000 0.0000 0.0000 0.0000
   5065 0 0 0 3 5 2 4 0 0 -0.0536 0.0000 0.0000 0.0000 0.0000
   5066 0 0 0 3 5 2 4 1 0 -0.0520 0.0000 0.0000 0.0000 0.0000
   5067 0 0 0 3 5 2 4 2 0 -0.0514 0.0000 0.0000 0.0000 0.0000
   5068 0 0 0 3 5 2 4 3 0 -0.0511 0.0000 0.0000 0.0000 0.0000
   5069 0 0 0 3 5 2 4 4 0 -0.0509 0.0000 0.0000 0.0000 0.0000
   5070 0 0 0 3 5 2 4 5 0 -0.0507 0.0000 0.0000 0.0000 0.0000
   5071 0 0 0 3 5 2 5 0 0 -0.0531 0.0000 0.0000 0.0000 0.0000
   5072 0 0 0 3 5 2 5 1 0 -0.0518 0.0000 0.0000 0.0000 0.0000
   5073 0 0 0 3 5 2 5 2 0 -0.0512 0.0000 0.0000 0.0000 0.0000
   5074 0 0 0 3 5 2 5 3 0 -0.0510 0.0000 0.0000 0.0000 0.0000
   5075 0 0 0 3 5 2 5 4 0 -0.0508 0.0000 0.0000 0.0000 0.0000
   5076 0 0 0 3 5 2 5 5 0 -0.0507 0.0000 0.0000 0.0000 0.0000
   5077 0 0 0 3 5 3 0 0 0 -0.0707 0.0000 0.0000 0.0000 0.0000
   5078 0 0 0 3 5 3 0 1 0 -0.0531 0.0000 0.0000 0.0000 0.0000
   5079 0 0 0 3 5 3 0 2 0 -0.0520 0.0000 0.0000 0.0000 0.0000
   5080 0 0 0 3 5 3 0 3 0 -0.0515 0.0000 0.0000 0.0000 0.0000
   5081 0 0 0 3 5 3 0 4 0 -0.0512 0.0000 0.0000 0.0000 0.0000
   5082 0 0 0 3 5 3 0 5 0 -0.0510 0.0000 0.0000 0.0000 0.0000
   5083 0 0 0 3 5 3 1 0 0 -0.0566 0.0000 0.0000 0.0000 0.0000
   5084 0 0 0 3 5 3 1 1 0 -0.0528 0.0000 0.0000 0.0000 0.0000
   5085 0 0 0 3 5 3 1 2 0 -0.0518 0.0000 0.0000 0.0000 0.0000
   5086 0 0 0 3 5 3 1 3 0 -0.0514 0.0000 0.0000 0.0000 0.0000
   5087 0 0 0 3 5 3 1 4 0 -0.0511 0.0000 0.0000 0.0000 0.0000
   5088 0 0 0 3 5 3 1 5 0 -0.0509 0.0000 0.0000 0.0000 0.0000
   5089 0 0 0 3 5 3 2 0 0 -0.0552 0.0000 0.0000 0.0000 0.0000
   5090 0 0 0 3 5 3 2 1 0 -0.0525 0.0000 0.0000 0.0000 0.0000
   5091 0 0 0 3 5 3 2 2 0 -0.0517 0.0000 0.0000 0.0000 0.0000
   5092 0 0 0 3 5 3 2 3 0 -0.0513 0.0000 0.0000 0.0000 0.0000
   5093 0 0 0 3 5 3 2 4 0 -0.0510 0.0000 0.0000 0.0000 0.0000
   5094 0 0 0 3 5 3 2 5 0 -0.0509 0.0000 0.0000 0.0000 0.0000
   5095 0 0 0 3 5 3 3 0 0 -0.0543 0.0000 0.0000 0.0000 0.0000
   5096 0 0 0 3 5 3 3 1 0 -0.0522 0.0000 0.0000 0.0000 0.0000
   5097 0 0 0 3 5 3 3 2 0 -0.0515 0.0000 0.0000 0.0000 0.0000
   5098 0 0 0 3 5 3 3 3 0 -0.0512 0.0000 0.0000 0.0000 0.0000
   5099 0 0 0 3 5 3 3 4 0 -0.0510 0.0000 0.0000 0.0000 0.0000
   5100 0 0 0 3 5 3 3 5 0 -0.0508 0.0000 0.0000 0.0000 0.0000
   5101 0 0 0 3 5 3 4 0 0 -0.0536 0.0000 0.0000 0.0000 0.0000
   5102 0 0 0 3 5 3 4 1 0 -0.0520 0.0000 0.0000 0.0000 0.0000
   5103 0 0 0 3 5 3 4 2 0 -0.0514 0.0000 0.0000 0.0000 0.0000
   5104 0 0 0 3 5 3 4 3 0 -0.0511 0.0000 0.0000 0.0000 0.0000
   5105 0 0 0 3 5 3 4 4 0 -0.0509 0.0000 0.0000 0.0000 0.0000
   5106 0 0 0 3 5 3 4 5 0 -0.0507 0.0000 0.0000 0.0000 0.0000
   5107 0 0 0 3 5 3 5 0 0 -0.0531 0.0000 0.0000 0.0000 0.0000
   5108 0 0 0 3 5 3 5 1 0 -0.0518 0.0000 0.0000 0.0000 0.0000
   5109 0 0 0 3 5 3 5 2 0 -0.0513 0.0000 0.0000 0.0000 0.0000
   5110 0 0 0 3 5 3 5 3 0 -0.0510 0.0000 0.0000 0.0000 0.0000
   5111 0 0 0 3 5 3 5 4 0 -0.0508 0.0000 0.0000 0.0000 0.0000
   5112 0 0 0 3 5 3 5 5 0 -0.0507 0.0000 0.0000 0.0000 0.0000
   5113 0 0 0 3 5 4 0 0 0 -0.0707 0.0000 0.0000 0.0000 0.0000
   5114 0 0 0 3 5 4 0 1 0 -0.0531 0.0000 0.0000 0.0000 0.0000
   5115 0 0 0 3 5 4 0 2 0 -0.0520 0.0000 0.0000 0.0000 0.0000
   5116 0 0 0 3 5 4 0 3 0 -0.0515 0.0000 0.0000 0.0000 0.0000
   5117 0 0 0 3 5 4 0 4 0 -0.0512 0.0000 0.0000 0.0000 0.0000
   5118 0 0 0 3 5 4 0 5 0 -0.0510 0.0000 0.0000 0.0000 0.0000
   5119 0 0 0 3 5 4 1 0 0 -0.0567 0.0000 0.0000 0.0000 0.0000
   5120 0 0 0 3 5 4 1 1 0 -0.0528 0.0000 0.0000 0.0000 0.0000
   5121 0 0 0 3 5 4 1 2 0 -0.0519 0.0000 0.0000 0.0000 0.0000
   5122 0 0 0 3 5 4 1 3 0 -0.0514 0.0000 0.0000 0.0000 0.0000
   5123 0 0 0 3 5 4 1 4 0 -0.0511 0.0000 0.0000 0.0000 0.0000
   5124 0 0 0 3 5 4 1 5 0 -0.0509 0.0000 0.0000 0.0000 0.0000
   5125 0 0 0 3 5 4 2 0 0 -0.0552 0.0000 0.0000 0.0000 0.0000
   5126 0 0 0 3 5 4 2 1 0 -0.0525 0.0000 0.0000 0.0000 0.0000
   5127 0 0 0 3 5 4 2 2 0 -0.0517 0.0000 0.0000 0.0000 0.0000
   5128 0 0 0 3 5 4 2 3 0 -0.0513 0.0000 0.0000 0.0000 0.0000
   5129 0 0 0 3 5 4 2 4 0 -0.0510 0.0000 0.0000 0.0000 0.0000
   5130 0 0 0 3 5 4 2 5 0 -0.0509 0.0000 0.0000 0.0000 0.0000
   5131 0 0 0 3 5 4 3 0 0 -0.0543 0.0000 0.0000 0.0000 0.0000
   5132 0 0 0 3 5 4 3 1 0 -0.0523 0.0000 0.0000 0.0000 0.0000
   5133 0 0 0 3 5 4 3 2 0 -0.0516 0.0000 0.0000 0.0000 0.0000
   5134 0 0 0 3 5 4 3 3 0 -0.0512 0.0000 0.0000 0.0000 0.0000
   5135 0 0 0 3 5 4 3 4 0 -0.0510 0.0000 0.0000 0.0000 0.0000
   5136 0 0 0 3 5 4 3 5 0 -0.0508 0.0000 0.0000 0.0000 0.0000
   5137 0 0 0 3 5 4 4 0 0 -0.0537 0.0000 0.0000 0.0000 0.0000
   5138 0 0 0 3 5 4 4 1 0 -0.0520 0.0000 0.0000 0.0000 0.0000
   5139 0 0 0 3 5 4 4 2 0 -0.0514 0.0000 0.0000 0.0000 0.0000
   5140 0 0 0 3 5 4 4 3 0 -0.0511 0.0000 0.0000 0.0000 0.0000
   5141 0 0 0 3 5 4 4 4 0 -0.0509 0.0000 0.0000 0.0000 0.0000
   5142 0 0 0 3 5 4 4 5 0 -0.0508 0.0000 0.0000 0.0000 0.0000
   5143 0 0 0 3 5 4 5 0 0 -0.0532 0.0000 0.0000 0.0000 0.0000
   5144 0 0 0 3 5 4 5 1 0 -0.0518 0.0000 0.0000 0.0000 0.0000
   5145 0 0 0 3 5 4 5 2 0 -0.0513 0.0000 0.0000 0.0000 0.0000
   5146 0 0 0 3 5 4 5 3 0 -0.0510 0.0000 0.0000 0.0000 0.0000
   5147 0 0 0 3 5 4 5 4 0 -0.0508 0.0000 0.0000 0.0000 0.0000
   5148 0 0 0 3 5 4 5 5 0 -0.0507 0.0000 0.0000 0.0000 0.0000
   5149 0 0 0 3 5 5 0 0 0 -0.0707 0.0000 0.0000 0.0000 0.0000
   5150 0 0 0 3 5 5 0 1 0 -0.0532 0.0000 0.0000 0.0000 0.0000
   5151 0 0 0 3 5 5 0 2 0 -0.0520 0.0000 0.0000 0.0000 0.0000
   5152 0 0 0 3 5 5 0 3 0 -0.0515 0.0000 0.0000 0.0000 0.0000
   5153 0 0 0 3 5 5 0 4 0 -0.0512 0.0000 0.0000 0.0000 0.0000
   5154 0 0 0 3 5 5 0 5 0 -0.0510 0.0000 0.0000 0.0000 0.0000
   5155 0 0 0 3 5 5 1 0 0 -0.0567 0.0000 0.0000 0.0000 0.0000
   5156 0 0 0 3 5 5 1 1 0 -0.0528 0.0000 0.0000 0.0000 0.0000
   5157 0 0 0 3 5 5 1 2 0 -0.0519 0.0000 0.0000 0.0000 0.0000
   5158 0 0 0 3 5 5 1 3 0 -0.0514 0.0000 0.0000 0.0000 0.0000
   5159 0 0 0 3 5 5 1 4 0 -0.0511 0.0000 0.0000 0.0000 0.0000
   5160 0 0 0 3 5 5 1 5 0 -0.0510 0.0000 0.0000 0.0000 0.0000
   5161 0 0 0 3 5 5 2 0 0 -0.0552 0.0000 0.0000 0.0000 0.0000
   5162 0 0 0 3 5 5 2 1 0 -0.0526 0.0000 0.0000 0.0000 0.0000
   5163 0 0 0 3 5 5 2 2 0 -0.0517 0.0000 0.0000 0.0000 0.0000
   5164 0 0 0 3 5 5 2 3 0 -0.0513 0.0000 0.0000 0.0000 0.0000
   5165 0 0 0 3 5 5 2 4 0 -0.0511 0.0000 0.0000 0.0000 0.0000
   5166 0 0 0 3 5 5 2 5 0 -0.0509 0.0000 0.0000 0.0000 0.0000
   5167 0 0 0 3 5 5 3 0 0 -0.0543 0.0000 0.0000 0.0000 0.0000
   5168 0 0 0 3 5 5 3 1 0 -0.0523 0.0000 0.0000 0.0000 0.0000
   5169 0 0 0 3 5 5 3 2 0 -0.0516 0.0000 0.0000 0.0000 0.0000
   5170 0 0 0 3 5 5 3 3 0 -0.0512 0.0000 0.0000 0.0000 0.0000
   5171 0 0 0 3 5 5 3 4 0 -0.0510 0.0000 0.0000 0.0000 0.0000
   5172 0 0 0 3 5 5 3 5 0 -0.0508 0.0000 0.0000 0.0000 0.0000
   5173 0 0 0 3 5 5 4 0 0 -0.0537 0.0000 0.0000 0.0000 0.0000
   5174 0 0 0 3 5 5 4 1 0 -0.0521 0.0000 0.0000 0.0000 0.0000
   5175 0 0 0 3 5 5 4 2 0 -0.0515 0.0000 0.0000 0.0000 0.0000
   5176 0 0 0 3 5 5 4 3 0 -0.0511 0.0000 0.0000 0.0000 0.0000
   5177 0 0 0 3 5 5 4 4 0 -0.0509 0.0000 0.0000 0.0000 0.0000
   5178 0 0 0 3 5 5 4 5 0 -0.0508 0.0000 0.0000 0.0000 0.0000
   5179 0 0 0 3 5 5 5 0 0 -0.0532 0.0000 0.0000 0.0000 0.0000
   5180 0 0 0 3 5 5 5 1 0 -0.0519 0.0000 0.0000 0.0000 0.0000
   5181 0 0 0 3 5 5 5 2 0 -0.0513 0.0000 0.0000 0.0000 0.0000
   5182 0 0 0 3 5 5 5 3 0 -0.0510 0.0000 0.0000 0.0000 0.0000
   5183 0 0 0 3 5 5 5 4 0 -0.0509 0.0000 0.0000 0.0000 0.0000
   5184 0 0 0 3 5 5 5 5 0 -0.0507 0.0000 0.0000 0.0000 0.0000
   5185 0 0 0 4 0 0 0 0 0 -0.0713 0.0000 0.0000 0.0000 0.0000
   5186 0 0 0 4 0 0 0 1 0 -0.0535 0.0000 0.0000 0.0000 0.0000
   5187 0 0 0 4 0 0 0 2 0 -0.0523 0.0000 0.0000 0.0000 0.0000
   5188 0 0 0 4 0 0 0 3 0 -0.0517 0.0000 0.0000 0.0000 0.0000
   5189 0 0 0 4 0 0 0 4 0 -0.0514 0.0000 0.0000 0.0000 0.0000
   5190 0 0 0 4 0 0 0 5 0 -0.0512 0.0000 0.0000 0.0000 0.0000
   5191 0 0 0 4 0 0 1 0 0 -0.0572 0.0000 0.0000 0.0000 0.0000
   5192 0 0 0 4 0 0 1 1 0 -0.0532 0.0000 0.0000 0.0000 0.0000
   5193 0 0 0 4 0 0 1 2 0 -0.0521 0.0000 0.0000 0.0000 0.0000
   5194 0 0 0 4 0 0 1 3 0 -0.0516 0.0000 0.0000 0.0000 0.0000
   5195 0 0 0 4 0 0 1 4 0 -0.0513 0.0000 0.0000 0.0000 0.0000
   5196 0 0 0 4 0 0 1 5 0 -0.0511 0.0000 0.0000 0.0000 0.0000
   5197 0 0 0 4 0 0 2 0 0 -0.0557 0.0000 0.0000 0.0000 0.0000
   5198 0 0 0 4 0 0 2 1 0 -0.0529 0.0000 0.0000 0.0000 0.0000
   5199 0 0 0 4 0 0 2 2 0 -0.0520 0.0000 0.0000 0.0000 0.0000
   5200 0 0 0 4 0 0 2 3 0 -0.0515 0.0000 0.0000 0.0000 0.0000
   5201 0 0 0 4 0 0 2 4 0 -0.0512 0.0000 0.0000 0.0000 0.0000
   5202 0 0 0 4 0 0 2 5 0 -0.0510 0.0000 0.0000 0.0000 0.0000
   5203 0 0 0 4 0 0 3 0 0 -0.0548 0.0000 0.0000 0.0000 0.0000
   5204 0 0 0 4 0 0 3 1 0 -0.0526 0.0000 0.0000 0.0000 0.0000
   5205 0 0 0 4 0 0 3 2 0 -0.0518 0.0000 0.0000 0.0000 0.0000
   5206 0 0 0 4 0 0 3 3 0 -0.0514 0.0000 0.0000 0.0000 0.0000
   5207 0 0 0 4 0 0 3 4 0 -0.0512 0.0000 0.0000 0.0000 0.0000
   5208 0 0 0 4 0 0 3 5 0 -0.0510 0.0000 0.0000 0.0000 0.0000
   5209 0 0 0 4 0 0 4 0 0 -0.0542 0.0000 0.0000 0.0000 0.0000
   5210 0 0 0 4 0 0 4 1 0 -0.0524 0.0000 0.0000 0.0000 0.0000
   5211 0 0 0 4 0 0 4 2 0 -0.0517 0.0000 0.0000 0.0000 0.0000
   5212 0 0 0 4 0 0 4 3 0 -0.0513 0.0000 0.0000 0.0000 0.0000
   5213 0 0 0 4 0 0 4 4 0 -0.0511 0.0000 0.0000 0.0000 0.0000
   5214 0 0 0 4 0 0 4 5 0 -0.0509 0.0000 0.0000 0.0000 0.0000
   5215 0 0 0 4 0 0 5 0 0 -0.0537 0.0000 0.0000 0.0000 0.0000
   5216 0 0 0 4 0 0 5 1 0 -0.0522 0.0000 0.0000 0.0000 0.0000
   5217 0 0 0 4 0 0 5 2 0 -0.0516 0.0000 0.0000 0.0000 0.0000
   5218 0 0 0 4 0 0 5 3 0 -0.0512 0.0000 0.0000 0.0000 0.0000
   5219 0 0 0 4 0 0 5 4 0 -0.0510 0.0000 0.0000 0.0000 0.0000
   5220 0 0 0 4 0 0 5 5 0 -0.0509 0.0000 0.0000 0.0000 0.0000
   5221 0 0 0 4 0 1 0 0 0 -0.0713 0.0000 0.0000 0.0000 0.0000
   5222 0 0 0 4 0 1 0 1 0 -0.0535 0.0000 0.0000 0.0000 0.0000
   5223 0 0 0 4 0 1 0 2 0 -0.0523 0.0000 0.0000 0.0000 0.0000
   5224 0 0 0 4 0 1 0 3 0 -0.0518 0.0000 0.0000 0.0000 0.0000
   5225 0 0 0 4 0 1 0 4 0 -0.0514 0.0000 0.0000 0.0000 0.0000
   5226 0 0 0 4 0 1 0 5 0 -0.0512 0.0000 0.0000 0.0000 0.0000
   5227 0 0 0 4 0 1 1 0 0 -0.0572 0.0000 0.0000 0.0000 0.0000
   5228 0 0 0 4 0 1 1 1 0 -0.0532 0.0000 0.0000 0.0000 0.0000
   5229 0 0 0 4 0 1 1 2 0 -0.0522 0.0000 0.0000 0.0000 0.0000
   5230 0 0 0 4 0 1 1 3 0 -0.0516 0.0000 0.0000 0.0000 0.0000
   5231 0 0 0 4 0 1 1 4 0 -0.0513 0.0000 0.0000 0.0000 0.0000
   5232 0 0 0 4 0 1 1 5 0 -0.0511 0.0000 0.0000 0.0000 0.0000
   5233 0 0 0 4 0 1 2 0 0 -0.0557 0.0000 0.0000 0.0000 0.0000
   5234 0 0 0 4 0 1 2 1 0 -0.0529 0.0000 0.0000 0.0000 0.0000
   5235 0 0 0 4 0 1 2 2 0 -0.0520 0.0000 0.0000 0.0000 0.0000
   5236 0 0 0 4 0 1 2 3 0 -0.0515 0.0000 0.0000 0.0000 0.0000
   5237 0 0 0 4 0 1 2 4 0 -0.0513 0.0000 0.0000 0.0000 0.0000
   5238 0 0 0 4 0 1 2 5 0 -0.0511 0.0000 0.0000 0.0000 0.0000
   5239 0 0 0 4 0 1 3 0 0 -0.0548 0.0000 0.0000 0.0000 0.0000
   5240 0 0 0 4 0 1 3 1 0 -0.0527 0.0000 0.0000 0.0000 0.0000
   5241 0 0 0 4 0 1 3 2 0 -0.0519 0.0000 0.0000 0.0000 0.0000
   5242 0 0 0 4 0 1 3 3 0 -0.0514 0.0000 0.0000 0.0000 0.0000
   5243 0 0 0 4 0 1 3 4 0 -0.0512 0.0000 0.0000 0.0000 0.0000
   5244 0 0 0 4 0 1 3 5 0 -0.0510 0.0000 0.0000 0.0000 0.0000
   5245 0 0 0 4 0 1 4 0 0 -0.0542 0.0000 0.0000 0.0000 0.0000
   5246 0 0 0 4 0 1 4 1 0 -0.0524 0.0000 0.0000 0.0000 0.0000
   5247 0 0 0 4 0 1 4 2 0 -0.0517 0.0000 0.0000 0.0000 0.0000
   5248 0 0 0 4 0 1 4 3 0 -0.0514 0.0000 0.0000 0.0000 0.0000
   5249 0 0 0 4 0 1 4 4 0 -0.0511 0.0000 0.0000 0.0000 0.0000
   5250 0 0 0 4 0 1 4 5 0 -0.0509 0.0000 0.0000 0.0000 0.0000
   5251 0 0 0 4 0 1 5 0 0 -0.0537 0.0000 0.0000 0.0000 0.0000
   5252 0 0 0 4 0 1 5 1 0 -0.0522 0.0000 0.0000 0.0000 0.0000
   5253 0 0 0 4 0 1 5 2 0 -0.0516 0.0000 0.0000 0.0000 0.0000
   5254 0 0 0 4 0 1 5 3 0 -0.0513 0.0000 0.0000 0.0000 0.0000
   5255 0 0 0 4 0 1 5 4 0 -0.0510 0.0000 0.0000 0.0000 0.0000
   5256 0 0 0 4 0 1 5 5 0 -0.0509 0.0000 0.0000 0.0000 0.0000
   5257 0 0 0 4 0 2 0 0 0 -0.0714 0.0000 0.0000 0.0000 0.0000
   5258 0 0 0 4 0 2 0 1 0 -0.0536 0.0000 0.0000 0.0000 0.0000
   5259 0 0 0 4 0 2 0 2 0 -0.0524 0.0000 0.0000 0.0000 0.0000
   5260 0 0 0 4 0 2 0 3 0 -0.0518 0.0000 0.0000 0.0000 0.0000
   5261 0 0 0 4 0 2 0 4 0 -0.0514 0.0000 0.0000 0.0000 0.0000
   5262 0 0 0 4 0 2 0 5 0 -0.0512 0.0000 0.0000 0.0000 0.0000
   5263 0 0 0 4 0 2 1 0 0 -0.0572 0.0000 0.0000 0.0000 0.0000
   5264 0 0 0 4 0 2 1 1 0 -0.0532 0.0000 0.0000 0.0000 0.0000
   5265 0 0 0 4 0 2 1 2 0 -0.0522 0.0000 0.0000 0.0000 0.0000
   5266 0 0 0 4 0 2 1 3 0 -0.0517 0.0000 0.0000 0.0000 0.0000
   5267 0 0 0 4 0 2 1 4 0 -0.0514 0.0000 0.0000 0.0000 0.0000
   5268 0 0 0 4 0 2 1 5 0 -0.0511 0.0000 0.0000 0.0000 0.0000
   5269 0 0 0 4 0 2 2 0 0 -0.0557 0.0000 0.0000 0.0000 0.0000
   5270 0 0 0 4 0 2 2 1 0 -0.0529 0.0000 0.0000 0.0000 0.0000
   5271 0 0 0 4 0 2 2 2 0 -0.0520 0.0000 0.0000 0.0000 0.0000
   5272 0 0 0 4 0 2 2 3 0 -0.0516 0.0000 0.0000 0.0000 0.0000
   5273 0 0 0 4 0 2 2 4 0 -0.0513 0.0000 0.0000 0.0000 0.0000
   5274 0 0 0 4 0 2 2 5 0 -0.0511 0.0000 0.0000 0.0000 0.0000
   5275 0 0 0 4 0 2 3 0 0 -0.0549 0.0000 0.0000 0.0000 0.0000
   5276 0 0 0 4 0 2 3 1 0 -0.0527 0.0000 0.0000 0.0000 0.0000
   5277 0 0 0 4 0 2 3 2 0 -0.0519 0.0000 0.0000 0.0000 0.0000
   5278 0 0 0 4 0 2 3 3 0 -0.0515 0.0000 0.0000 0.0000 0.0000
   5279 0 0 0 4 0 2 3 4 0 -0.0512 0.0000 0.0000 0.0000 0.0000
   5280 0 0 0 4 0 2 3 5 0 -0.0510 0.0000 0.0000 0.0000 0.0000
   5281 0 0 0 4 0 2 4 0 0 -0.0542 0.0000 0.0000 0.0000 0.0000
   5282 0 0 0 4 0 2 4 1 0 -0.0525 0.0000 0.0000 0.0000 0.0000
   5283 0 0 0 4 0 2 4 2 0 -0.0518 0.0000 0.0000 0.0000 0.0000
   5284 0 0 0 4 0 2 4 3 0 -0.0514 0.0000 0.0000 0.0000 0.0000
   5285 0 0 0 4 0 2 4 4 0 -0.0511 0.0000 0.0000 0.0000 0.0000
   5286 0 0 0 4 0 2 4 5 0 -0.0510 0.0000 0.0000 0.0000 0.0000
   5287 0 0 0 4 0 2 5 0 0 -0.0537 0.0000 0.0000 0.0000 0.0000
   5288 0 0 0 4 0 2 5 1 0 -0.0523 0.0000 0.0000 0.0000 0.0000
   5289 0 0 0 4 0 2 5 2 0 -0.0516 0.0000 0.0000 0.0000 0.0000
   5290 0 0 0 4 0 2 5 3 0 -0.0513 0.0000 0.0000 0.0000 0.0000
   5291 0 0 0 4 0 2 5 4 0 -0.0511 0.0000 0.0000 0.0000 0.0000
   5292 0 0 0 4 0 2 5 5 0 -0.0509 0.0000 0.0000 0.0000 0.0000
   5293 0 0 0 4 0 3 0 0 0 -0.0714 0.0000 0.0000 0.0000 0.0000
   5294 0 0 0 4 0 3 0 1 0 -0.0536 0.0000 0.0000 0.0000 0.0000
   5295 0 0 0 4 0 3 0 2 0 -0.0524 0.0000 0.0000 0.0000 0.0000
   5296 0 0 0 4 0 3 0 3 0 -0.0518 0.0000 0.0000 0.0000 0.0000
   5297 0 0 0 4 0 3 0 4 0 -0.0515 0.0000 0.0000 0.0000 0.0000
   5298 0 0 0 4 0 3 0 5 0 -0.0512 0.0000 0.0000 0.0000 0.0000
   5299 0 0 0 4 0 3 1 0 0 -0.0572 0.0000 0.0000 0.0000 0.0000
   5300 0 0 0 4 0 3 1 1 0 -0.0533 0.0000 0.0000 0.0000 0.0000
   5301 0 0 0 4 0 3 1 2 0 -0.0522 0.0000 0.0000 0.0000 0.0000
   5302 0 0 0 4 0 3 1 3 0 -0.0517 0.0000 0.0000 0.0000 0.0000
   5303 0 0 0 4 0 3 1 4 0 -0.0514 0.0000 0.0000 0.0000 0.0000
   5304 0 0 0 4 0 3 1 5 0 -0.0512 0.0000 0.0000 0.0000 0.0000
   5305 0 0 0 4 0 3 2 0 0 -0.0558 0.0000 0.0000 0.0000 0.0000
   5306 0 0 0 4 0 3 2 1 0 -0.0530 0.0000 0.0000 0.0000 0.0000
   5307 0 0 0 4 0 3 2 2 0 -0.0521 0.0000 0.0000 0.0000 0.0000
   5308 0 0 0 4 0 3 2 3 0 -0.0516 0.0000 0.0000 0.0000 0.0000
   5309 0 0 0 4 0 3 2 4 0 -0.0513 0.0000 0.0000 0.0000 0.0000
   5310 0 0 0 4 0 3 2 5 0 -0.0511 0.0000 0.0000 0.0000 0.0000
   5311 0 0 0 4 0 3 3 0 0 -0.0549 0.0000 0.0000 0.0000 0.0000
   5312 0 0 0 4 0 3 3 1 0 -0.0527 0.0000 0.0000 0.0000 0.0000
   5313 0 0 0 4 0 3 3 2 0 -0.0519 0.0000 0.0000 0.0000 0.0000
   5314 0 0 0 4 0 3 3 3 0 -0.0515 0.0000 0.0000 0.0000 0.0000
   5315 0 0 0 4 0 3 3 4 0 -0.0512 0.0000 0.0000 0.0000 0.0000
   5316 0 0 0 4 0 3 3 5 0 -0.0510 0.0000 0.0000 0.0000 0.0000
   5317 0 0 0 4 0 3 4 0 0 -0.0542 0.0000 0.0000 0.0000 0.0000
   5318 0 0 0 4 0 3 4 1 0 -0.0525 0.0000 0.0000 0.0000 0.0000
   5319 0 0 0 4 0 3 4 2 0 -0.0518 0.0000 0.0000 0.0000 0.0000
   5320 0 0 0 4 0 3 4 3 0 -0.0514 0.0000 0.0000 0.0000 0.0000
   5321 0 0 0 4 0 3 4 4 0 -0.0512 0.0000 0.0000 0.0000 0.0000
   5322 0 0 0 4 0 3 4 5 0 -0.0510 0.0000 0.0000 0.0000 0.0000
   5323 0 0 0 4 0 3 5 0 0 -0.0537 0.0000 0.0000 0.0000 0.0000
   5324 0 0 0 4 0 3 5 1 0 -0.0523 0.0000 0.0000 0.0000 0.0000
   5325 0 0 0 4 0 3 5 2 0 -0.0517 0.0000 0.0000 0.0000 0.0000
   5326 0 0 0 4 0 3 5 3 0 -0.0513 0.0000 0.0000 0.0000 0.0000
   5327 0 0 0 4 0 3 5 4 0 -0.0511 0.0000 0.0000 0.0000 0.0000
   5328 0 0 0 4 0 3 5 5 0 -0.0509 0.0000 0.0000 0.0000 0.0000
   5329 0 0 0 4 0 4 0 0 0 -0.0714 0.0000 0.0000 0.0000 0.0000
   5330 0 0 0 4 0 4 0 1 0 -0.0536 0.0000 0.0000 0.0000 0.0000
   5331 0 0 0 4 0 4 0 2 0 -0.0524 0.0000 0.0000 0.0000 0.0000
   5332 0 0 0 4 0 4 0 3 0 -0.0518 0.0000 0.0000 0.0000 0.0000
   5333 0 0 0 4 0 4 0 4 0 -0.0515 0.0000 0.0000 0.0000 0.0000
   5334 0 0 0 4 0 4 0 5 0 -0.0512 0.0000 0.0000 0.0000 0.0000
   5335 0 0 0 4 0 4 1 0 0 -0.0572 0.0000 0.0000 0.0000 0.0000
   5336 0 0 0 4 0 4 1 1 0 -0.0533 0.0000 0.0000 0.0000 0.0000
   5337 0 0 0 4 0 4 1 2 0 -0.0522 0.0000 0.0000 0.0000 0.0000
   5338 0 0 0 4 0 4 1 3 0 -0.0517 0.0000 0.0000 0.0000 0.0000
   5339 0 0 0 4 0 4 1 4 0 -0.0514 0.0000 0.0000 0.0000 0.0000
   5340 0 0 0 4 0 4 1 5 0 -0.0512 0.0000 0.0000 0.0000 0.0000
   5341 0 0 0 4 0 4 2 0 0 -0.0558 0.0000 0.0000 0.0000 0.0000
   5342 0 0 0 4 0 4 2 1 0 -0.0530 0.0000 0.0000 0.0000 0.0000
   5343 0 0 0 4 0 4 2 2 0 -0.0521 0.0000 0.0000 0.0000 0.0000
   5344 0 0 0 4 0 4 2 3 0 -0.0516 0.0000 0.0000 0.0000 0.0000
   5345 0 0 0 4 0 4 2 4 0 -0.0513 0.0000 0.0000 0.0000 0.0000
   5346 0 0 0 4 0 4 2 5 0 -0.0511 0.0000 0.0000 0.0000 0.0000
   5347 0 0 0 4 0 4 3 0 0 -0.0549 0.0000 0.0000 0.0000 0.0000
   5348 0 0 0 4 0 4 3 1 0 -0.0528 0.0000 0.0000 0.0000 0.0000
   5349 0 0 0 4 0 4 3 2 0 -0.0519 0.0000 0.0000 0.0000 0.0000
   5350 0 0 0 4 0 4 3 3 0 -0.0515 0.0000 0.0000 0.0000 0.0000
   5351 0 0 0 4 0 4 3 4 0 -0.0512 0.0000 0.0000 0.0000 0.0000
   5352 0 0 0 4 0 4 3 5 0 -0.0511 0.0000 0.0000 0.0000 0.0000
   5353 0 0 0 4 0 4 4 0 0 -0.0543 0.0000 0.0000 0.0000 0.0000
   5354 0 0 0 4 0 4 4 1 0 -0.0525 0.0000 0.0000 0.0000 0.0000
   5355 0 0 0 4 0 4 4 2 0 -0.0518 0.0000 0.0000 0.0000 0.0000
   5356 0 0 0 4 0 4 4 3 0 -0.0514 0.0000 0.0000 0.0000 0.0000
   5357 0 0 0 4 0 4 4 4 0 -0.0512 0.0000 0.0000 0.0000 0.0000
   5358 0 0 0 4 0 4 4 5 0 -0.0510 0.0000 0.0000 0.0000 0.0000
   5359 0 0 0 4 0 4 5 0 0 -0.0538 0.0000 0.0000 0.0000 0.0000
   5360 0 0 0 4 0 4 5 1 0 -0.0523 0.0000 0.0000 0.0000 0.0000
   5361 0 0 0 4 0 4 5 2 0 -0.0517 0.0000 0.0000 0.0000 0.0000
   5362 0 0 0 4 0 4 5 3 0 -0.0513 0.0000 0.0000 0.0000 0.0000
   5363 0 0 0 4 0 4 5 4 0 -0.0511 0.0000 0.0000 0.0000 0.0000
   5364 0 0 0 4 0 4 5 5 0 -0.0509 0.0000 0.0000 0.0000 0.0000
   5365 0 0 0 4 0 5 0 0 0 -0.0714 0.0000 0.0000 0.0000 0.0000
   5366 0 0 0 4 0 5 0 1 0 -0.0536 0.0000 0.0000 0.0000 0.0000
   5367 0 0 0 4 0 5 0 2 0 -0.0524 0.0000 0.0000 0.0000 0.0000
   5368 0 0 0 4 0 5 0 3 0 -0.0518 0.0000 0.0000 0.0000 0.0000
   5369 0 0 0 4 0 5 0 4 0 -0.0515 0.0000 0.0000 0.0000 0.0000
   5370 0 0 0 4 0 5 0 5 0 -0.0513 0.0000 0.0000 0.0000 0.0000
   5371 0 0 0 4 0 5 1 0 0 -0.0572 0.0000 0.0000 0.0000 0.0000
   5372 0 0 0 4 0 5 1 1 0 -0.0533 0.0000 0.0000 0.0000 0.0000
   5373 0 0 0 4 0 5 1 2 0 -0.0523 0.0000 0.0000 0.0000 0.0000
   5374 0 0 0 4 0 5 1 3 0 -0.0517 0.0000 0.0000 0.0000 0.0000
   5375 0 0 0 4 0 5 1 4 0 -0.0514 0.0000 0.0000 0.0000 0.0000
   5376 0 0 0 4 0 5 1 5 0 -0.0512 0.0000 0.0000 0.0000 0.0000
   5377 0 0 0 4 0 5 2 0 0 -0.0558 0.0000 0.0000 0.0000 0.0000
   5378 0 0 0 4 0 5 2 1 0 -0.0530 0.0000 0.0000 0.0000 0.0000
   5379 0 0 0 4 0 5 2 2 0 -0.0521 0.0000 0.0000 0.0000 0.0000
   5380 0 0 0 4 0 5 2 3 0 -0.0516 0.0000 0.0000 0.0000 0.0000
   5381 0 0 0 4 0 5 2 4 0 -0.0513 0.0000 0.0000 0.0000 0.0000
   5382 0 0 0 4 0 5 2 5 0 -0.0511 0.0000 0.0000 0.0000 0.0000
   5383 0 0 0 4 0 5 3 0 0 -0.0549 0.0000 0.0000 0.0000 0.0000
   5384 0 0 0 4 0 5 3 1 0 -0.0528 0.0000 0.0000 0.0000 0.0000
   5385 0 0 0 4 0 5 3 2 0 -0.0520 0.0000 0.0000 0.0000 0.0000
   5386 0 0 0 4 0 5 3 3 0 -0.0515 0.0000 0.0000 0.0000 0.0000
   5387 0 0 0 4 0 5 3 4 0 -0.0513 0.0000 0.0000 0.0000 0.0000
   5388 0 0 0 4 0 5 3 5 0 -0.0511 0.0000 0.0000 0.0000 0.0000
   5389 0 0 0 4 0 5 4 0 0 -0.0543 0.0000 0.0000 0.0000 0.0000
   5390 0 0 0 4 0 5 4 1 0 -0.0526 0.0000 0.0000 0.0000 0.0000
   5391 0 0 0 4 0 5 4 2 0 -0.0518 0.0000 0.0000 0.0000 0.0000
   5392 0 0 0 4 0 5 4 3 0 -0.0514 0.0000 0.0000 0.0000 0.0000
   5393 0 0 0 4 0 5 4 4 0 -0.0512 0.0000 0.0000 0.0000 0.0000
   5394 0 0 0 4 0 5 4 5 0 -0.0510 0.0000 0.0000 0.0000 0.0000
   5395 0 0 0 4 0 5 5 0 0 -0.0538 0.0000 0.0000 0.0000 0.0000
   5396 0 0 0 4 0 5 5 1 0 -0.0524 0.0000 0.0000 0.0000 0.0000
   5397 0 0 0 4 0 5 5 2 0 -0.0517 0.0000 0.0000 0.0000 0.0000
   5398 0 0 0 4 0 5 5 3 0 -0.0514 0.0000 0.0000 0.0000 0.0000
   5399 0 0 0 4 0 5 5 4 0 -0.0511 0.0000 0.0000 0.0000 0.0000
   5400 0 0 0 4 0 5 5 5 0 -0.0510 0.0000 0.0000 0.0000 0.0000
   5401 0 0 0 4 1 0 0 0 0 -0.0713 0.0000 0.0000 0.0000 0.0000
   5402 0 0 0 4 1 0 0 1 0 -0.0535 0.0000 0.0000 0.0000 0.0000
   5403 0 0 0 4 1 0 0 2 0 -0.0523 0.0000 0.0000 0.0000 0.0000
   5404 0 0 0 4 1 0 0 3 0 -0.0517 0.0000 0.0000 0.0000 0.0000
   5405 0 0 0 4 1 0 0 4 0 -0.0514 0.0000 0.0000 0.0000 0.0000
   5406 0 0 0 4 1 0 0 5 0 -0.0512 0.0000 0.0000 0.0000 0.0000
   5407 0 0 0 4 1 0 1 0 0 -0.0572 0.0000 0.0000 0.0000 0.0000
   5408 0 0 0 4 1 0 1 1 0 -0.0532 0.0000 0.0000 0.0000 0.0000
   5409 0 0 0 4 1 0 1 2 0 -0.0521 0.0000 0.0000 0.0000 0.0000
   5410 0 0 0 4 1 0 1 3 0 -0.0516 0.0000 0.0000 0.0000 0.0000
   5411 0 0 0 4 1 0 1 4 0 -0.0513 0.0000 0.0000 0.0000 0.0000
   5412 0 0 0 4 1 0 1 5 0 -0.0511 0.0000 0.0000 0.0000 0.0000
   5413 0 0 0 4 1 0 2 0 0 -0.0557 0.0000 0.0000 0.0000 0.0000
   5414 0 0 0 4 1 0 2 1 0 -0.0529 0.0000 0.0000 0.0000 0.0000
   5415 0 0 0 4 1 0 2 2 0 -0.0520 0.0000 0.0000 0.0000 0.0000
   5416 0 0 0 4 1 0 2 3 0 -0.0515 0.0000 0.0000 0.0000 0.0000
   5417 0 0 0 4 1 0 2 4 0 -0.0512 0.0000 0.0000 0.0000 0.0000
   5418 0 0 0 4 1 0 2 5 0 -0.0510 0.0000 0.0000 0.0000 0.0000
   5419 0 0 0 4 1 0 3 0 0 -0.0548 0.0000 0.0000 0.0000 0.0000
   5420 0 0 0 4 1 0 3 1 0 -0.0526 0.0000 0.0000 0.0000 0.0000
   5421 0 0 0 4 1 0 3 2 0 -0.0518 0.0000 0.0000 0.0000 0.0000
   5422 0 0 0 4 1 0 3 3 0 -0.0514 0.0000 0.0000 0.0000 0.0000
   5423 0 0 0 4 1 0 3 4 0 -0.0512 0.0000 0.0000 0.0000 0.0000
   5424 0 0 0 4 1 0 3 5 0 -0.0510 0.0000 0.0000 0.0000 0.0000
   5425 0 0 0 4 1 0 4 0 0 -0.0542 0.0000 0.0000 0.0000 0.0000
   5426 0 0 0 4 1 0 4 1 0 -0.0524 0.0000 0.0000 0.0000 0.0000
   5427 0 0 0 4 1 0 4 2 0 -0.0517 0.0000 0.0000 0.0000 0.0000
   5428 0 0 0 4 1 0 4 3 0 -0.0513 0.0000 0.0000 0.0000 0.0000
   5429 0 0 0 4 1 0 4 4 0 -0.0511 0.0000 0.0000 0.0000 0.0000
   5430 0 0 0 4 1 0 4 5 0 -0.0509 0.0000 0.0000 0.0000 0.0000
   5431 0 0 0 4 1 0 5 0 0 -0.0537 0.0000 0.0000 0.0000 0.0000
   5432 0 0 0 4 1 0 5 1 0 -0.0522 0.0000 0.0000 0.0000 0.0000
   5433 0 0 0 4 1 0 5 2 0 -0.0516 0.0000 0.0000 0.0000 0.0000
   5434 0 0 0 4 1 0 5 3 0 -0.0512 0.0000 0.0000 0.0000 0.0000
   5435 0 0 0 4 1 0 5 4 0 -0.0510 0.0000 0.0000 0.0000 0.0000
   5436 0 0 0 4 1 0 5 5 0 -0.0509 0.0000 0.0000 0.0000 0.0000
   5437 0 0 0 4 1 1 0 0 0 -0.0713 0.0000 0.0000 0.0000 0.0000
   5438 0 0 0 4 1 1 0 1 0 -0.0535 0.0000 0.0000 0.0000 0.0000
   5439 0 0 0 4 1 1 0 2 0 -0.0523 0.0000 0.0000 0.0000 0.0000
   5440 0 0 0 4 1 1 0 3 0 -0.0518 0.0000 0.0000 0.0000 0.0000
   5441 0 0 0 4 1 1 0 4 0 -0.0514 0.0000 0.0000 0.0000 0.0000
   5442 0 0 0 4 1 1 0 5 0 -0.0512 0.0000 0.0000 0.0000 0.0000
   5443 0 0 0 4 1 1 1 0 0 -0.0572 0.0000 0.0000 0.0000 0.0000
   5444 0 0 0 4 1 1 1 1 0 -0.0532 0.0000 0.0000 0.0000 0.0000
   5445 0 0 0 4 1 1 1 2 0 -0.0522 0.0000 0.0000 0.0000 0.0000
   5446 0 0 0 4 1 1 1 3 0 -0.0516 0.0000 0.0000 0.0000 0.0000
   5447 0 0 0 4 1 1 1 4 0 -0.0513 0.0000 0.0000 0.0000 0.0000
   5448 0 0 0 4 1 1 1 5 0 -0.0511 0.0000 0.0000 0.0000 0.0000
   5449 0 0 0 4 1 1 2 0 0 -0.0557 0.0000 0.0000 0.0000 0.0000
   5450 0 0 0 4 1 1 2 1 0 -0.0529 0.0000 0.0000 0.0000 0.0000
   5451 0 0 0 4 1 1 2 2 0 -0.0520 0.0000 0.0000 0.0000 0.0000
   5452 0 0 0 4 1 1 2 3 0 -0.0515 0.0000 0.0000 0.0000 0.0000
   5453 0 0 0 4 1 1 2 4 0 -0.0513 0.0000 0.0000 0.0000 0.0000
   5454 0 0 0 4 1 1 2 5 0 -0.0511 0.0000 0.0000 0.0000 0.0000
   5455 0 0 0 4 1 1 3 0 0 -0.0548 0.0000 0.0000 0.0000 0.0000
   5456 0 0 0 4 1 1 3 1 0 -0.0527 0.0000 0.0000 0.0000 0.0000
   5457 0 0 0 4 1 1 3 2 0 -0.0519 0.0000 0.0000 0.0000 0.0000
   5458 0 0 0 4 1 1 3 3 0 -0.0514 0.0000 0.0000 0.0000 0.0000
   5459 0 0 0 4 1 1 3 4 0 -0.0512 0.0000 0.0000 0.0000 0.0000
   5460 0 0 0 4 1 1 3 5 0 -0.0510 0.0000 0.0000 0.0000 0.0000
   5461 0 0 0 4 1 1 4 0 0 -0.0542 0.0000 0.0000 0.0000 0.0000
   5462 0 0 0 4 1 1 4 1 0 -0.0524 0.0000 0.0000 0.0000 0.0000
   5463 0 0 0 4 1 1 4 2 0 -0.0517 0.0000 0.0000 0.0000 0.0000
   5464 0 0 0 4 1 1 4 3 0 -0.0514 0.0000 0.0000 0.0000 0.0000
   5465 0 0 0 4 1 1 4 4 0 -0.0511 0.0000 0.0000 0.0000 0.0000
   5466 0 0 0 4 1 1 4 5 0 -0.0509 0.0000 0.0000 0.0000 0.0000
   5467 0 0 0 4 1 1 5 0 0 -0.0537 0.0000 0.0000 0.0000 0.0000
   5468 0 0 0 4 1 1 5 1 0 -0.0522 0.0000 0.0000 0.0000 0.0000
   5469 0 0 0 4 1 1 5 2 0 -0.0516 0.0000 0.0000 0.0000 0.0000
   5470 0 0 0 4 1 1 5 3 0 -0.0513 0.0000 0.0000 0.0000 0.0000
   5471 0 0 0 4 1 1 5 4 0 -0.0510 0.0000 0.0000 0.0000 0.0000
   5472 0 0 0 4 1 1 5 5 0 -0.0509 0.0000 0.0000 0.0000 0.0000
   5473 0 0 0 4 1 2 0 0 0 -0.0714 0.0000 0.0000 0.0000 0.0000
   5474 0 0 0 4 1 2 0 1 0 -0.0536 0.0000 0.0000 0.0000 0.0000
   5475 0 0 0 4 1 2 0 2 0 -0.0524 0.0000 0.0000 0.0000 0.0000
   5476 0 0 0 4 1 2 0 3 0 -0.0518 0.0000 0.0000 0.0000 0.0000
   5477 0 0 0 4 1 2 0 4 0 -0.0514 0.0000 0.0000 0.0000 0.0000
   5478 0 0 0 4 1 2 0 5 0 -0.0512 0.0000 0.0000 0.0000 0.0000
   5479 0 0 0 4 1 2 1 0 0 -0.0572 0.0000 0.0000 0.0000 0.0000
   5480 0 0 0 4 1 2 1 1 0 -0.0532 0.0000 0.0000 0.0000 0.0000
   5481 0 0 0 4 1 2 1 2 0 -0.0522 0.0000 0.0000 0.0000 0.0000
   5482 0 0 0 4 1 2 1 3 0 -0.0517 0.0000 0.0000 0.0000 0.0000
   5483 0 0 0 4 1 2 1 4 0 -0.0514 0.0000 0.0000 0.0000 0.0000
   5484 0 0 0 4 1 2 1 5 0 -0.0511 0.0000 0.0000 0.0000 0.0000
   5485 0 0 0 4 1 2 2 0 0 -0.0557 0.0000 0.0000 0.0000 0.0000
   5486 0 0 0 4 1 2 2 1 0 -0.0529 0.0000 0.0000 0.0000 0.0000
   5487 0 0 0 4 1 2 2 2 0 -0.0520 0.0000 0.0000 0.0000 0.0000
   5488 0 0 0 4 1 2 2 3 0 -0.0516 0.0000 0.0000 0.0000 0.0000
   5489 0 0 0 4 1 2 2 4 0 -0.0513 0.0000 0.0000 0.0000 0.0000
   5490 0 0 0 4 1 2 2 5 0 -0.0511 0.0000 0.0000 0.0000 0.0000
   5491 0 0 0 4 1 2 3 0 0 -0.0549 0.0000 0.0000 0.0000 0.0000
   5492 0 0 0 4 1 2 3 1 0 -0.0527 0.0000 0.0000 0.0000 0.0000
   5493 0 0 0 4 1 2 3 2 0 -0.0519 0.0000 0.0000 0.0000 0.0000
   5494 0 0 0 4 1 2 3 3 0 -0.0515 0.0000 0.0000 0.0000 0.0000
   5495 0 0 0 4 1 2 3 4 0 -0.0512 0.0000 0.0000 0.0000 0.0000
   5496 0 0 0 4 1 2 3 5 0 -0.0510 0.0000 0.0000 0.0000 0.0000
   5497 0 0 0 4 1 2 4 0 0 -0.0542 0.0000 0.0000 0.0000 0.0000
   5498 0 0 0 4 1 2 4 1 0 -0.0525 0.0000 0.0000 0.0000 0.0000
   5499 0 0 0 4 1 2 4 2 0 -0.0518 0.0000 0.0000 0.0000 0.0000
   5500 0 0 0 4 1 2 4 3 0 -0.0514 0.0000 0.0000 0.0000 0.0000
   5501 0 0 0 4 1 2 4 4 0 -0.0511 0.0000 0.0000 0.0000 0.0000
   5502 0 0 0 4 1 2 4 5 0 -0.0510 0.0000 0.0000 0.0000 0.0000
   5503 0 0 0 4 1 2 5 0 0 -0.0537 0.0000 0.0000 0.0000 0.0000
   5504 0 0 0 4 1 2 5 1 0 -0.0523 0.0000 0.0000 0.0000 0.0000
   5505 0 0 0 4 1 2 5 2 0 -0.0516 0.0000 0.0000 0.0000 0.0000
   5506 0 0 0 4 1 2 5 3 0 -0.0513 0.0000 0.0000 0.0000 0.0000
   5507 0 0 0 4 1 2 5 4 0 -0.0511 0.0000 0.0000 0.0000 0.0000
   5508 0 0 0 4 1 2 5 5 0 -0.0509 0.0000 0.0000 0.0000 0.0000
   5509 0 0 0 4 1 3 0 0 0 -0.0714 0.0000 0.0000 0.0000 0.0000
   5510 0 0 0 4 1 3 0 1 0 -0.0536 0.0000 0.0000 0.0000 0.0000
   5511 0 0 0 4 1 3 0 2 0 -0.0524 0.0000 0.0000 0.0000 0.0000
   5512 0 0 0 4 1 3 0 3 0 -0.0518 0.0000 0.0000 0.0000 0.0000
   5513 0 0 0 4 1 3 0 4 0 -0.0515 0.0000 0.0000 0.0000 0.0000
   5514 0 0 0 4 1 3 0 5 0 -0.0512 0.0000 0.0000 0.0000 0.0000
   5515 0 0 0 4 1 3 1 0 0 -0.0572 0.0000 0.0000 0.0000 0.0000
   5516 0 0 0 4 1 3 1 1 0 -0.0533 0.0000 0.0000 0.0000 0.0000
   5517 0 0 0 4 1 3 1 2 0 -0.0522 0.0000 0.0000 0.0000 0.0000
   5518 0 0 0 4 1 3 1 3 0 -0.0517 0.0000 0.0000 0.0000 0.0000
   5519 0 0 0 4 1 3 1 4 0 -0.0514 0.0000 0.0000 0.0000 0.0000
   5520 0 0 0 4 1 3 1 5 0 -0.0512 0.0000 0.0000 0.0000 0.0000
   5521 0 0 0 4 1 3 2 0 0 -0.0558 0.0000 0.0000 0.0000 0.0000
   5522 0 0 0 4 1 3 2 1 0 -0.0530 0.0000 0.0000 0.0000 0.0000
   5523 0 0 0 4 1 3 2 2 0 -0.0521 0.0000 0.0000 0.0000 0.0000
   5524 0 0 0 4 1 3 2 3 0 -0.0516 0.0000 0.0000 0.0000 0.0000
   5525 0 0 0 4 1 3 2 4 0 -0.0513 0.0000 0.0000 0.0000 0.0000
   5526 0 0 0 4 1 3 2 5 0 -0.0511 0.0000 0.0000 0.0000 0.0000
   5527 0 0 0 4 1 3 3 0 0 -0.0549 0.0000 0.0000 0.0000 0.0000
   5528 0 0 0 4 1 3 3 1 0 -0.0527 0.0000 0.0000 0.0000 0.0000
   5529 0 0 0 4 1 3 3 2 0 -0.0519 0.0000 0.0000 0.0000 0.0000
   5530 0 0 0 4 1 3 3 3 0 -0.0515 0.0000 0.0000 0.0000 0.0000
   5531 0 0 0 4 1 3 3 4 0 -0.0512 0.0000 0.0000 0.0000 0.0000
   5532 0 0 0 4 1 3 3 5 0 -0.0510 0.0000 0.0000 0.0000 0.0000
   5533 0 0 0 4 1 3 4 0 0 -0.0542 0.0000 0.0000 0.0000 0.0000
   5534 0 0 0 4 1 3 4 1 0 -0.0525 0.0000 0.0000 0.0000 0.0000
   5535 0 0 0 4 1 3 4 2 0 -0.0518 0.0000 0.0000 0.0000 0.0000
   5536 0 0 0 4 1 3 4 3 0 -0.0514 0.0000 0.0000 0.0000 0.0000
   5537 0 0 0 4 1 3 4 4 0 -0.0512 0.0000 0.0000 0.0000 0.0000
   5538 0 0 0 4 1 3 4 5 0 -0.0510 0.0000 0.0000 0.0000 0.0000
   5539 0 0 0 4 1 3 5 0 0 -0.0537 0.0000 0.0000 0.0000 0.0000
   5540 0 0 0 4 1 3 5 1 0 -0.0523 0.0000 0.0000 0.0000 0.0000
   5541 0 0 0 4 1 3 5 2 0 -0.0517 0.0000 0.0000 0.0000 0.0000
   5542 0 0 0 4 1 3 5 3 0 -0.0513 0.0000 0.0000 0.0000 0.0000
   5543 0 0 0 4 1 3 5 4 0 -0.0511 0.0000 0.0000 0.0000 0.0000
   5544 0 0 0 4 1 3 5 5 0 -0.0509 0.0000 0.0000 0.0000 0.0000
   5545 0 0 0 4 1 4 0 0 0 -0.0714 0.0000 0.0000 0.0000 0.0000
   5546 0 0 0 4 1 4 0 1 0 -0.0536 0.0000 0.0000 0.0000 0.0000
   5547 0 0 0 4 1 4 0 2 0 -0.0524 0.0000 0.0000 0.0000 0.0000
   5548 0 0 0 4 1 4 0 3 0 -0.0518 0.0000 0.0000 0.0000 0.0000
   5549 0 0 0 4 1 4 0 4 0 -0.0515 0.0000 0.0000 0.0000 0.0000
   5550 0 0 0 4 1 4 0 5 0 -0.0512 0.0000 0.0000 0.0000 0.0000
   5551 0 0 0 4 1 4 1 0 0 -0.0572 0.0000 0.0000 0.0000 0.0000
   5552 0 0 0 4 1 4 1 1 0 -0.0533 0.0000 0.0000 0.0000 0.0000
   5553 0 0 0 4 1 4 1 2 0 -0.0522 0.0000 0.0000 0.0000 0.0000
   5554 0 0 0 4 1 4 1 3 0 -0.0517 0.0000 0.0000 0.0000 0.0000
   5555 0 0 0 4 1 4 1 4 0 -0.0514 0.0000 0.0000 0.0000 0.0000
   5556 0 0 0 4 1 4 1 5 0 -0.0512 0.0000 0.0000 0.0000 0.0000
   5557 0 0 0 4 1 4 2 0 0 -0.0558 0.0000 0.0000 0.0000 0.0000
   5558 0 0 0 4 1 4 2 1 0 -0.0530 0.0000 0.0000 0.0000 0.0000
   5559 0 0 0 4 1 4 2 2 0 -0.0521 0.0000 0.0000 0.0000 0.0000
   5560 0 0 0 4 1 4 2 3 0 -0.0516 0.0000 0.0000 0.0000 0.0000
   5561 0 0 0 4 1 4 2 4 0 -0.0513 0.0000 0.0000 0.0000 0.0000
   5562 0 0 0 4 1 4 2 5 0 -0.0511 0.0000 0.0000 0.0000 0.0000
   5563 0 0 0 4 1 4 3 0 0 -0.0549 0.0000 0.0000 0.0000 0.0000
   5564 0 0 0 4 1 4 3 1 0 -0.0528 0.0000 0.0000 0.0000 0.0000
   5565 0 0 0 4 1 4 3 2 0 -0.0519 0.0000 0.0000 0.0000 0.0000
   5566 0 0 0 4 1 4 3 3 0 -0.0515 0.0000 0.0000 0.0000 0.0000
   5567 0 0 0 4 1 4 3 4 0 -0.0512 0.0000 0.0000 0.0000 0.0000
   5568 0 0 0 4 1 4 3 5 0 -0.0511 0.0000 0.0000 0.0000 0.0000
   5569 0 0 0 4 1 4 4 0 0 -0.0543 0.0000 0.0000 0.0000 0.0000
   5570 0 0 0 4 1 4 4 1 0 -0.0525 0.0000 0.0000 0.0000 0.0000
   5571 0 0 0 4 1 4 4 2 0 -0.0518 0.0000 0.0000 0.0000 0.0000
   5572 0 0 0 4 1 4 4 3 0 -0.0514 0.0000 0.0000 0.0000 0.0000
   5573 0 0 0 4 1 4 4 4 0 -0.0512 0.0000 0.0000 0.0000 0.0000
   5574 0 0 0 4 1 4 4 5 0 -0.0510 0.0000 0.0000 0.0000 0.0000
   5575 0 0 0 4 1 4 5 0 0 -0.0538 0.0000 0.0000 0.0000 0.0000
   5576 0 0 0 4 1 4 5 1 0 -0.0523 0.0000 0.0000 0.0000 0.0000
   5577 0 0 0 4 1 4 5 2 0 -0.0517 0.0000 0.0000 0.0000 0.0000
   5578 0 0 0 4 1 4 5 3 0 -0.0513 0.0000 0.0000 0.0000 0.0000
   5579 0 0 0 4 1 4 5 4 0 -0.0511 0.0000 0.0000 0.0000 0.0000
   5580 0 0 0 4 1 4 5 5 0 -0.0509 0.0000 0.0000 0.0000 0.0000
   5581 0 0 0 4 1 5 0 0 0 -0.0714 0.0000 0.0000 0.0000 0.0000
   5582 0 0 0 4 1 5 0 1 0 -0.0536 0.0000 0.0000 0.0000 0.0000
   5583 0 0 0 4 1 5 0 2 0 -0.0524 0.0000 0.0000 0.0000 0.0000
   5584 0 0 0 4 1 5 0 3 0 -0.0518 0.0000 0.0000 0.0000 0.0000
   5585 0 0 0 4 1 5 0 4 0 -0.0515 0.0000 0.0000 0.0000 0.0000
   5586 0 0 0 4 1 5 0 5 0 -0.0513 0.0000 0.0000 0.0000 0.0000
   5587 0 0 0 4 1 5 1 0 0 -0.0572 0.0000 0.0000 0.0000 0.0000
   5588 0 0 0 4 1 5 1 1 0 -0.0533 0.0000 0.0000 0.0000 0.0000
   5589 0 0 0 4 1 5 1 2 0 -0.0523 0.0000 0.0000 0.0000 0.0000
   5590 0 0 0 4 1 5 1 3 0 -0.0517 0.0000 0.0000 0.0000 0.0000
   5591 0 0 0 4 1 5 1 4 0 -0.0514 0.0000 0.0000 0.0000 0.0000
   5592 0 0 0 4 1 5 1 5 0 -0.0512 0.0000 0.0000 0.0000 0.0000
   5593 0 0 0 4 1 5 2 0 0 -0.0558 0.0000 0.0000 0.0000 0.0000
   5594 0 0 0 4 1 5 2 1 0 -0.0530 0.0000 0.0000 0.0000 0.0000
   5595 0 0 0 4 1 5 2 2 0 -0.0521 0.0000 0.0000 0.0000 0.0000
   5596 0 0 0 4 1 5 2 3 0 -0.0516 0.0000 0.0000 0.0000 0.0000
   5597 0 0 0 4 1 5 2 4 0 -0.0513 0.0000 0.0000 0.0000 0.0000
   5598 0 0 0 4 1 5 2 5 0 -0.0511 0.0000 0.0000 0.0000 0.0000
   5599 0 0 0 4 1 5 3 0 0 -0.0549 0.0000 0.0000 0.0000 0.0000
   5600 0 0 0 4 1 5 3 1 0 -0.0528 0.0000 0.0000 0.0000 0.0000
   5601 0 0 0 4 1 5 3 2 0 -0.0520 0.0000 0.0000 0.0000 0.0000
   5602 0 0 0 4 1 5 3 3 0 -0.0515 0.0000 0.0000 0.0000 0.0000
   5603 0 0 0 4 1 5 3 4 0 -0.0513 0.0000 0.0000 0.0000 0.0000
   5604 0 0 0 4 1 5 3 5 0 -0.0511 0.0000 0.0000 0.0000 0.0000
   5605 0 0 0 4 1 5 4 0 0 -0.0543 0.0000 0.0000 0.0000 0.0000
   5606 0 0 0 4 1 5 4 1 0 -0.0526 0.0000 0.0000 0.0000 0.0000
   5607 0 0 0 4 1 5 4 2 0 -0.0518 0.0000 0.0000 0.0000 0.0000
   5608 0 0 0 4 1 5 4 3 0 -0.0514 0.0000 0.0000 0.0000 0.0000
   5609 0 0 0 4 1 5 4 4 0 -0.0512 0.0000 0.0000 0.0000 0.0000
   5610 0 0 0 4 1 5 4 5 0 -0.0510 0.0000 0.0000 0.0000 0.0000
   5611 0 0 0 4 1 5 5 0 0 -0.0538 0.0000 0.0000 0.0000 0.0000
   5612 0 0 0 4 1 5 5 1 0 -0.0524 0.0000 0.0000 0.0000 0.0000
   5613 0 0 0 4 1 5 5 2 0 -0.0517 0.0000 0.0000 0.0000 0.0000
   5614 0 0 0 4 1 5 5 3 0 -0.0514 0.0000 0.0000 0.0000 0.0000
   5615 0 0 0 4 1 5 5 4 0 -0.0511 0.0000 0.0000 0.0000 0.0000
   5616 0 0 0 4 1 5 5 5 0 -0.0510 0.0000 0.0000 0.0000 0.0000
   5617 0 0 0 4 2 0 0 0 0 -0.0713 0.0000 0.0000 0.0000 0.0000
   5618 0 0 0 4 2 0 0 1 0 -0.0535 0.0000 0.0000 0.0000 0.0000
   5619 0 0 0 4 2 0 0 2 0 -0.0523 0.0000 0.0000 0.0000 0.0000
   5620 0 0 0 4 2 0 0 3 0 -0.0517 0.0000 0.0000 0.0000 0.0000
   5621 0 0 0 4 2 0 0 4 0 -0.0514 0.0000 0.0000 0.0000 0.0000
   5622 0 0 0 4 2 0 0 5 0 -0.0512 0.0000 0.0000 0.0000 0.0000
   5623 0 0 0 4 2 0 1 0 0 -0.0572 0.0000 0.0000 0.0000 0.0000
   5624 0 0 0 4 2 0 1 1 0 -0.0532 0.0000 0.0000 0.0000 0.0000
   5625 0 0 0 4 2 0 1 2 0 -0.0521 0.0000 0.0000 0.0000 0.0000
   5626 0 0 0 4 2 0 1 3 0 -0.0516 0.0000 0.0000 0.0000 0.0000
   5627 0 0 0 4 2 0 1 4 0 -0.0513 0.0000 0.0000 0.0000 0.0000
   5628 0 0 0 4 2 0 1 5 0 -0.0511 0.0000 0.0000 0.0000 0.0000
   5629 0 0 0 4 2 0 2 0 0 -0.0557 0.0000 0.0000 0.0000 0.0000
   5630 0 0 0 4 2 0 2 1 0 -0.0529 0.0000 0.0000 0.0000 0.0000
   5631 0 0 0 4 2 0 2 2 0 -0.0520 0.0000 0.0000 0.0000 0.0000
   5632 0 0 0 4 2 0 2 3 0 -0.0515 0.0000 0.0000 0.0000 0.0000
   5633 0 0 0 4 2 0 2 4 0 -0.0512 0.0000 0.0000 0.0000 0.0000
   5634 0 0 0 4 2 0 2 5 0 -0.0510 0.0000 0.0000 0.0000 0.0000
   5635 0 0 0 4 2 0 3 0 0 -0.0548 0.0000 0.0000 0.0000 0.0000
   5636 0 0 0 4 2 0 3 1 0 -0.0526 0.0000 0.0000 0.0000 0.0000
   5637 0 0 0 4 2 0 3 2 0 -0.0518 0.0000 0.0000 0.0000 0.0000
   5638 0 0 0 4 2 0 3 3 0 -0.0514 0.0000 0.0000 0.0000 0.0000
   5639 0 0 0 4 2 0 3 4 0 -0.0512 0.0000 0.0000 0.0000 0.0000
   5640 0 0 0 4 2 0 3 5 0 -0.0510 0.0000 0.0000 0.0000 0.0000
   5641 0 0 0 4 2 0 4 0 0 -0.0542 0.0000 0.0000 0.0000 0.0000
   5642 0 0 0 4 2 0 4 1 0 -0.0524 0.0000 0.0000 0.0000 0.0000
   5643 0 0 0 4 2 0 4 2 0 -0.0517 0.0000 0.0000 0.0000 0.0000
   5644 0 0 0 4 2 0 4 3 0 -0.0513 0.0000 0.0000 0.0000 0.0000
   5645 0 0 0 4 2 0 4 4 0 -0.0511 0.0000 0.0000 0.0000 0.0000
   5646 0 0 0 4 2 0 4 5 0 -0.0509 0.0000 0.0000 0.0000 0.0000
   5647 0 0 0 4 2 0 5 0 0 -0.0537 0.0000 0.0000 0.0000 0.0000
   5648 0 0 0 4 2 0 5 1 0 -0.0522 0.0000 0.0000 0.0000 0.0000
   5649 0 0 0 4 2 0 5 2 0 -0.0516 0.0000 0.0000 0.0000 0.0000
   5650 0 0 0 4 2 0 5 3 0 -0.0512 0.0000 0.0000 0.0000 0.0000
   5651 0 0 0 4 2 0 5 4 0 -0.0510 0.0000 0.0000 0.0000 0.0000
   5652 0 0 0 4 2 0 5 5 0 -0.0509 0.0000 0.0000 0.0000 0.0000
   5653 0 0 0 4 2 1 0 0 0 -0.0713 0.0000 0.0000 0.0000 0.0000
   5654 0 0 0 4 2 1 0 1 0 -0.0535 0.0000 0.0000 0.0000 0.0000
   5655 0 0 0 4 2 1 0 2 0 -0.0523 0.0000 0.0000 0.0000 0.0000
   5656 0 0 0 4 2 1 0 3 0 -0.0518 0.0000 0.0000 0.0000 0.0000
   5657 0 0 0 4 2 1 0 4 0 -0.0514 0.0000 0.0000 0.0000 0.0000
   5658 0 0 0 4 2 1 0 5 0 -0.0512 0.0000 0.0000 0.0000 0.0000
   5659 0 0 0 4 2 1 1 0 0 -0.0572 0.0000 0.0000 0.0000 0.0000
   5660 0 0 0 4 2 1 1 1 0 -0.0532 0.0000 0.0000 0.0000 0.0000
   5661 0 0 0 4 2 1 1 2 0 -0.0522 0.0000 0.0000 0.0000 0.0000
   5662 0 0 0 4 2 1 1 3 0 -0.0516 0.0000 0.0000 0.0000 0.0000
   5663 0 0 0 4 2 1 1 4 0 -0.0513 0.0000 0.0000 0.0000 0.0000
   5664 0 0 0 4 2 1 1 5 0 -0.0511 0.0000 0.0000 0.0000 0.0000
   5665 0 0 0 4 2 1 2 0 0 -0.0557 0.0000 0.0000 0.0000 0.0000
   5666 0 0 0 4 2 1 2 1 0 -0.0529 0.0000 0.0000 0.0000 0.0000
   5667 0 0 0 4 2 1 2 2 0 -0.0520 0.0000 0.0000 0.0000 0.0000
   5668 0 0 0 4 2 1 2 3 0 -0.0515 0.0000 0.0000 0.0000 0.0000
   5669 0 0 0 4 2 1 2 4 0 -0.0513 0.0000 0.0000 0.0000 0.0000
   5670 0 0 0 4 2 1 2 5 0 -0.0511 0.0000 0.0000 0.0000 0.0000
   5671 0 0 0 4 2 1 3 0 0 -0.0548 0.0000 0.0000 0.0000 0.0000
   5672 0 0 0 4 2 1 3 1 0 -0.0527 0.0000 0.0000 0.0000 0.0000
   5673 0 0 0 4 2 1 3 2 0 -0.0519 0.0000 0.0000 0.0000 0.0000
   5674 0 0 0 4 2 1 3 3 0 -0.0514 0.0000 0.0000 0.0000 0.0000
   5675 0 0 0 4 2 1 3 4 0 -0.0512 0.0000 0.0000 0.0000 0.0000
   5676 0 0 0 4 2 1 3 5 0 -0.0510 0.0000 0.0000 0.0000 0.0000
   5677 0 0 0 4 2 1 4 0 0 -0.0542 0.0000 0.0000 0.0000 0.0000
   5678 0 0 0 4 2 1 4 1 0 -0.0524 0.0000 0.0000 0.0000 0.0000
   5679 0 0 0 4 2 1 4 2 0 -0.0517 0.0000 0.0000 0.0000 0.0000
   5680 0 0 0 4 2 1 4 3 0 -0.0514 0.0000 0.0000 0.0000 0.0000
   5681 0 0 0 4 2 1 4 4 0 -0.0511 0.0000 0.0000 0.0000 0.0000
   5682 0 0 0 4 2 1 4 5 0 -0.0509 0.0000 0.0000 0.0000 0.0000
   5683 0 0 0 4 2 1 5 0 0 -0.0537 0.0000 0.0000 0.0000 0.0000
   5684 0 0 0 4 2 1 5 1 0 -0.0522 0.0000 0.0000 0.0000 0.0000
   5685 0 0 0 4 2 1 5 2 0 -0.0516 0.0000 0.0000 0.0000 0.0000
   5686 0 0 0 4 2 1 5 3 0 -0.0513 0.0000 0.0000 0.0000 0.0000
   5687 0 0 0 4 2 1 5 4 0 -0.0510 0.0000 0.0000 0.0000 0.0000
   5688 0 0 0 4 2 1 5 5 0 -0.0509 0.0000 0.0000 0.0000 0.0000
   5689 0 0 0 4 2 2 0 0 0 -0.0714 0.0000 0.0000 0.0000 0.0000
   5690 0 0 0 4 2 2 0 1 0 -0.0536 0.0000 0.0000 0.0000 0.0000
   5691 0 0 0 4 2 2 0 2 0 -0.0524 0.0000 0.0000 0.0000 0.0000
   5692 0 0 0 4 2 2 0 3 0 -0.0518 0.0000 0.0000 0.0000 0.0000
   5693 0 0 0 4 2 2 0 4 0 -0.0514 0.0000 0.0000 0.0000 0.0000
   5694 0 0 0 4 2 2 0 5 0 -0.0512 0.0000 0.0000 0.0000 0.0000
   5695 0 0 0 4 2 2 1 0 0 -0.0572 0.0000 0.0000 0.0000 0.0000
   5696 0 0 0 4 2 2 1 1 0 -0.0532 0.0000 0.0000 0.0000 0.0000
   5697 0 0 0 4 2 2 1 2 0 -0.0522 0.0000 0.0000 0.0000 0.0000
   5698 0 0 0 4 2 2 1 3 0 -0.0517 0.0000 0.0000 0.0000 0.0000
   5699 0 0 0 4 2 2 1 4 0 -0.0514 0.0000 0.0000 0.0000 0.0000
   5700 0 0 0 4 2 2 1 5 0 -0.0511 0.0000 0.0000 0.0000 0.0000
   5701 0 0 0 4 2 2 2 0 0 -0.0557 0.0000 0.0000 0.0000 0.0000
   5702 0 0 0 4 2 2 2 1 0 -0.0529 0.0000 0.0000 0.0000 0.0000
   5703 0 0 0 4 2 2 2 2 0 -0.0520 0.0000 0.0000 0.0000 0.0000
   5704 0 0 0 4 2 2 2 3 0 -0.0516 0.0000 0.0000 0.0000 0.0000
   5705 0 0 0 4 2 2 2 4 0 -0.0513 0.0000 0.0000 0.0000 0.0000
   5706 0 0 0 4 2 2 2 5 0 -0.0511 0.0000 0.0000 0.0000 0.0000
   5707 0 0 0 4 2 2 3 0 0 -0.0549 0.0000 0.0000 0.0000 0.0000
   5708 0 0 0 4 2 2 3 1 0 -0.0527 0.0000 0.0000 0.0000 0.0000
   5709 0 0 0 4 2 2 3 2 0 -0.0519 0.0000 0.0000 0.0000 0.0000
   5710 0 0 0 4 2 2 3 3 0 -0.0515 0.0000 0.0000 0.0000 0.0000
   5711 0 0 0 4 2 2 3 4 0 -0.0512 0.0000 0.0000 0.0000 0.0000
   5712 0 0 0 4 2 2 3 5 0 -0.0510 0.0000 0.0000 0.0000 0.0000
   5713 0 0 0 4 2 2 4 0 0 -0.0542 0.0000 0.0000 0.0000 0.0000
   5714 0 0 0 4 2 2 4 1 0 -0.0525 0.0000 0.0000 0.0000 0.0000
   5715 0 0 0 4 2 2 4 2 0 -0.0518 0.0000 0.0000 0.0000 0.0000
   5716 0 0 0 4 2 2 4 3 0 -0.0514 0.0000 0.0000 0.0000 0.0000
   5717 0 0 0 4 2 2 4 4 0 -0.0511 0.0000 0.0000 0.0000 0.0000
   5718 0 0 0 4 2 2 4 5 0 -0.0510 0.0000 0.0000 0.0000 0.0000
   5719 0 0 0 4 2 2 5 0 0 -0.0537 0.0000 0.0000 0.0000 0.0000
   5720 0 0 0 4 2 2 5 1 0 -0.0523 0.0000 0.0000 0.0000 0.0000
   5721 0 0 0 4 2 2 5 2 0 -0.0516 0.0000 0.0000 0.0000 0.0000
   5722 0 0 0 4 2 2 5 3 0 -0.0513 0.0000 0.0000 0.0000 0.0000
   5723 0 0 0 4 2 2 5 4 0 -0.0511 0.0000 0.0000 0.0000 0.0000
   5724 0 0 0 4 2 2 5 5 0 -0.0509 0.0000 0.0000 0.0000 0.0000
   5725 0 0 0 4 2 3 0 0 0 -0.0714 0.0000 0.0000 0.0000 0.0000
   5726 0 0 0 4 2 3 0 1 0 -0.0536 0.0000 0.0000 0.0000 0.0000
   5727 0 0 0 4 2 3 0 2 0 -0.0524 0.0000 0.0000 0.0000 0.0000
   5728 0 0 0 4 2 3 0 3 0 -0.0518 0.0000 0.0000 0.0000 0.0000
   5729 0 0 0 4 2 3 0 4 0 -0.0515 0.0000 0.0000 0.0000 0.0000
   5730 0 0 0 4 2 3 0 5 0 -0.0512 0.0000 0.0000 0.0000 0.0000
   5731 0 0 0 4 2 3 1 0 0 -0.0572 0.0000 0.0000 0.0000 0.0000
   5732 0 0 0 4 2 3 1 1 0 -0.0533 0.0000 0.0000 0.0000 0.0000
   5733 0 0 0 4 2 3 1 2 0 -0.0522 0.0000 0.0000 0.0000 0.0000
   5734 0 0 0 4 2 3 1 3 0 -0.0517 0.0000 0.0000 0.0000 0.0000
   5735 0 0 0 4 2 3 1 4 0 -0.0514 0.0000 0.0000 0.0000 0.0000
   5736 0 0 0 4 2 3 1 5 0 -0.0512 0.0000 0.0000 0.0000 0.0000
   5737 0 0 0 4 2 3 2 0 0 -0.0558 0.0000 0.0000 0.0000 0.0000
   5738 0 0 0 4 2 3 2 1 0 -0.0530 0.0000 0.0000 0.0000 0.0000
   5739 0 0 0 4 2 3 2 2 0 -0.0521 0.0000 0.0000 0.0000 0.0000
   5740 0 0 0 4 2 3 2 3 0 -0.0516 0.0000 0.0000 0.0000 0.0000
   5741 0 0 0 4 2 3 2 4 0 -0.0513 0.0000 0.0000 0.0000 0.0000
   5742 0 0 0 4 2 3 2 5 0 -0.0511 0.0000 0.0000 0.0000 0.0000
   5743 0 0 0 4 2 3 3 0 0 -0.0549 0.0000 0.0000 0.0000 0.0000
   5744 0 0 0 4 2 3 3 1 0 -0.0527 0.0000 0.0000 0.0000 0.0000
   5745 0 0 0 4 2 3 3 2 0 -0.0519 0.0000 0.0000 0.0000 0.0000
   5746 0 0 0 4 2 3 3 3 0 -0.0515 0.0000 0.0000 0.0000 0.0000
   5747 0 0 0 4 2 3 3 4 0 -0.0512 0.0000 0.0000 0.0000 0.0000
   5748 0 0 0 4 2 3 3 5 0 -0.0510 0.0000 0.0000 0.0000 0.0000
   5749 0 0 0 4 2 3 4 0 0 -0.0542 0.0000 0.0000 0.0000 0.0000
   5750 0 0 0 4 2 3 4 1 0 -0.0525 0.0000 0.0000 0.0000 0.0000
   5751 0 0 0 4 2 3 4 2 0 -0.0518 0.0000 0.0000 0.0000 0.0000
   5752 0 0 0 4 2 3 4 3 0 -0.0514 0.0000 0.0000 0.0000 0.0000
   5753 0 0 0 4 2 3 4 4 0 -0.0512 0.0000 0.0000 0.0000 0.0000
   5754 0 0 0 4 2 3 4 5 0 -0.0510 0.0000 0.0000 0.0000 0.0000
   5755 0 0 0 4 2 3 5 0 0 -0.0537 0.0000 0.0000 0.0000 0.0000
   5756 0 0 0 4 2 3 5 1 0 -0.0523 0.0000 0.0000 0.0000 0.0000
   5757 0 0 0 4 2 3 5 2 0 -0.0517 0.0000 0.0000 0.0000 0.0000
   5758 0 0 0 4 2 3 5 3 0 -0.0513 0.0000 0.0000 0.0000 0.0000
   5759 0 0 0 4 2 3 5 4 0 -0.0511 0.0000 0.0000 0.0000 0.0000
   5760 0 0 0 4 2 3 5 5 0 -0.0509 0.0000 0.0000 0.0000 0.0000
   5761 0 0 0 4 2 4 0 0 0 -0.0714 0.0000 0.0000 0.0000 0.0000
   5762 0 0 0 4 2 4 0 1 0 -0.0536 0.0000 0.0000 0.0000 0.0000
   5763 0 0 0 4 2 4 0 2 0 -0.0524 0.0000 0.0000 0.0000 0.0000
   5764 0 0 0 4 2 4 0 3 0 -0.0518 0.0000 0.0000 0.0000 0.0000
   5765 0 0 0 4 2 4 0 4 0 -0.0515 0.0000 0.0000 0.0000 0.0000
   5766 0 0 0 4 2 4 0 5 0 -0.0512 0.0000 0.0000 0.0000 0.0000
   5767 0 0 0 4 2 4 1 0 0 -0.0572 0.0000 0.0000 0.0000 0.0000
   5768 0 0 0 4 2 4 1 1 0 -0.0533 0.0000 0.0000 0.0000 0.0000
   5769 0 0 0 4 2 4 1 2 0 -0.0522 0.0000 0.0000 0.0000 0.0000
   5770 0 0 0 4 2 4 1 3 0 -0.0517 0.0000 0.0000 0.0000 0.0000
   5771 0 0 0 4 2 4 1 4 0 -0.0514 0.0000 0.0000 0.0000 0.0000
   5772 0 0 0 4 2 4 1 5 0 -0.0512 0.0000 0.0000 0.0000 0.0000
   5773 0 0 0 4 2 4 2 0 0 -0.0558 0.0000 0.0000 0.0000 0.0000
   5774 0 0 0 4 2 4 2 1 0 -0.0530 0.0000 0.0000 0.0000 0.0000
   5775 0 0 0 4 2 4 2 2 0 -0.0521 0.0000 0.0000 0.0000 0.0000
   5776 0 0 0 4 2 4 2 3 0 -0.0516 0.0000 0.0000 0.0000 0.0000
   5777 0 0 0 4 2 4 2 4 0 -0.0513 0.0000 0.0000 0.0000 0.0000
   5778 0 0 0 4 2 4 2 5 0 -0.0511 0.0000 0.0000 0.0000 0.0000
   5779 0 0 0 4 2 4 3 0 0 -0.0549 0.0000 0.0000 0.0000 0.0000
   5780 0 0 0 4 2 4 3 1 0 -0.0528 0.0000 0.0000 0.0000 0.0000
   5781 0 0 0 4 2 4 3 2 0 -0.0519 0.0000 0.0000 0.0000 0.0000
   5782 0 0 0 4 2 4 3 3 0 -0.0515 0.0000 0.0000 0.0000 0.0000
   5783 0 0 0 4 2 4 3 4 0 -0.0512 0.0000 0.0000 0.0000 0.0000
   5784 0 0 0 4 2 4 3 5 0 -0.0511 0.0000 0.0000 0.0000 0.0000
   5785 0 0 0 4 2 4 4 0 0 -0.0543 0.0000 0.0000 0.0000 0.0000
   5786 0 0 0 4 2 4 4 1 0 -0.0525 0.0000 0.0000 0.0000 0.0000
   5787 0 0 0 4 2 4 4 2 0 -0.0518 0.0000 0.0000 0.0000 0.0000
   5788 0 0 0 4 2 4 4 3 0 -0.0514 0.0000 0.0000 0.0000 0.0000
   5789 0 0 0 4 2 4 4 4 0 -0.0512 0.0000 0.0000 0.0000 0.0000
   5790 0 0 0 4 2 4 4 5 0 -0.0510 0.0000 0.0000 0.0000 0.0000
   5791 0 0 0 4 2 4 5 0 0 -0.0538 0.0000 0.0000 0.0000 0.0000
   5792 0 0 0 4 2 4 5 1 0 -0.0523 0.0000 0.0000 0.0000 0.0000
   5793 0 0 0 4 2 4 5 2 0 -0.0517 0.0000 0.0000 0.0000 0.0000
   5794 0 0 0 4 2 4 5 3 0 -0.0513 0.0000 0.0000 0.0000 0.0000
   5795 0 0 0 4 2 4 5 4 0 -0.0511 0.0000 0.0000 0.0000 0.0000
   5796 0 0 0 4 2 4 5 5 0 -0.0509 0.0000 0.0000 0.0000 0.0000
   5797 0 0 0 4 2 5 0 0 0 -0.0714 0.0000 0.0000 0.0000 0.0000
   5798 0 0 0 4 2 5 0 1 0 -0.0536 0.0000 0.0000 0.0000 0.0000
   5799 0 0 0 4 2 5 0 2 0 -0.0524 0.0000 0.0000 0.0000 0.0000
   5800 0 0 0 4 2 5 0 3 0 -0.0518 0.0000 0.0000 0.0000 0.0000
   5801 0 0 0 4 2 5 0 4 0 -0.0515 0.0000 0.0000 0.0000 0.0000
   5802 0 0 0 4 2 5 0 5 0 -0.0513 0.0000 0.0000 0.0000 0.0000
   5803 0 0 0 4 2 5 1 0 0 -0.0572 0.0000 0.0000 0.0000 0.0000
   5804 0 0 0 4 2 5 1 1 0 -0.0533 0.0000 0.0000 0.0000 0.0000
   5805 0 0 0 4 2 5 1 2 0 -0.0523 0.0000 0.0000 0.0000 0.0000
   5806 0 0 0 4 2 5 1 3 0 -0.0517 0.0000 0.0000 0.0000 0.0000
   5807 0 0 0 4 2 5 1 4 0 -0.0514 0.0000 0.0000 0.0000 0.0000
   5808 0 0 0 4 2 5 1 5 0 -0.0512 0.0000 0.0000 0.0000 0.0000
   5809 0 0 0 4 2 5 2 0 0 -0.0558 0.0000 0.0000 0.0000 0.0000
   5810 0 0 0 4 2 5 2 1 0 -0.0530 0.0000 0.0000 0.0000 0.0000
   5811 0 0 0 4 2 5 2 2 0 -0.0521 0.0000 0.0000 0.0000 0.0000
   5812 0 0 0 4 2 5 2 3 0 -0.0516 0.0000 0.0000 0.0000 0.0000
   5813 0 0 0 4 2 5 2 4 0 -0.0513 0.0000 0.0000 0.0000 0.0000
   5814 0 0 0 4 2 5 2 5 0 -0.0511 0.0000 0.0000 0.0000 0.0000
   5815 0 0 0 4 2 5 3 0 0 -0.0549 0.0000 0.0000 0.0000 0.0000
   5816 0 0 0 4 2 5 3 1 0 -0.0528 0.0000 0.0000 0.0000 0.0000
   5817 0 0 0 4 2 5 3 2 0 -0.0520 0.0000 0.0000 0.0000 0.0000
   5818 0 0 0 4 2 5 3 3 0 -0.0515 0.0000 0.0000 0.0000 0.0000
   5819 0 0 0 4 2 5 3 4 0 -0.0513 0.0000 0.0000 0.0000 0.0000
   5820 0 0 0 4 2 5 3 5 0 -0.0511 0.0000 0.0000 0.0000 0.0000
   5821 0 0 0 4 2 5 4 0 0 -0.0543 0.0000 0.0000 0.0000 0.0000
   5822 0 0 0 4 2 5 4 1 0 -0.0526 0.0000 0.0000 0.0000 0.0000
   5823 0 0 0 4 2 5 4 2 0 -0.0518 0.0000 0.0000 0.0000 0.0000
   5824 0 0 0 4 2 5 4 3 0 -0.0514 0.0000 0.0000 0.0000 0.0000
   5825 0 0 0 4 2 5 4 4 0 -0.0512 0.0000 0.0000 0.0000 0.0000
   5826 0 0 0 4 2 5 4 5 0 -0.0510 0.0000 0.0000 0.0000 0.0000
   5827 0 0 0 4 2 5 5 0 0 -0.0538 0.0000 0.0000 0.0000 0.0000
   5828 0 0 0 4 2 5 5 1 0 -0.0524 0.0000 0.0000 0.0000 0.0000
   5829 0 0 0 4 2 5 5 2 0 -0.0517 0.0000 0.0000 0.0000 0.0000
   5830 0 0 0 4 2 5 5 3 0 -0.0514 0.0000 0.0000 0.0000 0.0000
   5831 0 0 0 4 2 5 5 4 0 -0.0511 0.0000 0.0000 0.0000 0.0000
   5832 0 0 0 4 2 5 5 5 0 -0.0510 0.0000 0.0000 0.0000 0.0000
   5833 0 0 0 4 3 0 0 0 0 -0.0713 0.0000 0.0000 0.0000 0.0000
   5834 0 0 0 4 3 0 0 1 0 -0.0535 0.0000 0.0000 0.0000 0.0000
   5835 0 0 0 4 3 0 0 2 0 -0.0523 0.0000 0.0000 0.0000 0.0000
   5836 0 0 0 4 3 0 0 3 0 -0.0517 0.0000 0.0000 0.0000 0.0000
   5837 0 0 0 4 3 0 0 4 0 -0.0514 0.0000 0.0000 0.0000 0.0000
   5838 0 0 0 4 3 0 0 5 0 -0.0512 0.0000 0.0000 0.0000 0.0000
   5839 0 0 0 4 3 0 1 0 0 -0.0572 0.0000 0.0000 0.0000 0.0000
   5840 0 0 0 4 3 0 1 1 0 -0.0532 0.0000 0.0000 0.0000 0.0000
   5841 0 0 0 4 3 0 1 2 0 -0.0521 0.0000 0.0000 0.0000 0.0000
   5842 0 0 0 4 3 0 1 3 0 -0.0516 0.0000 0.0000 0.0000 0.0000
   5843 0 0 0 4 3 0 1 4 0 -0.0513 0.0000 0.0000 0.0000 0.0000
   5844 0 0 0 4 3 0 1 5 0 -0.0511 0.0000 0.0000 0.0000 0.0000
   5845 0 0 0 4 3 0 2 0 0 -0.0557 0.0000 0.0000 0.0000 0.0000
   5846 0 0 0 4 3 0 2 1 0 -0.0529 0.0000 0.0000 0.0000 0.0000
   5847 0 0 0 4 3 0 2 2 0 -0.0520 0.0000 0.0000 0.0000 0.0000
   5848 0 0 0 4 3 0 2 3 0 -0.0515 0.0000 0.0000 0.0000 0.0000
   5849 0 0 0 4 3 0 2 4 0 -0.0512 0.0000 0.0000 0.0000 0.0000
   5850 0 0 0 4 3 0 2 5 0 -0.0510 0.0000 0.0000 0.0000 0.0000
   5851 0 0 0 4 3 0 3 0 0 -0.0548 0.0000 0.0000 0.0000 0.0000
   5852 0 0 0 4 3 0 3 1 0 -0.0526 0.0000 0.0000 0.0000 0.0000
   5853 0 0 0 4 3 0 3 2 0 -0.0518 0.0000 0.0000 0.0000 0.0000
   5854 0 0 0 4 3 0 3 3 0 -0.0514 0.0000 0.0000 0.0000 0.0000
   5855 0 0 0 4 3 0 3 4 0 -0.0512 0.0000 0.0000 0.0000 0.0000
   5856 0 0 0 4 3 0 3 5 0 -0.0510 0.0000 0.0000 0.0000 0.0000
   5857 0 0 0 4 3 0 4 0 0 -0.0542 0.0000 0.0000 0.0000 0.0000
   5858 0 0 0 4 3 0 4 1 0 -0.0524 0.0000 0.0000 0.0000 0.0000
   5859 0 0 0 4 3 0 4 2 0 -0.0517 0.0000 0.0000 0.0000 0.0000
   5860 0 0 0 4 3 0 4 3 0 -0.0513 0.0000 0.0000 0.0000 0.0000
   5861 0 0 0 4 3 0 4 4 0 -0.0511 0.0000 0.0000 0.0000 0.0000
   5862 0 0 0 4 3 0 4 5 0 -0.0509 0.0000 0.0000 0.0000 0.0000
   5863 0 0 0 4 3 0 5 0 0 -0.0537 0.0000 0.0000 0.0000 0.0000
   5864 0 0 0 4 3 0 5 1 0 -0.0522 0.0000 0.0000 0.0000 0.0000
   5865 0 0 0 4 3 0 5 2 0 -0.0516 0.0000 0.0000 0.0000 0.0000
   5866 0 0 0 4 3 0 5 3 0 -0.0512 0.0000 0.0000 0.0000 0.0000
   5867 0 0 0 4 3 0 5 4 0 -0.0510 0.0000 0.0000 0.0000 0.0000
   5868 0 0 0 4 3 0 5 5 0 -0.0509 0.0000 0.0000 0.0000 0.0000
   5869 0 0 0 4 3 1 0 0 0 -0.0713 0.0000 0.0000 0.0000 0.0000
   5870 0 0 0 4 3 1 0 1 0 -0.0535 0.0000 0.0000 0.0000 0.0000
   5871 0 0 0 4 3 1 0 2 0 -0.0523 0.0000 0.0000 0.0000 0.0000
   5872 0 0 0 4 3 1 0 3 0 -0.0518 0.0000 0.0000 0.0000 0.0000
   5873 0 0 0 4 3 1 0 4 0 -0.0514 0.0000 0.0000 0.0000 0.0000
   5874 0 0 0 4 3 1 0 5 0 -0.0512 0.0000 0.0000 0.0000 0.0000
   5875 0 0 0 4 3 1 1 0 0 -0.0572 0.0000 0.0000 0.0000 0.0000
   5876 0 0 0 4 3 1 1 1 0 -0.0532 0.0000 0.0000 0.0000 0.0000
   5877 0 0 0 4 3 1 1 2 0 -0.0522 0.0000 0.0000 0.0000 0.0000
   5878 0 0 0 4 3 1 1 3 0 -0.0516 0.0000 0.0000 0.0000 0.0000
   5879 0 0 0 4 3 1 1 4 0 -0.0513 0.0000 0.0000 0.0000 0.0000
   5880 0 0 0 4 3 1 1 5 0 -0.0511 0.0000 0.0000 0.0000 0.0000
   5881 0 0 0 4 3 1 2 0 0 -0.0557 0.0000 0.0000 0.0000 0.0000
   5882 0 0 0 4 3 1 2 1 0 -0.0529 0.0000 0.0000 0.0000 0.0000
   5883 0 0 0 4 3 1 2 2 0 -0.0520 0.0000 0.0000 0.0000 0.0000
   5884 0 0 0 4 3 1 2 3 0 -0.0515 0.0000 0.0000 0.0000 0.0000
   5885 0 0 0 4 3 1 2 4 0 -0.0513 0.0000 0.0000 0.0000 0.0000
   5886 0 0 0 4 3 1 2 5 0 -0.0511 0.0000 0.0000 0.0000 0.0000
   5887 0 0 0 4 3 1 3 0 0 -0.0548 0.0000 0.0000 0.0000 0.0000
   5888 0 0 0 4 3 1 3 1 0 -0.0527 0.0000 0.0000 0.0000 0.0000
   5889 0 0 0 4 3 1 3 2 0 -0.0519 0.0000 0.0000 0.0000 0.0000
   5890 0 0 0 4 3 1 3 3 0 -0.0514 0.0000 0.0000 0.0000 0.0000
   5891 0 0 0 4 3 1 3 4 0 -0.0512 0.0000 0.0000 0.0000 0.0000
   5892 0 0 0 4 3 1 3 5 0 -0.0510 0.0000 0.0000 0.0000 0.0000
   5893 0 0 0 4 3 1 4 0 0 -0.0542 0.0000 0.0000 0.0000 0.0000
   5894 0 0 0 4 3 1 4 1 0 -0.0524 0.0000 0.0000 0.0000 0.0000
   5895 0 0 0 4 3 1 4 2 0 -0.0517 0.0000 0.0000 0.0000 0.0000
   5896 0 0 0 4 3 1 4 3 0 -0.0514 0.0000 0.0000 0.0000 0.0000
   5897 0 0 0 4 3 1 4 4 0 -0.0511 0.0000 0.0000 0.0000 0.0000
   5898 0 0 0 4 3 1 4 5 0 -0.0509 0.0000 0.0000 0.0000 0.0000
   5899 0 0 0 4 3 1 5 0 0 -0.0537 0.0000 0.0000 0.0000 0.0000
   5900 0 0 0 4 3 1 5 1 0 -0.0522 0.0000 0.0000 0.0000 0.0000
   5901 0 0 0 4 3 1 5 2 0 -0.0516 0.0000 0.0000 0.0000 0.0000
   5902 0 0 0 4 3 1 5 3 0 -0.0513 0.0000 0.0000 0.0000 0.0000
   5903 0 0 0 4 3 1 5 4 0 -0.0510 0.0000 0.0000 0.0000 0.0000
   5904 0 0 0 4 3 1 5 5 0 -0.0509 0.0000 0.0000 0.0000 0.0000
   5905 0 0 0 4 3 2 0 0 0 -0.0714 0.0000 0.0000 0.0000 0.0000
   5906 0 0 0 4 3 2 0 1 0 -0.0536 0.0000 0.0000 0.0000 0.0000
   5907 0 0 0 4 3 2 0 2 0 -0.0524 0.0000 0.0000 0.0000 0.0000
   5908 0 0 0 4 3 2 0 3 0 -0.0518 0.0000 0.0000 0.0000 0.0000
   5909 0 0 0 4 3 2 0 4 0 -0.0514 0.0000 0.0000 0.0000 0.0000
   5910 0 0 0 4 3 2 0 5 0 -0.0512 0.0000 0.0000 0.0000 0.0000
   5911 0 0 0 4 3 2 1 0 0 -0.0572 0.0000 0.0000 0.0000 0.0000
   5912 0 0 0 4 3 2 1 1 0 -0.0532 0.0000 0.0000 0.0000 0.0000
   5913 0 0 0 4 3 2 1 2 0 -0.0522 0.0000 0.0000 0.0000 0.0000
   5914 0 0 0 4 3 2 1 3 0 -0.0517 0.0000 0.0000 0.0000 0.0000
   5915 0 0 0 4 3 2 1 4 0 -0.0514 0.0000 0.0000 0.0000 0.0000
   5916 0 0 0 4 3 2 1 5 0 -0.0511 0.0000 0.0000 0.0000 0.0000
   5917 0 0 0 4 3 2 2 0 0 -0.0557 0.0000 0.0000 0.0000 0.0000
   5918 0 0 0 4 3 2 2 1 0 -0.0529 0.0000 0.0000 0.0000 0.0000
   5919 0 0 0 4 3 2 2 2 0 -0.0520 0.0000 0.0000 0.0000 0.0000
   5920 0 0 0 4 3 2 2 3 0 -0.0516 0.0000 0.0000 0.0000 0.0000
   5921 0 0 0 4 3 2 2 4 0 -0.0513 0.0000 0.0000 0.0000 0.0000
   5922 0 0 0 4 3 2 2 5 0 -0.0511 0.0000 0.0000 0.0000 0.0000
   5923 0 0 0 4 3 2 3 0 0 -0.0549 0.0000 0.0000 0.0000 0.0000
   5924 0 0 0 4 3 2 3 1 0 -0.0527 0.0000 0.0000 0.0000 0.0000
   5925 0 0 0 4 3 2 3 2 0 -0.0519 0.0000 0.0000 0.0000 0.0000
   5926 0 0 0 4 3 2 3 3 0 -0.0515 0.0000 0.0000 0.0000 0.0000
   5927 0 0 0 4 3 2 3 4 0 -0.0512 0.0000 0.0000 0.0000 0.0000
   5928 0 0 0 4 3 2 3 5 0 -0.0510 0.0000 0.0000 0.0000 0.0000
   5929 0 0 0 4 3 2 4 0 0 -0.0542 0.0000 0.0000 0.0000 0.0000
   5930 0 0 0 4 3 2 4 1 0 -0.0525 0.0000 0.0000 0.0000 0.0000
   5931 0 0 0 4 3 2 4 2 0 -0.0518 0.0000 0.0000 0.0000 0.0000
   5932 0 0 0 4 3 2 4 3 0 -0.0514 0.0000 0.0000 0.0000 0.0000
   5933 0 0 0 4 3 2 4 4 0 -0.0511 0.0000 0.0000 0.0000 0.0000
   5934 0 0 0 4 3 2 4 5 0 -0.0510 0.0000 0.0000 0.0000 0.0000
   5935 0 0 0 4 3 2 5 0 0 -0.0537 0.0000 0.0000 0.0000 0.0000
   5936 0 0 0 4 3 2 5 1 0 -0.0523 0.0000 0.0000 0.0000 0.0000
   5937 0 0 0 4 3 2 5 2 0 -0.0516 0.0000 0.0000 0.0000 0.0000
   5938 0 0 0 4 3 2 5 3 0 -0.0513 0.0000 0.0000 0.0000 0.0000
   5939 0 0 0 4 3 2 5 4 0 -0.0511 0.0000 0.0000 0.0000 0.0000
   5940 0 0 0 4 3 2 5 5 0 -0.0509 0.0000 0.0000 0.0000 0.0000
   5941 0 0 0 4 3 3 0 0 0 -0.0714 0.0000 0.0000 0.0000 0.0000
   5942 0 0 0 4 3 3 0 1 0 -0.0536 0.0000 0.0000 0.0000 0.0000
   5943 0 0 0 4 3 3 0 2 0 -0.0524 0.0000 0.0000 0.0000 0.0000
   5944 0 0 0 4 3 3 0 3 0 -0.0518 0.0000 0.0000 0.0000 0.0000
   5945 0 0 0 4 3 3 0 4 0 -0.0515 0.0000 0.0000 0.0000 0.0000
   5946 0 0 0 4 3 3 0 5 0 -0.0512 0.0000 0.0000 0.0000 0.0000
   5947 0 0 0 4 3 3 1 0 0 -0.0572 0.0000 0.0000 0.0000 0.0000
   5948 0 0 0 4 3 3 1 1 0 -0.0533 0.0000 0.0000 0.0000 0.0000
   5949 0 0 0 4 3 3 1 2 0 -0.0522 0.0000 0.0000 0.0000 0.0000
   5950 0 0 0 4 3 3 1 3 0 -0.0517 0.0000 0.0000 0.0000 0.0000
   5951 0 0 0 4 3 3 1 4 0 -0.0514 0.0000 0.0000 0.0000 0.0000
   5952 0 0 0 4 3 3 1 5 0 -0.0512 0.0000 0.0000 0.0000 0.0000
   5953 0 0 0 4 3 3 2 0 0 -0.0558 0.0000 0.0000 0.0000 0.0000
   5954 0 0 0 4 3 3 2 1 0 -0.0530 0.0000 0.0000 0.0000 0.0000
   5955 0 0 0 4 3 3 2 2 0 -0.0521 0.0000 0.0000 0.0000 0.0000
   5956 0 0 0 4 3 3 2 3 0 -0.0516 0.0000 0.0000 0.0000 0.0000
   5957 0 0 0 4 3 3 2 4 0 -0.0513 0.0000 0.0000 0.0000 0.0000
   5958 0 0 0 4 3 3 2 5 0 -0.0511 0.0000 0.0000 0.0000 0.0000
   5959 0 0 0 4 3 3 3 0 0 -0.0549 0.0000 0.0000 0.0000 0.0000
   5960 0 0 0 4 3 3 3 1 0 -0.0527 0.0000 0.0000 0.0000 0.0000
   5961 0 0 0 4 3 3 3 2 0 -0.0519 0.0000 0.0000 0.0000 0.0000
   5962 0 0 0 4 3 3 3 3 0 -0.0515 0.0000 0.0000 0.0000 0.0000
   5963 0 0 0 4 3 3 3 4 0 -0.0512 0.0000 0.0000 0.0000 0.0000
   5964 0 0 0 4 3 3 3 5 0 -0.0510 0.0000 0.0000 0.0000 0.0000
   5965 0 0 0 4 3 3 4 0 0 -0.0542 0.0000 0.0000 0.0000 0.0000
   5966 0 0 0 4 3 3 4 1 0 -0.0525 0.0000 0.0000 0.0000 0.0000
   5967 0 0 0 4 3 3 4 2 0 -0.0518 0.0000 0.0000 0.0000 0.0000
   5968 0 0 0 4 3 3 4 3 0 -0.0514 0.0000 0.0000 0.0000 0.0000
   5969 0 0 0 4 3 3 4 4 0 -0.0512 0.0000 0.0000 0.0000 0.0000
   5970 0 0 0 4 3 3 4 5 0 -0.0510 0.0000 0.0000 0.0000 0.0000
   5971 0 0 0 4 3 3 5 0 0 -0.0537 0.0000 0.0000 0.0000 0.0000
   5972 0 0 0 4 3 3 5 1 0 -0.0523 0.0000 0.0000 0.0000 0.0000
   5973 0 0 0 4 3 3 5 2 0 -0.0517 0.0000 0.0000 0.0000 0.0000
   5974 0 0 0 4 3 3 5 3 0 -0.0513 0.0000 0.0000 0.0000 0.0000
   5975 0 0 0 4 3 3 5 4 0 -0.0511 0.0000 0.0000 0.0000 0.0000
   5976 0 0 0 4 3 3 5 5 0 -0.0509 0.0000 0.0000 0.0000 0.0000
   5977 0 0 0 4 3 4 0 0 0 -0.0714 0.0000 0.0000 0.0000 0.0000
   5978 0 0 0 4 3 4 0 1 0 -0.0536 0.0000 0.0000 0.0000 0.0000
   5979 0 0 0 4 3 4 0 2 0 -0.0524 0.0000 0.0000 0.0000 0.0000
   5980 0 0 0 4 3 4 0 3 0 -0.0518 0.0000 0.0000 0.0000 0.0000
   5981 0 0 0 4 3 4 0 4 0 -0.0515 0.0000 0.0000 0.0000 0.0000
   5982 0 0 0 4 3 4 0 5 0 -0.0512 0.0000 0.0000 0.0000 0.0000
   5983 0 0 0 4 3 4 1 0 0 -0.0572 0.0000 0.0000 0.0000 0.0000
   5984 0 0 0 4 3 4 1 1 0 -0.0533 0.0000 0.0000 0.0000 0.0000
   5985 0 0 0 4 3 4 1 2 0 -0.0522 0.0000 0.0000 0.0000 0.0000
   5986 0 0 0 4 3 4 1 3 0 -0.0517 0.0000 0.0000 0.0000 0.0000
   5987 0 0 0 4 3 4 1 4 0 -0.0514 0.0000 0.0000 0.0000 0.0000
   5988 0 0 0 4 3 4 1 5 0 -0.0512 0.0000 0.0000 0.0000 0.0000
   5989 0 0 0 4 3 4 2 0 0 -0.0558 0.0000 0.0000 0.0000 0.0000
   5990 0 0 0 4 3 4 2 1 0 -0.0530 0.0000 0.0000 0.0000 0.0000
   5991 0 0 0 4 3 4 2 2 0 -0.0521 0.0000 0.0000 0.0000 0.0000
   5992 0 0 0 4 3 4 2 3 0 -0.0516 0.0000 0.0000 0.0000 0.0000
   5993 0 0 0 4 3 4 2 4 0 -0.0513 0.0000 0.0000 0.0000 0.0000
   5994 0 0 0 4 3 4 2 5 0 -0.0511 0.0000 0.0000 0.0000 0.0000
   5995 0 0 0 4 3 4 3 0 0 -0.0549 0.0000 0.0000 0.0000 0.0000
   5996 0 0 0 4 3 4 3 1 0 -0.0528 0.0000 0.0000 0.0000 0.0000
   5997 0 0 0 4 3 4 3 2 0 -0.0519 0.0000 0.0000 0.0000 0.0000
   5998 0 0 0 4 3 4 3 3 0 -0.0515 0.0000 0.0000 0.0000 0.0000
   5999 0 0 0 4 3 4 3 4 0 -0.0512 0.0000 0.0000 0.0000 0.0000
   6000 0 0 0 4 3 4 3 5 0 -0.0511 0.0000 0.0000 0.0000 0.0000
   6001 0 0 0 4 3 4 4 0 0 -0.0543 0.0000 0.0000 0.0000 0.0000
   6002 0 0 0 4 3 4 4 1 0 -0.0525 0.0000 0.0000 0.0000 0.0000
   6003 0 0 0 4 3 4 4 2 0 -0.0518 0.0000 0.0000 0.0000 0.0000
   6004 0 0 0 4 3 4 4 3 0 -0.0514 0.0000 0.0000 0.0000 0.0000
   6005 0 0 0 4 3 4 4 4 0 -0.0512 0.0000 0.0000 0.0000 0.0000
   6006 0 0 0 4 3 4 4 5 0 -0.0510 0.0000 0.0000 0.0000 0.0000
   6007 0 0 0 4 3 4 5 0 0 -0.0538 0.0000 0.0000 0.0000 0.0000
   6008 0 0 0 4 3 4 5 1 0 -0.0523 0.0000 0.0000 0.0000 0.0000
   6009 0 0 0 4 3 4 5 2 0 -0.0517 0.0000 0.0000 0.0000 0.0000
   6010 0 0 0 4 3 4 5 3 0 -0.0513 0.0000 0.0000 0.0000 0.0000
   6011 0 0 0 4 3 4 5 4 0 -0.0511 0.0000 0.0000 0.0000 0.0000
   6012 0 0 0 4 3 4 5 5 0 -0.0509 0.0000 0.0000 0.0000 0.0000
   6013 0 0 0 4 3 5 0 0 0 -0.0714 0.0000 0.0000 0.0000 0.0000
   6014 0 0 0 4 3 5 0 1 0 -0.0536 0.0000 0.0000 0.0000 0.0000
   6015 0 0 0 4 3 5 0 2 0 -0.0524 0.0000 0.0000 0.0000 0.0000
   6016 0 0 0 4 3 5 0 3 0 -0.0518 0.0000 0.0000 0.0000 0.0000
   6017 0 0 0 4 3 5 0 4 0 -0.0515 0.0000 0.0000 0.0000 0.0000
   6018 0 0 0 4 3 5 0 5 0 -0.0513 0.0000 0.0000 0.0000 0.0000
   6019 0 0 0 4 3 5 1 0 0 -0.0572 0.0000 0.0000 0.0000 0.0000
   6020 0 0 0 4 3 5 1 1 0 -0.0533 0.0000 0.0000 0.0000 0.0000
   6021 0 0 0 4 3 5 1 2 0 -0.0523 0.0000 0.0000 0.0000 0.0000
   6022 0 0 0 4 3 5 1 3 0 -0.0517 0.0000 0.0000 0.0000 0.0000
   6023 0 0 0 4 3 5 1 4 0 -0.0514 0.0000 0.0000 0.0000 0.0000
   6024 0 0 0 4 3 5 1 5 0 -0.0512 0.0000 0.0000 0.0000 0.0000
   6025 0 0 0 4 3 5 2 0 0 -0.0558 0.0000 0.0000 0.0000 0.0000
   6026 0 0 0 4 3 5 2 1 0 -0.0530 0.0000 0.0000 0.0000 0.0000
   6027 0 0 0 4 3 5 2 2 0 -0.0521 0.0000 0.0000 0.0000 0.0000
   6028 0 0 0 4 3 5 2 3 0 -0.0516 0.0000 0.0000 0.0000 0.0000
   6029 0 0 0 4 3 5 2 4 0 -0.0513 0.0000 0.0000 0.0000 0.0000
   6030 0 0 0 4 3 5 2 5 0 -0.0511 0.0000 0.0000 0.0000 0.0000
   6031 0 0 0 4 3 5 3 0 0 -0.0549 0.0000 0.0000 0.0000 0.0000
   6032 0 0 0 4 3 5 3 1 0 -0.0528 0.0000 0.0000 0.0000 0.0000
   6033 0 0 0 4 3 5 3 2 0 -0.0520 0.0000 0.0000 0.0000 0.0000
   6034 0 0 0 4 3 5 3 3 0 -0.0515 0.0000 0.0000 0.0000 0.0000
   6035 0 0 0 4 3 5 3 4 0 -0.0513 0.0000 0.0000 0.0000 0.0000
   6036 0 0 0 4 3 5 3 5 0 -0.0511 0.0000 0.0000 0.0000 0.0000
   6037 0 0 0 4 3 5 4 0 0 -0.0543 0.0000 0.0000 0.0000 0.0000
   6038 0 0 0 4 3 5 4 1 0 -0.0526 0.0000 0.0000 0.0000 0.0000
   6039 0 0 0 4 3 5 4 2 0 -0.0518 0.0000 0.0000 0.0000 0.0000
   6040 0 0 0 4 3 5 4 3 0 -0.0514 0.0000 0.0000 0.0000 0.0000
   6041 0 0 0 4 3 5 4 4 0 -0.0512 0.0000 0.0000 0.0000 0.0000
   6042 0 0 0 4 3 5 4 5 0 -0.0510 0.0000 0.0000 0.0000 0.0000
   6043 0 0 0 4 3 5 5 0 0 -0.0538 0.0000 0.0000 0.0000 0.0000
   6044 0 0 0 4 3 5 5 1 0 -0.0524 0.0000 0.0000 0.0000 0.0000
   6045 0 0 0 4 3 5 5 2 0 -0.0517 0.0000 0.0000 0.0000 0.0000
   6046 0 0 0 4 3 5 5 3 0 -0.0514 0.0000 0.0000 0.0000 0.0000
   6047 0 0 0 4 3 5 5 4 0 -0.0511 0.0000 0.0000 0.0000 0.0000
   6048 0 0 0 4 3 5 5 5 0 -0.0510 0.0000 0.0000 0.0000 0.0000
   6049 0 0 0 4 4 0 0 0 0 -0.0713 0.0000 0.0000 0.0000 0.0000
   6050 0 0 0 4 4 0 0 1 0 -0.0535 0.0000 0.0000 0.0000 0.0000
   6051 0 0 0 4 4 0 0 2 0 -0.0523 0.0000 0.0000 0.0000 0.0000
   6052 0 0 0 4 4 0 0 3 0 -0.0517 0.0000 0.0000 0.0000 0.0000
   6053 0 0 0 4 4 0 0 4 0 -0.0514 0.0000 0.0000 0.0000 0.0000
   6054 0 0 0 4 4 0 0 5 0 -0.0512 0.0000 0.0000 0.0000 0.0000
   6055 0 0 0 4 4 0 1 0 0 -0.0572 0.0000 0.0000 0.0000 0.0000
   6056 0 0 0 4 4 0 1 1 0 -0.0532 0.0000 0.0000 0.0000 0.0000
   6057 0 0 0 4 4 0 1 2 0 -0.0521 0.0000 0.0000 0.0000 0.0000
   6058 0 0 0 4 4 0 1 3 0 -0.0516 0.0000 0.0000 0.0000 0.0000
   6059 0 0 0 4 4 0 1 4 0 -0.0513 0.0000 0.0000 0.0000 0.0000
   6060 0 0 0 4 4 0 1 5 0 -0.0511 0.0000 0.0000 0.0000 0.0000
   6061 0 0 0 4 4 0 2 0 0 -0.0557 0.0000 0.0000 0.0000 0.0000
   6062 0 0 0 4 4 0 2 1 0 -0.0529 0.0000 0.0000 0.0000 0.0000
   6063 0 0 0 4 4 0 2 2 0 -0.0520 0.0000 0.0000 0.0000 0.0000
   6064 0 0 0 4 4 0 2 3 0 -0.0515 0.0000 0.0000 0.0000 0.0000
   6065 0 0 0 4 4 0 2 4 0 -0.0512 0.0000 0.0000 0.0000 0.0000
   6066 0 0 0 4 4 0 2 5 0 -0.0510 0.0000 0.0000 0.0000 0.0000
   6067 0 0 0 4 4 0 3 0 0 -0.0548 0.0000 0.0000 0.0000 0.0000
   6068 0 0 0 4 4 0 3 1 0 -0.0526 0.0000 0.0000 0.0000 0.0000
   6069 0 0 0 4 4 0 3 2 0 -0.0518 0.0000 0.0000 0.0000 0.0000
   6070 0 0 0 4 4 0 3 3 0 -0.0514 0.0000 0.0000 0.0000 0.0000
   6071 0 0 0 4 4 0 3 4 0 -0.0512 0.0000 0.0000 0.0000 0.0000
   6072 0 0 0 4 4 0 3 5 0 -0.0510 0.0000 0.0000 0.0000 0.0000
   6073 0 0 0 4 4 0 4 0 0 -0.0542 0.0000 0.0000 0.0000 0.0000
   6074 0 0 0 4 4 0 4 1 0 -0.0524 0.0000 0.0000 0.0000 0.0000
   6075 0 0 0 4 4 0 4 2 0 -0.0517 0.0000 0.0000 0.0000 0.0000
   6076 0 0 0 4 4 0 4 3 0 -0.0513 0.0000 0.0000 0.0000 0.0000
   6077 0 0 0 4 4 0 4 4 0 -0.0511 0.0000 0.0000 0.0000 0.0000
   6078 0 0 0 4 4 0 4 5 0 -0.0509 0.0000 0.0000 0.0000 0.0000
   6079 0 0 0 4 4 0 5 0 0 -0.0537 0.0000 0.0000 0.0000 0.0000
   6080 0 0 0 4 4 0 5 1 0 -0.0522 0.0000 0.0000 0.0000 0.0000
   6081 0 0 0 4 4 0 5 2 0 -0.0516 0.0000 0.0000 0.0000 0.0000
   6082 0 0 0 4 4 0 5 3 0 -0.0512 0.0000 0.0000 0.0000 0.0000
   6083 0 0 0 4 4 0 5 4 0 -0.0510 0.0000 0.0000 0.0000 0.0000
   6084 0 0 0 4 4 0 5 5 0 -0.0509 0.0000 0.0000 0.0000 0.0000
   6085 0 0 0 4 4 1 0 0 0 -0.0713 0.0000 0.0000 0.0000 0.0000
   6086 0 0 0 4 4 1 0 1 0 -0.0535 0.0000 0.0000 0.0000 0.0000
   6087 0 0 0 4 4 1 0 2 0 -0.0523 0.0000 0.0000 0.0000 0.0000
   6088 0 0 0 4 4 1 0 3 0 -0.0518 0.0000 0.0000 0.0000 0.0000
   6089 0 0 0 4 4 1 0 4 0 -0.0514 0.0000 0.0000 0.0000 0.0000
   6090 0 0 0 4 4 1 0 5 0 -0.0512 0.0000 0.0000 0.0000 0.0000
   6091 0 0 0 4 4 1 1 0 0 -0.0572 0.0000 0.0000 0.0000 0.0000
   6092 0 0 0 4 4 1 1 1 0 -0.0532 0.0000 0.0000 0.0000 0.0000
   6093 0 0 0 4 4 1 1 2 0 -0.0522 0.0000 0.0000 0.0000 0.0000
   6094 0 0 0 4 4 1 1 3 0 -0.0516 0.0000 0.0000 0.0000 0.0000
   6095 0 0 0 4 4 1 1 4 0 -0.0513 0.0000 0.0000 0.0000 0.0000
   6096 0 0 0 4 4 1 1 5 0 -0.0511 0.0000 0.0000 0.0000 0.0000
   6097 0 0 0 4 4 1 2 0 0 -0.0557 0.0000 0.0000 0.0000 0.0000
   6098 0 0 0 4 4 1 2 1 0 -0.0529 0.0000 0.0000 0.0000 0.0000
   6099 0 0 0 4 4 1 2 2 0 -0.0520 0.0000 0.0000 0.0000 0.0000
   6100 0 0 0 4 4 1 2 3 0 -0.0515 0.0000 0.0000 0.0000 0.0000
   6101 0 0 0 4 4 1 2 4 0 -0.0513 0.0000 0.0000 0.0000 0.0000
   6102 0 0 0 4 4 1 2 5 0 -0.0511 0.0000 0.0000 0.0000 0.0000
   6103 0 0 0 4 4 1 3 0 0 -0.0548 0.0000 0.0000 0.0000 0.0000
   6104 0 0 0 4 4 1 3 1 0 -0.0527 0.0000 0.0000 0.0000 0.0000
   6105 0 0 0 4 4 1 3 2 0 -0.0519 0.0000 0.0000 0.0000 0.0000
   6106 0 0 0 4 4 1 3 3 0 -0.0514 0.0000 0.0000 0.0000 0.0000
   6107 0 0 0 4 4 1 3 4 0 -0.0512 0.0000 0.0000 0.0000 0.0000
   6108 0 0 0 4 4 1 3 5 0 -0.0510 0.0000 0.0000 0.0000 0.0000
   6109 0 0 0 4 4 1 4 0 0 -0.0542 0.0000 0.0000 0.0000 0.0000
   6110 0 0 0 4 4 1 4 1 0 -0.0524 0.0000 0.0000 0.0000 0.0000
   6111 0 0 0 4 4 1 4 2 0 -0.0517 0.0000 0.0000 0.0000 0.0000
   6112 0 0 0 4 4 1 4 3 0 -0.0514 0.0000 0.0000 0.0000 0.0000
   6113 0 0 0 4 4 1 4 4 0 -0.0511 0.0000 0.0000 0.0000 0.0000
   6114 0 0 0 4 4 1 4 5 0 -0.0509 0.0000 0.0000 0.0000 0.0000
   6115 0 0 0 4 4 1 5 0 0 -0.0537 0.0000 0.0000 0.0000 0.0000
   6116 0 0 0 4 4 1 5 1 0 -0.0522 0.0000 0.0000 0.0000 0.0000
   6117 0 0 0 4 4 1 5 2 0 -0.0516 0.0000 0.0000 0.0000 0.0000
   6118 0 0 0 4 4 1 5 3 0 -0.0513 0.0000 0.0000 0.0000 0.0000
   6119 0 0 0 4 4 1 5 4 0 -0.0510 0.0000 0.0000 0.0000 0.0000
   6120 0 0 0 4 4 1 5 5 0 -0.0509 0.0000 0.0000 0.0000 0.0000
   6121 0 0 0 4 4 2 0 0 0 -0.0714 0.0000 0.0000 0.0000 0.0000
   6122 0 0 0 4 4 2 0 1 0 -0.0536 0.0000 0.0000 0.0000 0.0000
   6123 0 0 0 4 4 2 0 2 0 -0.0524 0.0000 0.0000 0.0000 0.0000
   6124 0 0 0 4 4 2 0 3 0 -0.0518 0.0000 0.0000 0.0000 0.0000
   6125 0 0 0 4 4 2 0 4 0 -0.0514 0.0000 0.0000 0.0000 0.0000
   6126 0 0 0 4 4 2 0 5 0 -0.0512 0.0000 0.0000 0.0000 0.0000
   6127 0 0 0 4 4 2 1 0 0 -0.0572 0.0000 0.0000 0.0000 0.0000
   6128 0 0 0 4 4 2 1 1 0 -0.0532 0.0000 0.0000 0.0000 0.0000
   6129 0 0 0 4 4 2 1 2 0 -0.0522 0.0000 0.0000 0.0000 0.0000
   6130 0 0 0 4 4 2 1 3 0 -0.0517 0.0000 0.0000 0.0000 0.0000
   6131 0 0 0 4 4 2 1 4 0 -0.0514 0.0000 0.0000 0.0000 0.0000
   6132 0 0 0 4 4 2 1 5 0 -0.0511 0.0000 0.0000 0.0000 0.0000
   6133 0 0 0 4 4 2 2 0 0 -0.0557 0.0000 0.0000 0.0000 0.0000
   6134 0 0 0 4 4 2 2 1 0 -0.0529 0.0000 0.0000 0.0000 0.0000
   6135 0 0 0 4 4 2 2 2 0 -0.0520 0.0000 0.0000 0.0000 0.0000
   6136 0 0 0 4 4 2 2 3 0 -0.0516 0.0000 0.0000 0.0000 0.0000
   6137 0 0 0 4 4 2 2 4 0 -0.0513 0.0000 0.0000 0.0000 0.0000
   6138 0 0 0 4 4 2 2 5 0 -0.0511 0.0000 0.0000 0.0000 0.0000
   6139 0 0 0 4 4 2 3 0 0 -0.0549 0.0000 0.0000 0.0000 0.0000
   6140 0 0 0 4 4 2 3 1 0 -0.0527 0.0000 0.0000 0.0000 0.0000
   6141 0 0 0 4 4 2 3 2 0 -0.0519 0.0000 0.0000 0.0000 0.0000
   6142 0 0 0 4 4 2 3 3 0 -0.0515 0.0000 0.0000 0.0000 0.0000
   6143 0 0 0 4 4 2 3 4 0 -0.0512 0.0000 0.0000 0.0000 0.0000
   6144 0 0 0 4 4 2 3 5 0 -0.0510 0.0000 0.0000 0.0000 0.0000
   6145 0 0 0 4 4 2 4 0 0 -0.0542 0.0000 0.0000 0.0000 0.0000
   6146 0 0 0 4 4 2 4 1 0 -0.0525 0.0000 0.0000 0.0000 0.0000
   6147 0 0 0 4 4 2 4 2 0 -0.0518 0.0000 0.0000 0.0000 0.0000
   6148 0 0 0 4 4 2 4 3 0 -0.0514 0.0000 0.0000 0.0000 0.0000
   6149 0 0 0 4 4 2 4 4 0 -0.0511 0.0000 0.0000 0.0000 0.0000
   6150 0 0 0 4 4 2 4 5 0 -0.0510 0.0000 0.0000 0.0000 0.0000
   6151 0 0 0 4 4 2 5 0 0 -0.0537 0.0000 0.0000 0.0000 0.0000
   6152 0 0 0 4 4 2 5 1 0 -0.0523 0.0000 0.0000 0.0000 0.0000
   6153 0 0 0 4 4 2 5 2 0 -0.0516 0.0000 0.0000 0.0000 0.0000
   6154 0 0 0 4 4 2 5 3 0 -0.0513 0.0000 0.0000 0.0000 0.0000
   6155 0 0 0 4 4 2 5 4 0 -0.0511 0.0000 0.0000 0.0000 0.0000
   6156 0 0 0 4 4 2 5 5 0 -0.0509 0.0000 0.0000 0.0000 0.0000
   6157 0 0 0 4 4 3 0 0 0 -0.0714 0.0000 0.0000 0.0000 0.0000
   6158 0 0 0 4 4 3 0 1 0 -0.0536 0.0000 0.0000 0.0000 0.0000
   6159 0 0 0 4 4 3 0 2 0 -0.0524 0.0000 0.0000 0.0000 0.0000
   6160 0 0 0 4 4 3 0 3 0 -0.0518 0.0000 0.0000 0.0000 0.0000
   6161 0 0 0 4 4 3 0 4 0 -0.0515 0.0000 0.0000 0.0000 0.0000
   6162 0 0 0 4 4 3 0 5 0 -0.0512 0.0000 0.0000 0.0000 0.0000
   6163 0 0 0 4 4 3 1 0 0 -0.0572 0.0000 0.0000 0.0000 0.0000
   6164 0 0 0 4 4 3 1 1 0 -0.0533 0.0000 0.0000 0.0000 0.0000
   6165 0 0 0 4 4 3 1 2 0 -0.0522 0.0000 0.0000 0.0000 0.0000
   6166 0 0 0 4 4 3 1 3 0 -0.0517 0.0000 0.0000 0.0000 0.0000
   6167 0 0 0 4 4 3 1 4 0 -0.0514 0.0000 0.0000 0.0000 0.0000
   6168 0 0 0 4 4 3 1 5 0 -0.0512 0.0000 0.0000 0.0000 0.0000
   6169 0 0 0 4 4 3 2 0 0 -0.0558 0.0000 0.0000 0.0000 0.0000
   6170 0 0 0 4 4 3 2 1 0 -0.0530 0.0000 0.0000 0.0000 0.0000
   6171 0 0 0 4 4 3 2 2 0 -0.0521 0.0000 0.0000 0.0000 0.0000
   6172 0 0 0 4 4 3 2 3 0 -0.0516 0.0000 0.0000 0.0000 0.0000
   6173 0 0 0 4 4 3 2 4 0 -0.0513 0.0000 0.0000 0.0000 0.0000
   6174 0 0 0 4 4 3 2 5 0 -0.0511 0.0000 0.0000 0.0000 0.0000
   6175 0 0 0 4 4 3 3 0 0 -0.0549 0.0000 0.0000 0.0000 0.0000
   6176 0 0 0 4 4 3 3 1 0 -0.0527 0.0000 0.0000 0.0000 0.0000
   6177 0 0 0 4 4 3 3 2 0 -0.0519 0.0000 0.0000 0.0000 0.0000
   6178 0 0 0 4 4 3 3 3 0 -0.0515 0.0000 0.0000 0.0000 0.0000
   6179 0 0 0 4 4 3 3 4 0 -0.0512 0.0000 0.0000 0.0000 0.0000
   6180 0 0 0 4 4 3 3 5 0 -0.0510 0.0000 0.0000 0.0000 0.0000
   6181 0 0 0 4 4 3 4 0 0 -0.0542 0.0000 0.0000 0.0000 0.0000
   6182 0 0 0 4 4 3 4 1 0 -0.0525 0.0000 0.0000 0.0000 0.0000
   6183 0 0 0 4 4 3 4 2 0 -0.0518 0.0000 0.0000 0.0000 0.0000
   6184 0 0 0 4 4 3 4 3 0 -0.0514 0.0000 0.0000 0.0000 0.0000
   6185 0 0 0 4 4 3 4 4 0 -0.0512 0.0000 0.0000 0.0000 0.0000
   6186 0 0 0 4 4 3 4 5 0 -0.0510 0.0000 0.0000 0.0000 0.0000
   6187 0 0 0 4 4 3 5 0 0 -0.0537 0.0000 0.0000 0.0000 0.0000
   6188 0 0 0 4 4 3 5 1 0 -0.0523 0.0000 0.0000 0.0000 0.0000
   6189 0 0 0 4 4 3 5 2 0 -0.0517 0.0000 0.0000 0.0000 0.0000
   6190 0 0 0 4 4 3 5 3 0 -0.0513 0.0000 0.0000 0.0000 0.0000
   6191 0 0 0 4 4 3 5 4 0 -0.0511 0.0000 0.0000 0.0000 0.0000
   6192 0 0 0 4 4 3 5 5 0 -0.0509 0.0000 0.0000 0.0000 0.0000
   6193 0 0 0 4 4 4 0 0 0 -0.0714 0.0000 0.0000 0.0000 0.0000
   6194 0 0 0 4 4 4 0 1 0 -0.0536 0.0000 0.0000 0.0000 0.0000
   6195 0 0 0 4 4 4 0 2 0 -0.0524 0.0000 0.0000 0.0000 0.0000
   6196 0 0 0 4 4 4 0 3 0 -0.0518 0.0000 0.0000 0.0000 0.0000
   6197 0 0 0 4 4 4 0 4 0 -0.0515 0.0000 0.0000 0.0000 0.0000
   6198 0 0 0 4 4 4 0 5 0 -0.0512 0.0000 0.0000 0.0000 0.0000
   6199 0 0 0 4 4 4 1 0 0 -0.0572 0.0000 0.0000 0.0000 0.0000
   6200 0 0 0 4 4 4 1 1 0 -0.0533 0.0000 0.0000 0.0000 0.0000
   6201 0 0 0 4 4 4 1 2 0 -0.0522 0.0000 0.0000 0.0000 0.0000
   6202 0 0 0 4 4 4 1 3 0 -0.0517 0.0000 0.0000 0.0000 0.0000
   6203 0 0 0 4 4 4 1 4 0 -0.0514 0.0000 0.0000 0.0000 0.0000
   6204 0 0 0 4 4 4 1 5 0 -0.0512 0.0000 0.0000 0.0000 0.0000
   6205 0 0 0 4 4 4 2 0 0 -0.0558 0.0000 0.0000 0.0000 0.0000
   6206 0 0 0 4 4 4 2 1 0 -0.0530 0.0000 0.0000 0.0000 0.0000
   6207 0 0 0 4 4 4 2 2 0 -0.0521 0.0000 0.0000 0.0000 0.0000
   6208 0 0 0 4 4 4 2 3 0 -0.0516 0.0000 0.0000 0.0000 0.0000
   6209 0 0 0 4 4 4 2 4 0 -0.0513 0.0000 0.0000 0.0000 0.0000
   6210 0 0 0 4 4 4 2 5 0 -0.0511 0.0000 0.0000 0.0000 0.0000
   6211 0 0 0 4 4 4 3 0 0 -0.0549 0.0000 0.0000 0.0000 0.0000
   6212 0 0 0 4 4 4 3 1 0 -0.0528 0.0000 0.0000 0.0000 0.0000
   6213 0 0 0 4 4 4 3 2 0 -0.0519 0.0000 0.0000 0.0000 0.0000
   6214 0 0 0 4 4 4 3 3 0 -0.0515 0.0000 0.0000 0.0000 0.0000
   6215 0 0 0 4 4 4 3 4 0 -0.0512 0.0000 0.0000 0.0000 0.0000
   6216 0 0 0 4 4 4 3 5 0 -0.0511 0.0000 0.0000 0.0000 0.0000
   6217 0 0 0 4 4 4 4 0 0 -0.0543 0.0000 0.0000 0.0000 0.0000
   6218 0 0 0 4 4 4 4 1 0 -0.0525 0.0000 0.0000 0.0000 0.0000
   6219 0 0 0 4 4 4 4 2 0 -0.0518 0.0000 0.0000 0.0000 0.0000
   6220 0 0 0 4 4 4 4 3 0 -0.0514 0.0000 0.0000 0.0000 0.0000
   6221 0 0 0 4 4 4 4 4 0 -0.0512 0.0000 0.0000 0.0000 0.0000
   6222 0 0 0 4 4 4 4 5 0 -0.0510 0.0000 0.0000 0.0000 0.0000
   6223 0 0 0 4 4 4 5 0 0 -0.0538 0.0000 0.0000 0.0000 0.0000
   6224 0 0 0 4 4 4 5 1 0 -0.0523 0.0000 0.0000 0.0000 0.0000
   6225 0 0 0 4 4 4 5 2 0 -0.0517 0.0000 0.0000 0.0000 0.0000
   6226 0 0 0 4 4 4 5 3 0 -0.0513 0.0000 0.0000 0.0000 0.0000
   6227 0 0 0 4 4 4 5 4 0 -0.0511 0.0000 0.0000 0.0000 0.0000
   6228 0 0 0 4 4 4 5 5 0 -0.0509 0.0000 0.0000 0.0000 0.0000
   6229 0 0 0 4 4 5 0 0 0 -0.0714 0.0000 0.0000 0.0000 0.0000
   6230 0 0 0 4 4 5 0 1 0 -0.0536 0.0000 0.0000 0.0000 0.0000
   6231 0 0 0 4 4 5 0 2 0 -0.0524 0.0000 0.0000 0.0000 0.0000
   6232 0 0 0 4 4 5 0 3 0 -0.0518 0.0000 0.0000 0.0000 0.0000
   6233 0 0 0 4 4 5 0 4 0 -0.0515 0.0000 0.0000 0.0000 0.0000
   6234 0 0 0 4 4 5 0 5 0 -0.0513 0.0000 0.0000 0.0000 0.0000
   6235 0 0 0 4 4 5 1 0 0 -0.0572 0.0000 0.0000 0.0000 0.0000
   6236 0 0 0 4 4 5 1 1 0 -0.0533 0.0000 0.0000 0.0000 0.0000
   6237 0 0 0 4 4 5 1 2 0 -0.0523 0.0000 0.0000 0.0000 0.0000
   6238 0 0 0 4 4 5 1 3 0 -0.0517 0.0000 0.0000 0.0000 0.0000
   6239 0 0 0 4 4 5 1 4 0 -0.0514 0.0000 0.0000 0.0000 0.0000
   6240 0 0 0 4 4 5 1 5 0 -0.0512 0.0000 0.0000 0.0000 0.0000
   6241 0 0 0 4 4 5 2 0 0 -0.0558 0.0000 0.0000 0.0000 0.0000
   6242 0 0 0 4 4 5 2 1 0 -0.0530 0.0000 0.0000 0.0000 0.0000
   6243 0 0 0 4 4 5 2 2 0 -0.0521 0.0000 0.0000 0.0000 0.0000
   6244 0 0 0 4 4 5 2 3 0 -0.0516 0.0000 0.0000 0.0000 0.0000
   6245 0 0 0 4 4 5 2 4 0 -0.0513 0.0000 0.0000 0.0000 0.0000
   6246 0 0 0 4 4 5 2 5 0 -0.0511 0.0000 0.0000 0.0000 0.0000
   6247 0 0 0 4 4 5 3 0 0 -0.0549 0.0000 0.0000 0.0000 0.0000
   6248 0 0 0 4 4 5 3 1 0 -0.0528 0.0000 0.0000 0.0000 0.0000
   6249 0 0 0 4 4 5 3 2 0 -0.0520 0.0000 0.0000 0.0000 0.0000
   6250 0 0 0 4 4 5 3 3 0 -0.0515 0.0000 0.0000 0.0000 0.0000
   6251 0 0 0 4 4 5 3 4 0 -0.0513 0.0000 0.0000 0.0000 0.0000
   6252 0 0 0 4 4 5 3 5 0 -0.0511 0.0000 0.0000 0.0000 0.0000
   6253 0 0 0 4 4 5 4 0 0 -0.0543 0.0000 0.0000 0.0000 0.0000
   6254 0 0 0 4 4 5 4 1 0 -0.0526 0.0000 0.0000 0.0000 0.0000
   6255 0 0 0 4 4 5 4 2 0 -0.0518 0.0000 0.0000 0.0000 0.0000
   6256 0 0 0 4 4 5 4 3 0 -0.0514 0.0000 0.0000 0.0000 0.0000
   6257 0 0 0 4 4 5 4 4 0 -0.0512 0.0000 0.0000 0.0000 0.0000
   6258 0 0 0 4 4 5 4 5 0 -0.0510 0.0000 0.0000 0.0000 0.0000
   6259 0 0 0 4 4 5 5 0 0 -0.0538 0.0000 0.0000 0.0000 0.0000
   6260 0 0 0 4 4 5 5 1 0 -0.0524 0.0000 0.0000 0.0000 0.0000
   6261 0 0 0 4 4 5 5 2 0 -0.0517 0.0000 0.0000 0.0000 0.0000
   6262 0 0 0 4 4 5 5 3 0 -0.0514 0.0000 0.0000 0.0000 0.0000
   6263 0 0 0 4 4 5 5 4 0 -0.0511 0.0000 0.0000 0.0000 0.0000
   6264 0 0 0 4 4 5 5 5 0 -0.0510 0.0000 0.0000 0.0000 0.0000
   6265 0 0 0 4 5 0 0 0 0 -0.0713 0.0000 0.0000 0.0000 0.0000
   6266 0 0 0 4 5 0 0 1 0 -0.0535 0.0000 0.0000 0.0000 0.0000
   6267 0 0 0 4 5 0 0 2 0 -0.0523 0.0000 0.0000 0.0000 0.0000
   6268 0 0 0 4 5 0 0 3 0 -0.0517 0.0000 0.0000 0.0000 0.0000
   6269 0 0 0 4 5 0 0 4 0 -0.0514 0.0000 0.0000 0.0000 0.0000
   6270 0 0 0 4 5 0 0 5 0 -0.0512 0.0000 0.0000 0.0000 0.0000
   6271 0 0 0 4 5 0 1 0 0 -0.0572 0.0000 0.0000 0.0000 0.0000
   6272 0 0 0 4 5 0 1 1 0 -0.0532 0.0000 0.0000 0.0000 0.0000
   6273 0 0 0 4 5 0 1 2 0 -0.0521 0.0000 0.0000 0.0000 0.0000
   6274 0 0 0 4 5 0 1 3 0 -0.0516 0.0000 0.0000 0.0000 0.0000
   6275 0 0 0 4 5 0 1 4 0 -0.0513 0.0000 0.0000 0.0000 0.0000
   6276 0 0 0 4 5 0 1 5 0 -0.0511 0.0000 0.0000 0.0000 0.0000
   6277 0 0 0 4 5 0 2 0 0 -0.0557 0.0000 0.0000 0.0000 0.0000
   6278 0 0 0 4 5 0 2 1 0 -0.0529 0.0000 0.0000 0.0000 0.0000
   6279 0 0 0 4 5 0 2 2 0 -0.0520 0.0000 0.0000 0.0000 0.0000
   6280 0 0 0 4 5 0 2 3 0 -0.0515 0.0000 0.0000 0.0000 0.0000
   6281 0 0 0 4 5 0 2 4 0 -0.0512 0.0000 0.0000 0.0000 0.0000
   6282 0 0 0 4 5 0 2 5 0 -0.0510 0.0000 0.0000 0.0000 0.0000
   6283 0 0 0 4 5 0 3 0 0 -0.0548 0.0000 0.0000 0.0000 0.0000
   6284 0 0 0 4 5 0 3 1 0 -0.0526 0.0000 0.0000 0.0000 0.0000
   6285 0 0 0 4 5 0 3 2 0 -0.0518 0.0000 0.0000 0.0000 0.0000
   6286 0 0 0 4 5 0 3 3 0 -0.0514 0.0000 0.0000 0.0000 0.0000
   6287 0 0 0 4 5 0 3 4 0 -0.0512 0.0000 0.0000 0.0000 0.0000
   6288 0 0 0 4 5 0 3 5 0 -0.0510 0.0000 0.0000 0.0000 0.0000
   6289 0 0 0 4 5 0 4 0 0 -0.0542 0.0000 0.0000 0.0000 0.0000
   6290 0 0 0 4 5 0 4 1 0 -0.0524 0.0000 0.0000 0.0000 0.0000
   6291 0 0 0 4 5 0 4 2 0 -0.0517 0.0000 0.0000 0.0000 0.0000
   6292 0 0 0 4 5 0 4 3 0 -0.0513 0.0000 0.0000 0.0000 0.0000
   6293 0 0 0 4 5 0 4 4 0 -0.0511 0.0000 0.0000 0.0000 0.0000
   6294 0 0 0 4 5 0 4 5 0 -0.0509 0.0000 0.0000 0.0000 0.0000
   6295 0 0 0 4 5 0 5 0 0 -0.0537 0.0000 0.0000 0.0000 0.0000
   6296 0 0 0 4 5 0 5 1 0 -0.0522 0.0000 0.0000 0.0000 0.0000
   6297 0 0 0 4 5 0 5 2 0 -0.0516 0.0000 0.0000 0.0000 0.0000
   6298 0 0 0 4 5 0 5 3 0 -0.0512 0.0000 0.0000 0.0000 0.0000
   6299 0 0 0 4 5 0 5 4 0 -0.0510 0.0000 0.0000 0.0000 0.0000
   6300 0 0 0 4 5 0 5 5 0 -0.0509 0.0000 0.0000 0.0000 0.0000
   6301 0 0 0 4 5 1 0 0 0 -0.0713 0.0000 0.0000 0.0000 0.0000
   6302 0 0 0 4 5 1 0 1 0 -0.0535 0.0000 0.0000 0.0000 0.0000
   6303 0 0 0 4 5 1 0 2 0 -0.0523 0.0000 0.0000 0.0000 0.0000
   6304 0 0 0 4 5 1 0 3 0 -0.0518 0.0000 0.0000 0.0000 0.0000
   6305 0 0 0 4 5 1 0 4 0 -0.0514 0.0000 0.0000 0.0000 0.0000
   6306 0 0 0 4 5 1 0 5 0 -0.0512 0.0000 0.0000 0.0000 0.0000
   6307 0 0 0 4 5 1 1 0 0 -0.0572 0.0000 0.0000 0.0000 0.0000
   6308 0 0 0 4 5 1 1 1 0 -0.0532 0.0000 0.0000 0.0000 0.0000
   6309 0 0 0 4 5 1 1 2 0 -0.0522 0.0000 0.0000 0.0000 0.0000
   6310 0 0 0 4 5 1 1 3 0 -0.0516 0.0000 0.0000 0.0000 0.0000
   6311 0 0 0 4 5 1 1 4 0 -0.0513 0.0000 0.0000 0.0000 0.0000
   6312 0 0 0 4 5 1 1 5 0 -0.0511 0.0000 0.0000 0.0000 0.0000
   6313 0 0 0 4 5 1 2 0 0 -0.0557 0.0000 0.0000 0.0000 0.0000
   6314 0 0 0 4 5 1 2 1 0 -0.0529 0.0000 0.0000 0.0000 0.0000
   6315 0 0 0 4 5 1 2 2 0 -0.0520 0.0000 0.0000 0.0000 0.0000
   6316 0 0 0 4 5 1 2 3 0 -0.0515 0.0000 0.0000 0.0000 0.0000
   6317 0 0 0 4 5 1 2 4 0 -0.0513 0.0000 0.0000 0.0000 0.0000
   6318 0 0 0 4 5 1 2 5 0 -0.0511 0.0000 0.0000 0.0000 0.0000
   6319 0 0 0 4 5 1 3 0 0 -0.0548 0.0000 0.0000 0.0000 0.0000
   6320 0 0 0 4 5 1 3 1 0 -0.0527 0.0000 0.0000 0.0000 0.0000
   6321 0 0 0 4 5 1 3 2 0 -0.0519 0.0000 0.0000 0.0000 0.0000
   6322 0 0 0 4 5 1 3 3 0 -0.0514 0.0000 0.0000 0.0000 0.0000
   6323 0 0 0 4 5 1 3 4 0 -0.0512 0.0000 0.0000 0.0000 0.0000
   6324 0 0 0 4 5 1 3 5 0 -0.0510 0.0000 0.0000 0.0000 0.0000
   6325 0 0 0 4 5 1 4 0 0 -0.0542 0.0000 0.0000 0.0000 0.0000
   6326 0 0 0 4 5 1 4 1 0 -0.0524 0.0000 0.0000 0.0000 0.0000
   6327 0 0 0 4 5 1 4 2 0 -0.0517 0.0000 0.0000 0.0000 0.0000
   6328 0 0 0 4 5 1 4 3 0 -0.0514 0.0000 0.0000 0.0000 0.0000
   6329 0 0 0 4 5 1 4 4 0 -0.0511 0.0000 0.0000 0.0000 0.0000
   6330 0 0 0 4 5 1 4 5 0 -0.0509 0.0000 0.0000 0.0000 0.0000
   6331 0 0 0 4 5 1 5 0 0 -0.0537 0.0000 0.0000 0.0000 0.0000
   6332 0 0 0 4 5 1 5 1 0 -0.0522 0.0000 0.0000 0.0000 0.0000
   6333 0 0 0 4 5 1 5 2 0 -0.0516 0.0000 0.0000 0.0000 0.0000
   6334 0 0 0 4 5 1 5 3 0 -0.0513 0.0000 0.0000 0.0000 0.0000
   6335 0 0 0 4 5 1 5 4 0 -0.0510 0.0000 0.0000 0.0000 0.0000
   6336 0 0 0 4 5 1 5 5 0 -0.0509 0.0000 0.0000 0.0000 0.0000
   6337 0 0 0 4 5 2 0 0 0 -0.0714 0.0000 0.0000 0.0000 0.0000
   6338 0 0 0 4 5 2 0 1 0 -0.0536 0.0000 0.0000 0.0000 0.0000
   6339 0 0 0 4 5 2 0 2 0 -0.0524 0.0000 0.0000 0.0000 0.0000
   6340 0 0 0 4 5 2 0 3 0 -0.0518 0.0000 0.0000 0.0000 0.0000
   6341 0 0 0 4 5 2 0 4 0 -0.0514 0.0000 0.0000 0.0000 0.0000
   6342 0 0 0 4 5 2 0 5 0 -0.0512 0.0000 0.0000 0.0000 0.0000
   6343 0 0 0 4 5 2 1 0 0 -0.0572 0.0000 0.0000 0.0000 0.0000
   6344 0 0 0 4 5 2 1 1 0 -0.0532 0.0000 0.0000 0.0000 0.0000
   6345 0 0 0 4 5 2 1 2 0 -0.0522 0.0000 0.0000 0.0000 0.0000
   6346 0 0 0 4 5 2 1 3 0 -0.0517 0.0000 0.0000 0.0000 0.0000
   6347 0 0 0 4 5 2 1 4 0 -0.0514 0.0000 0.0000 0.0000 0.0000
   6348 0 0 0 4 5 2 1 5 0 -0.0511 0.0000 0.0000 0.0000 0.0000
   6349 0 0 0 4 5 2 2 0 0 -0.0557 0.0000 0.0000 0.0000 0.0000
   6350 0 0 0 4 5 2 2 1 0 -0.0529 0.0000 0.0000 0.0000 0.0000
   6351 0 0 0 4 5 2 2 2 0 -0.0520 0.0000 0.0000 0.0000 0.0000
   6352 0 0 0 4 5 2 2 3 0 -0.0516 0.0000 0.0000 0.0000 0.0000
   6353 0 0 0 4 5 2 2 4 0 -0.0513 0.0000 0.0000 0.0000 0.0000
   6354 0 0 0 4 5 2 2 5 0 -0.0511 0.0000 0.0000 0.0000 0.0000
   6355 0 0 0 4 5 2 3 0 0 -0.0549 0.0000 0.0000 0.0000 0.0000
   6356 0 0 0 4 5 2 3 1 0 -0.0527 0.0000 0.0000 0.0000 0.0000
   6357 0 0 0 4 5 2 3 2 0 -0.0519 0.0000 0.0000 0.0000 0.0000
   6358 0 0 0 4 5 2 3 3 0 -0.0515 0.0000 0.0000 0.0000 0.0000
   6359 0 0 0 4 5 2 3 4 0 -0.0512 0.0000 0.0000 0.0000 0.0000
   6360 0 0 0 4 5 2 3 5 0 -0.0510 0.0000 0.0000 0.0000 0.0000
   6361 0 0 0 4 5 2 4 0 0 -0.0542 0.0000 0.0000 0.0000 0.0000
   6362 0 0 0 4 5 2 4 1 0 -0.0525 0.0000 0.0000 0.0000 0.0000
   6363 0 0 0 4 5 2 4 2 0 -0.0518 0.0000 0.0000 0.0000 0.0000
   6364 0 0 0 4 5 2 4 3 0 -0.0514 0.0000 0.0000 0.0000 0.0000
   6365 0 0 0 4 5 2 4 4 0 -0.0511 0.0000 0.0000 0.0000 0.0000
   6366 0 0 0 4 5 2 4 5 0 -0.0510 0.0000 0.0000 0.0000 0.0000
   6367 0 0 0 4 5 2 5 0 0 -0.0537 0.0000 0.0000 0.0000 0.0000
   6368 0 0 0 4 5 2 5 1 0 -0.0523 0.0000 0.0000 0.0000 0.0000
   6369 0 0 0 4 5 2 5 2 0 -0.0516 0.0000 0.0000 0.0000 0.0000
   6370 0 0 0 4 5 2 5 3 0 -0.0513 0.0000 0.0000 0.0000 0.0000
   6371 0 0 0 4 5 2 5 4 0 -0.0511 0.0000 0.0000 0.0000 0.0000
   6372 0 0 0 4 5 2 5 5 0 -0.0509 0.0000 0.0000 0.0000 0.0000
   6373 0 0 0 4 5 3 0 0 0 -0.0714 0.0000 0.0000 0.0000 0.0000
   6374 0 0 0 4 5 3 0 1 0 -0.0536 0.0000 0.0000 0.0000 0.0000
   6375 0 0 0 4 5 3 0 2 0 -0.0524 0.0000 0.0000 0.0000 0.0000
   6376 0 0 0 4 5 3 0 3 0 -0.0518 0.0000 0.0000 0.0000 0.0000
   6377 0 0 0 4 5 3 0 4 0 -0.0515 0.0000 0.0000 0.0000 0.0000
   6378 0 0 0 4 5 3 0 5 0 -0.0512 0.0000 0.0000 0.0000 0.0000
   6379 0 0 0 4 5 3 1 0 0 -0.0572 0.0000 0.0000 0.0000 0.0000
   6380 0 0 0 4 5 3 1 1 0 -0.0533 0.0000 0.0000 0.0000 0.0000
   6381 0 0 0 4 5 3 1 2 0 -0.0522 0.0000 0.0000 0.0000 0.0000
   6382 0 0 0 4 5 3 1 3 0 -0.0517 0.0000 0.0000 0.0000 0.0000
   6383 0 0 0 4 5 3 1 4 0 -0.0514 0.0000 0.0000 0.0000 0.0000
   6384 0 0 0 4 5 3 1 5 0 -0.0512 0.0000 0.0000 0.0000 0.0000
   6385 0 0 0 4 5 3 2 0 0 -0.0558 0.0000 0.0000 0.0000 0.0000
   6386 0 0 0 4 5 3 2 1 0 -0.0530 0.0000 0.0000 0.0000 0.0000
   6387 0 0 0 4 5 3 2 2 0 -0.0521 0.0000 0.0000 0.0000 0.0000
   6388 0 0 0 4 5 3 2 3 0 -0.0516 0.0000 0.0000 0.0000 0.0000
   6389 0 0 0 4 5 3 2 4 0 -0.0513 0.0000 0.0000 0.0000 0.0000
   6390 0 0 0 4 5 3 2 5 0 -0.0511 0.0000 0.0000 0.0000 0.0000
   6391 0 0 0 4 5 3 3 0 0 -0.0549 0.0000 0.0000 0.0000 0.0000
   6392 0 0 0 4 5 3 3 1 0 -0.0527 0.0000 0.0000 0.0000 0.0000
   6393 0 0 0 4 5 3 3 2 0 -0.0519 0.0000 0.0000 0.0000 0.0000
   6394 0 0 0 4 5 3 3 3 0 -0.0515 0.0000 0.0000 0.0000 0.0000
   6395 0 0 0 4 5 3 3 4 0 -0.0512 0.0000 0.0000 0.0000 0.0000
   6396 0 0 0 4 5 3 3 5 0 -0.0510 0.0000 0.0000 0.0000 0.0000
   6397 0 0 0 4 5 3 4 0 0 -0.0542 0.0000 0.0000 0.0000 0.0000
   6398 0 0 0 4 5 3 4 1 0 -0.0525 0.0000 0.0000 0.0000 0.0000
   6399 0 0 0 4 5 3 4 2 0 -0.0518 0.0000 0.0000 0.0000 0.0000
   6400 0 0 0 4 5 3 4 3 0 -0.0514 0.0000 0.0000 0.0000 0.0000
   6401 0 0 0 4 5 3 4 4 0 -0.0512 0.0000 0.0000 0.0000 0.0000
   6402 0 0 0 4 5 3 4 5 0 -0.0510 0.0000 0.0000 0.0000 0.0000
   6403 0 0 0 4 5 3 5 0 0 -0.0537 0.0000 0.0000 0.0000 0.0000
   6404 0 0 0 4 5 3 5 1 0 -0.0523 0.0000 0.0000 0.0000 0.0000
   6405 0 0 0 4 5 3 5 2 0 -0.0517 0.0000 0.0000 0.0000 0.0000
   6406 0 0 0 4 5 3 5 3 0 -0.0513 0.0000 0.0000 0.0000 0.0000
   6407 0 0 0 4 5 3 5 4 0 -0.0511 0.0000 0.0000 0.0000 0.0000
   6408 0 0 0 4 5 3 5 5 0 -0.0509 0.0000 0.0000 0.0000 0.0000
   6409 0 0 0 4 5 4 0 0 0 -0.0714 0.0000 0.0000 0.0000 0.0000
   6410 0 0 0 4 5 4 0 1 0 -0.0536 0.0000 0.0000 0.0000 0.0000
   6411 0 0 0 4 5 4 0 2 0 -0.0524 0.0000 0.0000 0.0000 0.0000
   6412 0 0 0 4 5 4 0 3 0 -0.0518 0.0000 0.0000 0.0000 0.0000
   6413 0 0 0 4 5 4 0 4 0 -0.0515 0.0000 0.0000 0.0000 0.0000
   6414 0 0 0 4 5 4 0 5 0 -0.0512 0.0000 0.0000 0.0000 0.0000
   6415 0 0 0 4 5 4 1 0 0 -0.0572 0.0000 0.0000 0.0000 0.0000
   6416 0 0 0 4 5 4 1 1 0 -0.0533 0.0000 0.0000 0.0000 0.0000
   6417 0 0 0 4 5 4 1 2 0 -0.0522 0.0000 0.0000 0.0000 0.0000
   6418 0 0 0 4 5 4 1 3 0 -0.0517 0.0000 0.0000 0.0000 0.0000
   6419 0 0 0 4 5 4 1 4 0 -0.0514 0.0000 0.0000 0.0000 0.0000
   6420 0 0 0 4 5 4 1 5 0 -0.0512 0.0000 0.0000 0.0000 0.0000
   6421 0 0 0 4 5 4 2 0 0 -0.0558 0.0000 0.0000 0.0000 0.0000
   6422 0 0 0 4 5 4 2 1 0 -0.0530 0.0000 0.0000 0.0000 0.0000
   6423 0 0 0 4 5 4 2 2 0 -0.0521 0.0000 0.0000 0.0000 0.0000
   6424 0 0 0 4 5 4 2 3 0 -0.0516 0.0000 0.0000 0.0000 0.0000
   6425 0 0 0 4 5 4 2 4 0 -0.0513 0.0000 0.0000 0.0000 0.0000
   6426 0 0 0 4 5 4 2 5 0 -0.0511 0.0000 0.0000 0.0000 0.0000
   6427 0 0 0 4 5 4 3 0 0 -0.0549 0.0000 0.0000 0.0000 0.0000
   6428 0 0 0 4 5 4 3 1 0 -0.0528 0.0000 0.0000 0.0000 0.0000
   6429 0 0 0 4 5 4 3 2 0 -0.0519 0.0000 0.0000 0.0000 0.0000
   6430 0 0 0 4 5 4 3 3 0 -0.0515 0.0000 0.0000 0.0000 0.0000
   6431 0 0 0 4 5 4 3 4 0 -0.0512 0.0000 0.0000 0.0000 0.0000
   6432 0 0 0 4 5 4 3 5 0 -0.0511 0.0000 0.0000 0.0000 0.0000
   6433 0 0 0 4 5 4 4 0 0 -0.0543 0.0000 0.0000 0.0000 0.0000
   6434 0 0 0 4 5 4 4 1 0 -0.0525 0.0000 0.0000 0.0000 0.0000
   6435 0 0 0 4 5 4 4 2 0 -0.0518 0.0000 0.0000 0.0000 0.0000
   6436 0 0 0 4 5 4 4 3 0 -0.0514 0.0000 0.0000 0.0000 0.0000
   6437 0 0 0 4 5 4 4 4 0 -0.0512 0.0000 0.0000 0.0000 0.0000
   6438 0 0 0 4 5 4 4 5 0 -0.0510 0.0000 0.0000 0.0000 0.0000
   6439 0 0 0 4 5 4 5 0 0 -0.0538 0.0000 0.0000 0.0000 0.0000
   6440 0 0 0 4 5 4 5 1 0 -0.0523 0.0000 0.0000 0.0000 0.0000
   6441 0 0 0 4 5 4 5 2 0 -0.0517 0.0000 0.0000 0.0000 0.0000
   6442 0 0 0 4 5 4 5 3 0 -0.0513 0.0000 0.0000 0.0000 0.0000
   6443 0 0 0 4 5 4 5 4 0 -0.0511 0.0000 0.0000 0.0000 0.0000
   6444 0 0 0 4 5 4 5 5 0 -0.0509 0.0000 0.0000 0.0000 0.0000
   6445 0 0 0 4 5 5 0 0 0 -0.0714 0.0000 0.0000 0.0000 0.0000
   6446 0 0 0 4 5 5 0 1 0 -0.0536 0.0000 0.0000 0.0000 0.0000
   6447 0 0 0 4 5 5 0 2 0 -0.0524 0.0000 0.0000 0.0000 0.0000
   6448 0 0 0 4 5 5 0 3 0 -0.0518 0.0000 0.0000 0.0000 0.0000
   6449 0 0 0 4 5 5 0 4 0 -0.0515 0.0000 0.0000 0.0000 0.0000
   6450 0 0 0 4 5 5 0 5 0 -0.0513 0.0000 0.0000 0.0000 0.0000
   6451 0 0 0 4 5 5 1 0 0 -0.0572 0.0000 0.0000 0.0000 0.0000
[truncated: 51,282,038 more chars]
