# Supplementary material for: Conductance Ratios and Cellular Identity
Source: PLoS Comput Biol. 2010 Jul 1;6(7):e1000838. doi: 10.1371/journal.pcbi.1000838 (PMC2895636; doi:10.1371/journal.pcbi.1000838)
Supplement: Dataset S2 — Model database part 2. Part 2 of the model database. The file ‘README.txt’ (included in the Dataset S1 zip file) describes the layout of the ‘databasePt2.txt’ file. (9.22 MB ZIP) [file pcbi.1000838.s005.zip]

Archive with 1 entries (1 files):
- databasePt2.txt
