# Supplementary material for: Conductance Ratios and Cellular Identity
Source: PLoS Comput Biol. 2010 Jul 1;6(7):e1000838. doi: 10.1371/journal.pcbi.1000838 (PMC2895636; doi:10.1371/journal.pcbi.1000838)
Supplement: Dataset S2 — Model database part 2. Part 2 of the model database. The file ‘README.txt’ (included in the Dataset S1 zip file) describes the layout of the ‘databasePt2.txt’ file. (9.22 MB ZIP) [file pcbi.1000838.s005.zip › databasePt2.txt]

 839809 3 0 0 0 0 0 0 0 0 0.0500 0.0000 0.0000 0.0000 0.0000
 839810 3 0 0 0 0 0 0 1 0 0.0037 0.0000 0.0000 0.0000 0.0000
 839811 3 0 0 0 0 0 0 2 0 -0.0486 0.0000 0.0000 0.0000 0.0000
 839812 3 0 0 0 0 0 0 3 0 -0.0493 0.0000 0.0000 0.0000 0.0000
 839813 3 0 0 0 0 0 0 4 0 -0.0495 0.0000 0.0000 0.0000 0.0000
 839814 3 0 0 0 0 0 0 5 0 -0.0496 0.0000 0.0000 0.0000 0.0000
 839815 3 0 0 0 0 0 1 0 0 0.0500 0.0000 0.0000 0.0000 0.0000
 839816 3 0 0 0 0 0 1 1 0 0.0037 0.0000 0.0000 0.0000 0.0000
 839817 3 0 0 0 0 0 1 2 0 -0.0482 0.0000 0.0000 0.0000 0.0000
 839818 3 0 0 0 0 0 1 3 0 -0.0492 0.0000 0.0000 0.0000 0.0000
 839819 3 0 0 0 0 0 1 4 0 -0.0494 0.0000 0.0000 0.0000 0.0000
 839820 3 0 0 0 0 0 1 5 0 -0.0496 0.0000 0.0000 0.0000 0.0000
 839821 3 0 0 0 0 0 2 0 0 0.0500 0.0000 0.0000 0.0000 0.0000
 839822 3 0 0 0 0 0 2 1 0 0.0037 0.0000 0.0000 0.0000 0.0000
 839823 3 0 0 0 0 0 2 2 0 -0.0477 0.0000 0.0000 0.0000 0.0000
 839824 3 0 0 0 0 0 2 3 0 -0.0491 0.0000 0.0000 0.0000 0.0000
 839825 3 0 0 0 0 0 2 4 0 -0.0494 0.0000 0.0000 0.0000 0.0000
 839826 3 0 0 0 0 0 2 5 0 -0.0495 0.0000 0.0000 0.0000 0.0000
 839827 3 0 0 0 0 0 3 0 0 0.0500 0.0000 0.0000 0.0000 0.0000
 839828 3 0 0 0 0 0 3 1 0 0.0037 0.0000 0.0000 0.0000 0.0000
 839829 3 0 0 0 0 0 3 2 0 0.0007 0.0000 0.0000 0.0000 0.0000
 839830 3 0 0 0 0 0 3 3 0 -0.0489 0.0000 0.0000 0.0000 0.0000
 839831 3 0 0 0 0 0 3 4 0 -0.0493 0.0000 0.0000 0.0000 0.0000
 839832 3 0 0 0 0 0 3 5 0 -0.0494 0.0000 0.0000 0.0000 0.0000
 839833 3 0 0 0 0 0 4 0 0 0.0500 0.0000 0.0000 0.0000 0.0000
 839834 3 0 0 0 0 0 4 1 0 0.0037 0.0000 0.0000 0.0000 0.0000
 839835 3 0 0 0 0 0 4 2 0 0.0007 0.0000 0.0000 0.0000 0.0000
 839836 3 0 0 0 0 0 4 3 0 -0.0488 0.0000 0.0000 0.0000 0.0000
 839837 3 0 0 0 0 0 4 4 0 -0.0492 0.0000 0.0000 0.0000 0.0000
 839838 3 0 0 0 0 0 4 5 0 -0.0494 0.0000 0.0000 0.0000 0.0000
 839839 3 0 0 0 0 0 5 0 0 0.0500 0.0000 0.0000 0.0000 0.0000
 839840 3 0 0 0 0 0 5 1 0 0.0037 0.0000 0.0000 0.0000 0.0000
 839841 3 0 0 0 0 0 5 2 0 0.0007 0.0000 0.0000 0.0000 0.0000
 839842 3 0 0 0 0 0 5 3 0 -0.0487 0.0000 0.0000 0.0000 0.0000
 839843 3 0 0 0 0 0 5 4 0 -0.0491 0.0000 0.0000 0.0000 0.0000
 839844 3 0 0 0 0 0 5 5 0 -0.0493 0.0000 0.0000 0.0000 0.0000
 839845 3 0 0 0 0 1 0 0 0 -0.0800 0.0000 0.0000 0.0000 0.0000
 839846 3 0 0 0 0 1 0 1 1 0.6939 0.0000 0.0000 0.0000 0.0000
 839847 3 0 0 0 0 1 0 2 0 -0.0489 0.0000 0.0000 0.0000 0.0000
 839848 3 0 0 0 0 1 0 3 0 -0.0494 0.0000 0.0000 0.0000 0.0000
 839849 3 0 0 0 0 1 0 4 0 -0.0496 0.0000 0.0000 0.0000 0.0000
 839850 3 0 0 0 0 1 0 5 0 -0.0497 0.0000 0.0000 0.0000 0.0000
 839851 3 0 0 0 0 1 1 0 1 0.9732 0.0000 0.0000 0.0000 0.0000
 839852 3 0 0 0 0 1 1 1 1 0.5616 0.0000 0.0000 0.0000 0.0000
 839853 3 0 0 0 0 1 1 2 0 -0.0486 0.0000 0.0000 0.0000 0.0000
 839854 3 0 0 0 0 1 1 3 0 -0.0493 0.0000 0.0000 0.0000 0.0000
 839855 3 0 0 0 0 1 1 4 0 -0.0495 0.0000 0.0000 0.0000 0.0000
 839856 3 0 0 0 0 1 1 5 0 -0.0496 0.0000 0.0000 0.0000 0.0000
 839857 3 0 0 0 0 1 2 0 1 0.6700 0.0000 0.0000 0.0000 0.0000
 839858 3 0 0 0 0 1 2 1 1 0.4819 0.0000 0.0000 0.0000 0.0000
 839859 3 0 0 0 0 1 2 2 0 -0.0484 0.0000 0.0000 0.0000 0.0000
 839860 3 0 0 0 0 1 2 3 0 -0.0492 0.0000 0.0000 0.0000 0.0000
 839861 3 0 0 0 0 1 2 4 0 -0.0494 0.0000 0.0000 0.0000 0.0000
 839862 3 0 0 0 0 1 2 5 0 -0.0496 0.0000 0.0000 0.0000 0.0000
 839863 3 0 0 0 0 1 3 0 1 0.5430 0.0000 0.0000 0.0000 0.0000
 839864 3 0 0 0 0 1 3 1 1 0.4281 0.0000 0.0000 0.0000 0.0000
 839865 3 0 0 0 0 1 3 2 0 -0.0481 0.0000 0.0000 0.0000 0.0000
 839866 3 0 0 0 0 1 3 3 0 -0.0491 0.0000 0.0000 0.0000 0.0000
 839867 3 0 0 0 0 1 3 4 0 -0.0493 0.0000 0.0000 0.0000 0.0000
 839868 3 0 0 0 0 1 3 5 0 -0.0495 0.0000 0.0000 0.0000 0.0000
 839869 3 0 0 0 0 1 4 0 1 0.4690 0.0000 0.0000 0.0000 0.0000
 839870 3 0 0 0 0 1 4 1 1 0.3890 0.0000 0.0000 0.0000 0.0000
 839871 3 0 0 0 0 1 4 2 0 -0.0477 0.0000 0.0000 0.0000 0.0000
 839872 3 0 0 0 0 1 4 3 0 -0.0489 0.0000 0.0000 0.0000 0.0000
 839873 3 0 0 0 0 1 4 4 0 -0.0493 0.0000 0.0000 0.0000 0.0000
 839874 3 0 0 0 0 1 4 5 0 -0.0494 0.0000 0.0000 0.0000 0.0000
 839875 3 0 0 0 0 1 5 0 1 0.4193 0.0000 0.0000 0.0000 0.0000
 839876 3 0 0 0 0 1 5 1 1 0.3591 0.0000 0.0000 0.0000 0.0000
 839877 3 0 0 0 0 1 5 2 1 0.5942 0.0000 0.0000 0.0000 0.0000
 839878 3 0 0 0 0 1 5 3 0 -0.0488 0.0000 0.0000 0.0000 0.0000
 839879 3 0 0 0 0 1 5 4 0 -0.0492 0.0000 0.0000 0.0000 0.0000
 839880 3 0 0 0 0 1 5 5 0 -0.0494 0.0000 0.0000 0.0000 0.0000
 839881 3 0 0 0 0 2 0 0 0 -0.0800 0.0000 0.0000 0.0000 0.0000
 839882 3 0 0 0 0 2 0 1 1 0.7855 0.0000 0.0000 0.0000 0.0000
 839883 3 0 0 0 0 2 0 2 0 -0.0491 0.0000 0.0000 0.0000 0.0000
 839884 3 0 0 0 0 2 0 3 0 -0.0495 0.0000 0.0000 0.0000 0.0000
 839885 3 0 0 0 0 2 0 4 0 -0.0497 0.0000 0.0000 0.0000 0.0000
 839886 3 0 0 0 0 2 0 5 0 -0.0497 0.0000 0.0000 0.0000 0.0000
 839887 3 0 0 0 0 2 1 0 1 0.9780 0.0000 0.0000 0.0000 0.0000
 839888 3 0 0 0 0 2 1 1 1 0.6063 0.0000 0.0000 0.0000 0.0000
 839889 3 0 0 0 0 2 1 2 0 -0.0489 0.0000 0.0000 0.0000 0.0000
 839890 3 0 0 0 0 2 1 3 0 -0.0494 0.0000 0.0000 0.0000 0.0000
 839891 3 0 0 0 0 2 1 4 0 -0.0496 0.0000 0.0000 0.0000 0.0000
 839892 3 0 0 0 0 2 1 5 0 -0.0497 0.0000 0.0000 0.0000 0.0000
 839893 3 0 0 0 0 2 2 0 1 0.6693 0.0000 0.0000 0.0000 0.0000
 839894 3 0 0 0 0 2 2 1 1 0.5069 0.0000 0.0000 0.0000 0.0000
 839895 3 0 0 0 0 2 2 2 0 -0.0487 0.0000 0.0000 0.0000 0.0000
 839896 3 0 0 0 0 2 2 3 0 -0.0493 0.0000 0.0000 0.0000 0.0000
 839897 3 0 0 0 0 2 2 4 0 -0.0495 0.0000 0.0000 0.0000 0.0000
 839898 3 0 0 0 0 2 2 5 0 -0.0496 0.0000 0.0000 0.0000 0.0000
 839899 3 0 0 0 0 2 3 0 1 0.5408 0.0000 0.0000 0.0000 0.0000
 839900 3 0 0 0 0 2 3 1 1 0.4434 0.0000 0.0000 0.0000 0.0000
 839901 3 0 0 0 0 2 3 2 0 -0.0485 0.0000 0.0000 0.0000 0.0000
 839902 3 0 0 0 0 2 3 3 0 -0.0492 0.0000 0.0000 0.0000 0.0000
 839903 3 0 0 0 0 2 3 4 0 -0.0494 0.0000 0.0000 0.0000 0.0000
 839904 3 0 0 0 0 2 3 5 0 -0.0495 0.0000 0.0000 0.0000 0.0000
 839905 3 0 0 0 0 2 4 0 1 0.4663 0.0000 0.0000 0.0000 0.0000
 839906 3 0 0 0 0 2 4 1 1 0.3988 0.0000 0.0000 0.0000 0.0000
 839907 3 0 0 0 0 2 4 2 0 -0.0482 0.0000 0.0000 0.0000 0.0000
 839908 3 0 0 0 0 2 4 3 0 -0.0491 0.0000 0.0000 0.0000 0.0000
 839909 3 0 0 0 0 2 4 4 0 -0.0493 0.0000 0.0000 0.0000 0.0000
 839910 3 0 0 0 0 2 4 5 0 -0.0495 0.0000 0.0000 0.0000 0.0000
 839911 3 0 0 0 0 2 5 0 1 0.4162 0.0000 0.0000 0.0000 0.0000
 839912 3 0 0 0 0 2 5 1 1 0.3655 0.0000 0.0000 0.0000 0.0000
 839913 3 0 0 0 0 2 5 2 0 -0.0480 0.0000 0.0000 0.0000 0.0000
 839914 3 0 0 0 0 2 5 3 0 -0.0490 0.0000 0.0000 0.0000 0.0000
 839915 3 0 0 0 0 2 5 4 0 -0.0493 0.0000 0.0000 0.0000 0.0000
 839916 3 0 0 0 0 2 5 5 0 -0.0494 0.0000 0.0000 0.0000 0.0000
 839917 3 0 0 0 0 3 0 0 0 -0.0800 0.0000 0.0000 0.0000 0.0000
 839918 3 0 0 0 0 3 0 1 1 0.9531 0.0000 0.0000 0.0000 0.0000
 839919 3 0 0 0 0 3 0 2 0 -0.0493 0.0000 0.0000 0.0000 0.0000
 839920 3 0 0 0 0 3 0 3 0 -0.0496 0.0000 0.0000 0.0000 0.0000
 839921 3 0 0 0 0 3 0 4 0 -0.0497 0.0000 0.0000 0.0000 0.0000
 839922 3 0 0 0 0 3 0 5 0 -0.0498 0.0000 0.0000 0.0000 0.0000
 839923 3 0 0 0 0 3 1 0 1 0.9859 0.0000 0.0000 0.0000 0.0000
 839924 3 0 0 0 0 3 1 1 1 0.6765 0.0000 0.0000 0.0000 0.0000
 839925 3 0 0 0 0 3 1 2 0 -0.0491 0.0000 0.0000 0.0000 0.0000
 839926 3 0 0 0 0 3 1 3 0 -0.0495 0.0000 0.0000 0.0000 0.0000
 839927 3 0 0 0 0 3 1 4 0 -0.0496 0.0000 0.0000 0.0000 0.0000
 839928 3 0 0 0 0 3 1 5 0 -0.0497 0.0000 0.0000 0.0000 0.0000
 839929 3 0 0 0 0 3 2 0 1 0.6706 0.0000 0.0000 0.0000 0.0000
 839930 3 0 0 0 0 3 2 1 1 0.5437 0.0000 0.0000 0.0000 0.0000
 839931 3 0 0 0 0 3 2 2 0 -0.0489 0.0000 0.0000 0.0000 0.0000
 839932 3 0 0 0 0 3 2 3 0 -0.0494 0.0000 0.0000 0.0000 0.0000
 839933 3 0 0 0 0 3 2 4 0 -0.0496 0.0000 0.0000 0.0000 0.0000
 839934 3 0 0 0 0 3 2 5 0 -0.0497 0.0000 0.0000 0.0000 0.0000
 839935 3 0 0 0 0 3 3 0 1 0.5403 0.0000 0.0000 0.0000 0.0000
 839936 3 0 0 0 0 3 3 1 1 0.4655 0.0000 0.0000 0.0000 0.0000
 839937 3 0 0 0 0 3 3 2 0 -0.0487 0.0000 0.0000 0.0000 0.0000
 839938 3 0 0 0 0 3 3 3 0 -0.0493 0.0000 0.0000 0.0000 0.0000
 839939 3 0 0 0 0 3 3 4 0 -0.0495 0.0000 0.0000 0.0000 0.0000
 839940 3 0 0 0 0 3 3 5 0 -0.0496 0.0000 0.0000 0.0000 0.0000
 839941 3 0 0 0 0 3 4 0 1 0.4650 0.0000 0.0000 0.0000 0.0000
 839942 3 0 0 0 0 3 4 1 1 0.4132 0.0000 0.0000 0.0000 0.0000
 839943 3 0 0 0 0 3 4 2 0 -0.0485 0.0000 0.0000 0.0000 0.0000
 839944 3 0 0 0 0 3 4 3 0 -0.0492 0.0000 0.0000 0.0000 0.0000
 839945 3 0 0 0 0 3 4 4 0 -0.0494 0.0000 0.0000 0.0000 0.0000
 839946 3 0 0 0 0 3 4 5 0 -0.0495 0.0000 0.0000 0.0000 0.0000
 839947 3 0 0 0 0 3 5 0 1 0.4146 0.0000 0.0000 0.0000 0.0000
 839948 3 0 0 0 0 3 5 1 1 0.3754 0.0000 0.0000 0.0000 0.0000
 839949 3 0 0 0 0 3 5 2 0 -0.0484 0.0000 0.0000 0.0000 0.0000
 839950 3 0 0 0 0 3 5 3 0 -0.0491 0.0000 0.0000 0.0000 0.0000
 839951 3 0 0 0 0 3 5 4 0 -0.0493 0.0000 0.0000 0.0000 0.0000
 839952 3 0 0 0 0 3 5 5 0 -0.0495 0.0000 0.0000 0.0000 0.0000
 839953 3 0 0 0 0 4 0 0 0 -0.0800 0.0000 0.0000 0.0000 0.0000
 839954 3 0 0 0 0 4 0 1 1 1.4423 0.0000 0.0000 0.0000 0.0000
 839955 3 0 0 0 0 4 0 2 0 -0.0495 0.0000 0.0000 0.0000 0.0000
 839956 3 0 0 0 0 4 0 3 0 -0.0497 0.0000 0.0000 0.0000 0.0000
 839957 3 0 0 0 0 4 0 4 0 -0.0498 0.0000 0.0000 0.0000 0.0000
 839958 3 0 0 0 0 4 0 5 0 -0.0498 0.0000 0.0000 0.0000 0.0000
 839959 3 0 0 0 0 4 1 0 1 0.9968 0.0000 0.0000 0.0000 0.0000
 839960 3 0 0 0 0 4 1 1 1 0.8102 0.0000 0.0000 0.0000 0.0000
 839961 3 0 0 0 0 4 1 2 0 -0.0493 0.0000 0.0000 0.0000 0.0000
 839962 3 0 0 0 0 4 1 3 0 -0.0496 0.0000 0.0000 0.0000 0.0000
 839963 3 0 0 0 0 4 1 4 0 -0.0497 0.0000 0.0000 0.0000 0.0000
 839964 3 0 0 0 0 4 1 5 0 -0.0498 0.0000 0.0000 0.0000 0.0000
 839965 3 0 0 0 0 4 2 0 1 0.6736 0.0000 0.0000 0.0000 0.0000
 839966 3 0 0 0 0 4 2 1 1 0.6022 0.0000 0.0000 0.0000 0.0000
 839967 3 0 0 0 0 4 2 2 0 -0.0491 0.0000 0.0000 0.0000 0.0000
 839968 3 0 0 0 0 4 2 3 0 -0.0495 0.0000 0.0000 0.0000 0.0000
 839969 3 0 0 0 0 4 2 4 0 -0.0496 0.0000 0.0000 0.0000 0.0000
 839970 3 0 0 0 0 4 2 5 0 -0.0497 0.0000 0.0000 0.0000 0.0000
 839971 3 0 0 0 0 4 3 0 1 0.5411 0.0000 0.0000 0.0000 0.0000
 839972 3 0 0 0 0 4 3 1 1 0.4979 0.0000 0.0000 0.0000 0.0000
 839973 3 0 0 0 0 4 3 2 0 -0.0489 0.0000 0.0000 0.0000 0.0000
 839974 3 0 0 0 0 4 3 3 0 -0.0494 0.0000 0.0000 0.0000 0.0000
 839975 3 0 0 0 0 4 3 4 0 -0.0495 0.0000 0.0000 0.0000 0.0000
 839976 3 0 0 0 0 4 3 5 0 -0.0496 0.0000 0.0000 0.0000 0.0000
 839977 3 0 0 0 0 4 4 0 1 0.4648 0.0000 0.0000 0.0000 0.0000
 839978 3 0 0 0 0 4 4 1 1 0.4337 0.0000 0.0000 0.0000 0.0000
 839979 3 0 0 0 0 4 4 2 0 -0.0488 0.0000 0.0000 0.0000 0.0000
 839980 3 0 0 0 0 4 4 3 0 -0.0493 0.0000 0.0000 0.0000 0.0000
 839981 3 0 0 0 0 4 4 4 0 -0.0495 0.0000 0.0000 0.0000 0.0000
 839982 3 0 0 0 0 4 4 5 0 -0.0496 0.0000 0.0000 0.0000 0.0000
 839983 3 0 0 0 0 4 5 0 1 0.4138 0.0000 0.0000 0.0000 0.0000
 839984 3 0 0 0 0 4 5 1 1 0.3892 0.0000 0.0000 0.0000 0.0000
 839985 3 0 0 0 0 4 5 2 0 -0.0486 0.0000 0.0000 0.0000 0.0000
 839986 3 0 0 0 0 4 5 3 0 -0.0492 0.0000 0.0000 0.0000 0.0000
 839987 3 0 0 0 0 4 5 4 0 -0.0494 0.0000 0.0000 0.0000 0.0000
 839988 3 0 0 0 0 4 5 5 0 -0.0495 0.0000 0.0000 0.0000 0.0000
 839989 3 0 0 0 0 5 0 0 0 -0.0800 0.0000 0.0000 0.0000 0.0000
 839990 3 0 0 0 0 5 0 1 0 -0.0488 0.0000 0.0000 0.0000 0.0000
 839991 3 0 0 0 0 5 0 2 0 -0.0496 0.0000 0.0000 0.0000 0.0000
 839992 3 0 0 0 0 5 0 3 0 -0.0498 0.0000 0.0000 0.0000 0.0000
 839993 3 0 0 0 0 5 0 4 0 -0.0498 0.0000 0.0000 0.0000 0.0000
 839994 3 0 0 0 0 5 0 5 0 -0.0499 0.0000 0.0000 0.0000 0.0000
 839995 3 0 0 0 0 5 1 0 1 1.0110 0.0000 0.0000 0.0000 0.0000
 839996 3 0 0 0 0 5 1 1 1 1.3439 0.0000 0.0000 0.0000 0.0000
 839997 3 0 0 0 0 5 1 2 0 -0.0494 0.0000 0.0000 0.0000 0.0000
 839998 3 0 0 0 0 5 1 3 0 -0.0497 0.0000 0.0000 0.0000 0.0000
 839999 3 0 0 0 0 5 1 4 0 -0.0498 0.0000 0.0000 0.0000 0.0000
 840000 3 0 0 0 0 5 1 5 0 -0.0498 0.0000 0.0000 0.0000 0.0000
 840001 3 0 0 0 0 5 2 0 1 0.6780 0.0000 0.0000 0.0000 0.0000
 840002 3 0 0 0 0 5 2 1 1 0.7186 0.0000 0.0000 0.0000 0.0000
 840003 3 0 0 0 0 5 2 2 0 -0.0493 0.0000 0.0000 0.0000 0.0000
 840004 3 0 0 0 0 5 2 3 0 -0.0496 0.0000 0.0000 0.0000 0.0000
 840005 3 0 0 0 0 5 2 4 0 -0.0497 0.0000 0.0000 0.0000 0.0000
 840006 3 0 0 0 0 5 2 5 0 -0.0497 0.0000 0.0000 0.0000 0.0000
 840007 3 0 0 0 0 5 3 0 1 0.5429 0.0000 0.0000 0.0000 0.0000
 840008 3 0 0 0 0 5 3 1 1 0.5507 0.0000 0.0000 0.0000 0.0000
 840009 3 0 0 0 0 5 3 2 0 -0.0491 0.0000 0.0000 0.0000 0.0000
 840010 3 0 0 0 0 5 3 3 0 -0.0494 0.0000 0.0000 0.0000 0.0000
 840011 3 0 0 0 0 5 3 4 0 -0.0496 0.0000 0.0000 0.0000 0.0000
 840012 3 0 0 0 0 5 3 5 0 -0.0497 0.0000 0.0000 0.0000 0.0000
 840013 3 0 0 0 0 5 4 0 1 0.4654 0.0000 0.0000 0.0000 0.0000
 840014 3 0 0 0 0 5 4 1 1 0.4640 0.0000 0.0000 0.0000 0.0000
 840015 3 0 0 0 0 5 4 2 0 -0.0489 0.0000 0.0000 0.0000 0.0000
 840016 3 0 0 0 0 5 4 3 0 -0.0493 0.0000 0.0000 0.0000 0.0000
 840017 3 0 0 0 0 5 4 4 0 -0.0495 0.0000 0.0000 0.0000 0.0000
 840018 3 0 0 0 0 5 4 5 0 -0.0496 0.0000 0.0000 0.0000 0.0000
 840019 3 0 0 0 0 5 5 0 1 0.4138 0.0000 0.0000 0.0000 0.0000
 840020 3 0 0 0 0 5 5 1 1 0.4089 0.0000 0.0000 0.0000 0.0000
 840021 3 0 0 0 0 5 5 2 0 -0.0488 0.0000 0.0000 0.0000 0.0000
 840022 3 0 0 0 0 5 5 3 0 -0.0492 0.0000 0.0000 0.0000 0.0000
 840023 3 0 0 0 0 5 5 4 0 -0.0494 0.0000 0.0000 0.0000 0.0000
 840024 3 0 0 0 0 5 5 5 0 -0.0496 0.0000 0.0000 0.0000 0.0000
 840025 3 0 0 0 1 0 0 0 0 0.0487 0.0000 0.0000 0.0000 0.0000
 840026 3 0 0 0 1 0 0 1 0 0.0037 0.0000 0.0000 0.0000 0.0000
 840027 3 0 0 0 1 0 0 2 0 -0.0486 0.0000 0.0000 0.0000 0.0000
 840028 3 0 0 0 1 0 0 3 0 -0.0493 0.0000 0.0000 0.0000 0.0000
 840029 3 0 0 0 1 0 0 4 0 -0.0495 0.0000 0.0000 0.0000 0.0000
 840030 3 0 0 0 1 0 0 5 0 -0.0496 0.0000 0.0000 0.0000 0.0000
 840031 3 0 0 0 1 0 1 0 0 0.0487 0.0000 0.0000 0.0000 0.0000
 840032 3 0 0 0 1 0 1 1 0 0.0037 0.0000 0.0000 0.0000 0.0000
 840033 3 0 0 0 1 0 1 2 0 -0.0482 0.0000 0.0000 0.0000 0.0000
 840034 3 0 0 0 1 0 1 3 0 -0.0492 0.0000 0.0000 0.0000 0.0000
 840035 3 0 0 0 1 0 1 4 0 -0.0494 0.0000 0.0000 0.0000 0.0000
 840036 3 0 0 0 1 0 1 5 0 -0.0496 0.0000 0.0000 0.0000 0.0000
 840037 3 0 0 0 1 0 2 0 0 0.0487 0.0000 0.0000 0.0000 0.0000
 840038 3 0 0 0 1 0 2 1 0 0.0037 0.0000 0.0000 0.0000 0.0000
 840039 3 0 0 0 1 0 2 2 0 -0.0477 0.0000 0.0000 0.0000 0.0000
 840040 3 0 0 0 1 0 2 3 0 -0.0491 0.0000 0.0000 0.0000 0.0000
 840041 3 0 0 0 1 0 2 4 0 -0.0494 0.0000 0.0000 0.0000 0.0000
 840042 3 0 0 0 1 0 2 5 0 -0.0495 0.0000 0.0000 0.0000 0.0000
 840043 3 0 0 0 1 0 3 0 0 0.0487 0.0000 0.0000 0.0000 0.0000
 840044 3 0 0 0 1 0 3 1 0 0.0037 0.0000 0.0000 0.0000 0.0000
 840045 3 0 0 0 1 0 3 2 0 0.0007 0.0000 0.0000 0.0000 0.0000
 840046 3 0 0 0 1 0 3 3 0 -0.0489 0.0000 0.0000 0.0000 0.0000
 840047 3 0 0 0 1 0 3 4 0 -0.0493 0.0000 0.0000 0.0000 0.0000
 840048 3 0 0 0 1 0 3 5 0 -0.0494 0.0000 0.0000 0.0000 0.0000
 840049 3 0 0 0 1 0 4 0 0 0.0487 0.0000 0.0000 0.0000 0.0000
 840050 3 0 0 0 1 0 4 1 0 0.0037 0.0000 0.0000 0.0000 0.0000
 840051 3 0 0 0 1 0 4 2 0 0.0007 0.0000 0.0000 0.0000 0.0000
 840052 3 0 0 0 1 0 4 3 0 -0.0488 0.0000 0.0000 0.0000 0.0000
 840053 3 0 0 0 1 0 4 4 0 -0.0492 0.0000 0.0000 0.0000 0.0000
 840054 3 0 0 0 1 0 4 5 0 -0.0494 0.0000 0.0000 0.0000 0.0000
 840055 3 0 0 0 1 0 5 0 0 0.0487 0.0000 0.0000 0.0000 0.0000
 840056 3 0 0 0 1 0 5 1 0 0.0037 0.0000 0.0000 0.0000 0.0000
 840057 3 0 0 0 1 0 5 2 0 0.0007 0.0000 0.0000 0.0000 0.0000
 840058 3 0 0 0 1 0 5 3 0 -0.0487 0.0000 0.0000 0.0000 0.0000
 840059 3 0 0 0 1 0 5 4 0 -0.0491 0.0000 0.0000 0.0000 0.0000
 840060 3 0 0 0 1 0 5 5 0 -0.0493 0.0000 0.0000 0.0000 0.0000
 840061 3 0 0 0 1 1 0 0 0 -0.0800 0.0000 0.0000 0.0000 0.0000
 840062 3 0 0 0 1 1 0 1 1 0.6939 0.0000 0.0000 0.0000 0.0000
 840063 3 0 0 0 1 1 0 2 0 -0.0489 0.0000 0.0000 0.0000 0.0000
 840064 3 0 0 0 1 1 0 3 0 -0.0494 0.0000 0.0000 0.0000 0.0000
 840065 3 0 0 0 1 1 0 4 0 -0.0496 0.0000 0.0000 0.0000 0.0000
 840066 3 0 0 0 1 1 0 5 0 -0.0497 0.0000 0.0000 0.0000 0.0000
 840067 3 0 0 0 1 1 1 0 1 0.9732 0.0000 0.0000 0.0000 0.0000
 840068 3 0 0 0 1 1 1 1 1 0.5616 0.0000 0.0000 0.0000 0.0000
 840069 3 0 0 0 1 1 1 2 0 -0.0486 0.0000 0.0000 0.0000 0.0000
 840070 3 0 0 0 1 1 1 3 0 -0.0493 0.0000 0.0000 0.0000 0.0000
 840071 3 0 0 0 1 1 1 4 0 -0.0495 0.0000 0.0000 0.0000 0.0000
 840072 3 0 0 0 1 1 1 5 0 -0.0496 0.0000 0.0000 0.0000 0.0000
 840073 3 0 0 0 1 1 2 0 1 0.6700 0.0000 0.0000 0.0000 0.0000
 840074 3 0 0 0 1 1 2 1 1 0.4819 0.0000 0.0000 0.0000 0.0000
 840075 3 0 0 0 1 1 2 2 0 -0.0484 0.0000 0.0000 0.0000 0.0000
 840076 3 0 0 0 1 1 2 3 0 -0.0492 0.0000 0.0000 0.0000 0.0000
 840077 3 0 0 0 1 1 2 4 0 -0.0494 0.0000 0.0000 0.0000 0.0000
 840078 3 0 0 0 1 1 2 5 0 -0.0496 0.0000 0.0000 0.0000 0.0000
 840079 3 0 0 0 1 1 3 0 1 0.5430 0.0000 0.0000 0.0000 0.0000
 840080 3 0 0 0 1 1 3 1 1 0.4281 0.0000 0.0000 0.0000 0.0000
 840081 3 0 0 0 1 1 3 2 0 -0.0481 0.0000 0.0000 0.0000 0.0000
 840082 3 0 0 0 1 1 3 3 0 -0.0491 0.0000 0.0000 0.0000 0.0000
 840083 3 0 0 0 1 1 3 4 0 -0.0493 0.0000 0.0000 0.0000 0.0000
 840084 3 0 0 0 1 1 3 5 0 -0.0495 0.0000 0.0000 0.0000 0.0000
 840085 3 0 0 0 1 1 4 0 1 0.4690 0.0000 0.0000 0.0000 0.0000
 840086 3 0 0 0 1 1 4 1 1 0.3890 0.0000 0.0000 0.0000 0.0000
 840087 3 0 0 0 1 1 4 2 0 -0.0477 0.0000 0.0000 0.0000 0.0000
 840088 3 0 0 0 1 1 4 3 0 -0.0489 0.0000 0.0000 0.0000 0.0000
 840089 3 0 0 0 1 1 4 4 0 -0.0493 0.0000 0.0000 0.0000 0.0000
 840090 3 0 0 0 1 1 4 5 0 -0.0494 0.0000 0.0000 0.0000 0.0000
 840091 3 0 0 0 1 1 5 0 1 0.4193 0.0000 0.0000 0.0000 0.0000
 840092 3 0 0 0 1 1 5 1 1 0.3591 0.0000 0.0000 0.0000 0.0000
 840093 3 0 0 0 1 1 5 2 1 0.5942 0.0000 0.0000 0.0000 0.0000
 840094 3 0 0 0 1 1 5 3 0 -0.0488 0.0000 0.0000 0.0000 0.0000
 840095 3 0 0 0 1 1 5 4 0 -0.0492 0.0000 0.0000 0.0000 0.0000
 840096 3 0 0 0 1 1 5 5 0 -0.0494 0.0000 0.0000 0.0000 0.0000
 840097 3 0 0 0 1 2 0 0 0 -0.0800 0.0000 0.0000 0.0000 0.0000
 840098 3 0 0 0 1 2 0 1 1 0.7855 0.0000 0.0000 0.0000 0.0000
 840099 3 0 0 0 1 2 0 2 0 -0.0491 0.0000 0.0000 0.0000 0.0000
 840100 3 0 0 0 1 2 0 3 0 -0.0495 0.0000 0.0000 0.0000 0.0000
 840101 3 0 0 0 1 2 0 4 0 -0.0497 0.0000 0.0000 0.0000 0.0000
 840102 3 0 0 0 1 2 0 5 0 -0.0497 0.0000 0.0000 0.0000 0.0000
 840103 3 0 0 0 1 2 1 0 1 0.9780 0.0000 0.0000 0.0000 0.0000
 840104 3 0 0 0 1 2 1 1 1 0.6063 0.0000 0.0000 0.0000 0.0000
 840105 3 0 0 0 1 2 1 2 0 -0.0489 0.0000 0.0000 0.0000 0.0000
 840106 3 0 0 0 1 2 1 3 0 -0.0494 0.0000 0.0000 0.0000 0.0000
 840107 3 0 0 0 1 2 1 4 0 -0.0496 0.0000 0.0000 0.0000 0.0000
 840108 3 0 0 0 1 2 1 5 0 -0.0497 0.0000 0.0000 0.0000 0.0000
 840109 3 0 0 0 1 2 2 0 1 0.6693 0.0000 0.0000 0.0000 0.0000
 840110 3 0 0 0 1 2 2 1 1 0.5069 0.0000 0.0000 0.0000 0.0000
 840111 3 0 0 0 1 2 2 2 0 -0.0487 0.0000 0.0000 0.0000 0.0000
 840112 3 0 0 0 1 2 2 3 0 -0.0493 0.0000 0.0000 0.0000 0.0000
 840113 3 0 0 0 1 2 2 4 0 -0.0495 0.0000 0.0000 0.0000 0.0000
 840114 3 0 0 0 1 2 2 5 0 -0.0496 0.0000 0.0000 0.0000 0.0000
 840115 3 0 0 0 1 2 3 0 1 0.5408 0.0000 0.0000 0.0000 0.0000
 840116 3 0 0 0 1 2 3 1 1 0.4434 0.0000 0.0000 0.0000 0.0000
 840117 3 0 0 0 1 2 3 2 0 -0.0485 0.0000 0.0000 0.0000 0.0000
 840118 3 0 0 0 1 2 3 3 0 -0.0492 0.0000 0.0000 0.0000 0.0000
 840119 3 0 0 0 1 2 3 4 0 -0.0494 0.0000 0.0000 0.0000 0.0000
 840120 3 0 0 0 1 2 3 5 0 -0.0495 0.0000 0.0000 0.0000 0.0000
 840121 3 0 0 0 1 2 4 0 1 0.4663 0.0000 0.0000 0.0000 0.0000
 840122 3 0 0 0 1 2 4 1 1 0.3988 0.0000 0.0000 0.0000 0.0000
 840123 3 0 0 0 1 2 4 2 0 -0.0482 0.0000 0.0000 0.0000 0.0000
 840124 3 0 0 0 1 2 4 3 0 -0.0491 0.0000 0.0000 0.0000 0.0000
 840125 3 0 0 0 1 2 4 4 0 -0.0493 0.0000 0.0000 0.0000 0.0000
 840126 3 0 0 0 1 2 4 5 0 -0.0495 0.0000 0.0000 0.0000 0.0000
 840127 3 0 0 0 1 2 5 0 1 0.4162 0.0000 0.0000 0.0000 0.0000
 840128 3 0 0 0 1 2 5 1 1 0.3655 0.0000 0.0000 0.0000 0.0000
 840129 3 0 0 0 1 2 5 2 0 -0.0480 0.0000 0.0000 0.0000 0.0000
 840130 3 0 0 0 1 2 5 3 0 -0.0490 0.0000 0.0000 0.0000 0.0000
 840131 3 0 0 0 1 2 5 4 0 -0.0493 0.0000 0.0000 0.0000 0.0000
 840132 3 0 0 0 1 2 5 5 0 -0.0494 0.0000 0.0000 0.0000 0.0000
 840133 3 0 0 0 1 3 0 0 0 -0.0800 0.0000 0.0000 0.0000 0.0000
 840134 3 0 0 0 1 3 0 1 1 0.9531 0.0000 0.0000 0.0000 0.0000
 840135 3 0 0 0 1 3 0 2 0 -0.0493 0.0000 0.0000 0.0000 0.0000
 840136 3 0 0 0 1 3 0 3 0 -0.0496 0.0000 0.0000 0.0000 0.0000
 840137 3 0 0 0 1 3 0 4 0 -0.0497 0.0000 0.0000 0.0000 0.0000
 840138 3 0 0 0 1 3 0 5 0 -0.0498 0.0000 0.0000 0.0000 0.0000
 840139 3 0 0 0 1 3 1 0 1 0.9859 0.0000 0.0000 0.0000 0.0000
 840140 3 0 0 0 1 3 1 1 1 0.6765 0.0000 0.0000 0.0000 0.0000
 840141 3 0 0 0 1 3 1 2 0 -0.0491 0.0000 0.0000 0.0000 0.0000
 840142 3 0 0 0 1 3 1 3 0 -0.0495 0.0000 0.0000 0.0000 0.0000
 840143 3 0 0 0 1 3 1 4 0 -0.0496 0.0000 0.0000 0.0000 0.0000
 840144 3 0 0 0 1 3 1 5 0 -0.0497 0.0000 0.0000 0.0000 0.0000
 840145 3 0 0 0 1 3 2 0 1 0.6706 0.0000 0.0000 0.0000 0.0000
 840146 3 0 0 0 1 3 2 1 1 0.5437 0.0000 0.0000 0.0000 0.0000
 840147 3 0 0 0 1 3 2 2 0 -0.0489 0.0000 0.0000 0.0000 0.0000
 840148 3 0 0 0 1 3 2 3 0 -0.0494 0.0000 0.0000 0.0000 0.0000
 840149 3 0 0 0 1 3 2 4 0 -0.0496 0.0000 0.0000 0.0000 0.0000
 840150 3 0 0 0 1 3 2 5 0 -0.0497 0.0000 0.0000 0.0000 0.0000
 840151 3 0 0 0 1 3 3 0 1 0.5403 0.0000 0.0000 0.0000 0.0000
 840152 3 0 0 0 1 3 3 1 1 0.4655 0.0000 0.0000 0.0000 0.0000
 840153 3 0 0 0 1 3 3 2 0 -0.0487 0.0000 0.0000 0.0000 0.0000
 840154 3 0 0 0 1 3 3 3 0 -0.0493 0.0000 0.0000 0.0000 0.0000
 840155 3 0 0 0 1 3 3 4 0 -0.0495 0.0000 0.0000 0.0000 0.0000
 840156 3 0 0 0 1 3 3 5 0 -0.0496 0.0000 0.0000 0.0000 0.0000
 840157 3 0 0 0 1 3 4 0 1 0.4650 0.0000 0.0000 0.0000 0.0000
 840158 3 0 0 0 1 3 4 1 1 0.4132 0.0000 0.0000 0.0000 0.0000
 840159 3 0 0 0 1 3 4 2 0 -0.0485 0.0000 0.0000 0.0000 0.0000
 840160 3 0 0 0 1 3 4 3 0 -0.0492 0.0000 0.0000 0.0000 0.0000
 840161 3 0 0 0 1 3 4 4 0 -0.0494 0.0000 0.0000 0.0000 0.0000
 840162 3 0 0 0 1 3 4 5 0 -0.0495 0.0000 0.0000 0.0000 0.0000
 840163 3 0 0 0 1 3 5 0 1 0.4146 0.0000 0.0000 0.0000 0.0000
 840164 3 0 0 0 1 3 5 1 1 0.3754 0.0000 0.0000 0.0000 0.0000
 840165 3 0 0 0 1 3 5 2 0 -0.0484 0.0000 0.0000 0.0000 0.0000
 840166 3 0 0 0 1 3 5 3 0 -0.0491 0.0000 0.0000 0.0000 0.0000
 840167 3 0 0 0 1 3 5 4 0 -0.0493 0.0000 0.0000 0.0000 0.0000
 840168 3 0 0 0 1 3 5 5 0 -0.0495 0.0000 0.0000 0.0000 0.0000
 840169 3 0 0 0 1 4 0 0 0 -0.0800 0.0000 0.0000 0.0000 0.0000
 840170 3 0 0 0 1 4 0 1 1 1.4423 0.0000 0.0000 0.0000 0.0000
 840171 3 0 0 0 1 4 0 2 0 -0.0495 0.0000 0.0000 0.0000 0.0000
 840172 3 0 0 0 1 4 0 3 0 -0.0497 0.0000 0.0000 0.0000 0.0000
 840173 3 0 0 0 1 4 0 4 0 -0.0498 0.0000 0.0000 0.0000 0.0000
 840174 3 0 0 0 1 4 0 5 0 -0.0498 0.0000 0.0000 0.0000 0.0000
 840175 3 0 0 0 1 4 1 0 1 0.9968 0.0000 0.0000 0.0000 0.0000
 840176 3 0 0 0 1 4 1 1 1 0.8102 0.0000 0.0000 0.0000 0.0000
 840177 3 0 0 0 1 4 1 2 0 -0.0493 0.0000 0.0000 0.0000 0.0000
 840178 3 0 0 0 1 4 1 3 0 -0.0496 0.0000 0.0000 0.0000 0.0000
 840179 3 0 0 0 1 4 1 4 0 -0.0497 0.0000 0.0000 0.0000 0.0000
 840180 3 0 0 0 1 4 1 5 0 -0.0498 0.0000 0.0000 0.0000 0.0000
 840181 3 0 0 0 1 4 2 0 1 0.6736 0.0000 0.0000 0.0000 0.0000
 840182 3 0 0 0 1 4 2 1 1 0.6022 0.0000 0.0000 0.0000 0.0000
 840183 3 0 0 0 1 4 2 2 0 -0.0491 0.0000 0.0000 0.0000 0.0000
 840184 3 0 0 0 1 4 2 3 0 -0.0495 0.0000 0.0000 0.0000 0.0000
 840185 3 0 0 0 1 4 2 4 0 -0.0496 0.0000 0.0000 0.0000 0.0000
 840186 3 0 0 0 1 4 2 5 0 -0.0497 0.0000 0.0000 0.0000 0.0000
 840187 3 0 0 0 1 4 3 0 1 0.5411 0.0000 0.0000 0.0000 0.0000
 840188 3 0 0 0 1 4 3 1 1 0.4979 0.0000 0.0000 0.0000 0.0000
 840189 3 0 0 0 1 4 3 2 0 -0.0489 0.0000 0.0000 0.0000 0.0000
 840190 3 0 0 0 1 4 3 3 0 -0.0494 0.0000 0.0000 0.0000 0.0000
 840191 3 0 0 0 1 4 3 4 0 -0.0495 0.0000 0.0000 0.0000 0.0000
 840192 3 0 0 0 1 4 3 5 0 -0.0496 0.0000 0.0000 0.0000 0.0000
 840193 3 0 0 0 1 4 4 0 1 0.4648 0.0000 0.0000 0.0000 0.0000
 840194 3 0 0 0 1 4 4 1 1 0.4337 0.0000 0.0000 0.0000 0.0000
 840195 3 0 0 0 1 4 4 2 0 -0.0488 0.0000 0.0000 0.0000 0.0000
 840196 3 0 0 0 1 4 4 3 0 -0.0493 0.0000 0.0000 0.0000 0.0000
 840197 3 0 0 0 1 4 4 4 0 -0.0495 0.0000 0.0000 0.0000 0.0000
 840198 3 0 0 0 1 4 4 5 0 -0.0496 0.0000 0.0000 0.0000 0.0000
 840199 3 0 0 0 1 4 5 0 1 0.4138 0.0000 0.0000 0.0000 0.0000
 840200 3 0 0 0 1 4 5 1 1 0.3892 0.0000 0.0000 0.0000 0.0000
 840201 3 0 0 0 1 4 5 2 0 -0.0486 0.0000 0.0000 0.0000 0.0000
 840202 3 0 0 0 1 4 5 3 0 -0.0492 0.0000 0.0000 0.0000 0.0000
 840203 3 0 0 0 1 4 5 4 0 -0.0494 0.0000 0.0000 0.0000 0.0000
 840204 3 0 0 0 1 4 5 5 0 -0.0495 0.0000 0.0000 0.0000 0.0000
 840205 3 0 0 0 1 5 0 0 0 -0.0800 0.0000 0.0000 0.0000 0.0000
 840206 3 0 0 0 1 5 0 1 0 -0.0488 0.0000 0.0000 0.0000 0.0000
 840207 3 0 0 0 1 5 0 2 0 -0.0496 0.0000 0.0000 0.0000 0.0000
 840208 3 0 0 0 1 5 0 3 0 -0.0498 0.0000 0.0000 0.0000 0.0000
 840209 3 0 0 0 1 5 0 4 0 -0.0498 0.0000 0.0000 0.0000 0.0000
 840210 3 0 0 0 1 5 0 5 0 -0.0499 0.0000 0.0000 0.0000 0.0000
 840211 3 0 0 0 1 5 1 0 1 1.0110 0.0000 0.0000 0.0000 0.0000
 840212 3 0 0 0 1 5 1 1 1 1.3439 0.0000 0.0000 0.0000 0.0000
 840213 3 0 0 0 1 5 1 2 0 -0.0494 0.0000 0.0000 0.0000 0.0000
 840214 3 0 0 0 1 5 1 3 0 -0.0497 0.0000 0.0000 0.0000 0.0000
 840215 3 0 0 0 1 5 1 4 0 -0.0498 0.0000 0.0000 0.0000 0.0000
 840216 3 0 0 0 1 5 1 5 0 -0.0498 0.0000 0.0000 0.0000 0.0000
 840217 3 0 0 0 1 5 2 0 1 0.6780 0.0000 0.0000 0.0000 0.0000
 840218 3 0 0 0 1 5 2 1 1 0.7186 0.0000 0.0000 0.0000 0.0000
 840219 3 0 0 0 1 5 2 2 0 -0.0493 0.0000 0.0000 0.0000 0.0000
 840220 3 0 0 0 1 5 2 3 0 -0.0496 0.0000 0.0000 0.0000 0.0000
 840221 3 0 0 0 1 5 2 4 0 -0.0497 0.0000 0.0000 0.0000 0.0000
 840222 3 0 0 0 1 5 2 5 0 -0.0497 0.0000 0.0000 0.0000 0.0000
 840223 3 0 0 0 1 5 3 0 1 0.5429 0.0000 0.0000 0.0000 0.0000
 840224 3 0 0 0 1 5 3 1 1 0.5507 0.0000 0.0000 0.0000 0.0000
 840225 3 0 0 0 1 5 3 2 0 -0.0491 0.0000 0.0000 0.0000 0.0000
 840226 3 0 0 0 1 5 3 3 0 -0.0494 0.0000 0.0000 0.0000 0.0000
 840227 3 0 0 0 1 5 3 4 0 -0.0496 0.0000 0.0000 0.0000 0.0000
 840228 3 0 0 0 1 5 3 5 0 -0.0497 0.0000 0.0000 0.0000 0.0000
 840229 3 0 0 0 1 5 4 0 1 0.4654 0.0000 0.0000 0.0000 0.0000
 840230 3 0 0 0 1 5 4 1 1 0.4640 0.0000 0.0000 0.0000 0.0000
 840231 3 0 0 0 1 5 4 2 0 -0.0489 0.0000 0.0000 0.0000 0.0000
 840232 3 0 0 0 1 5 4 3 0 -0.0493 0.0000 0.0000 0.0000 0.0000
 840233 3 0 0 0 1 5 4 4 0 -0.0495 0.0000 0.0000 0.0000 0.0000
 840234 3 0 0 0 1 5 4 5 0 -0.0496 0.0000 0.0000 0.0000 0.0000
 840235 3 0 0 0 1 5 5 0 1 0.4138 0.0000 0.0000 0.0000 0.0000
 840236 3 0 0 0 1 5 5 1 1 0.4089 0.0000 0.0000 0.0000 0.0000
 840237 3 0 0 0 1 5 5 2 0 -0.0488 0.0000 0.0000 0.0000 0.0000
 840238 3 0 0 0 1 5 5 3 0 -0.0492 0.0000 0.0000 0.0000 0.0000
 840239 3 0 0 0 1 5 5 4 0 -0.0494 0.0000 0.0000 0.0000 0.0000
 840240 3 0 0 0 1 5 5 5 0 -0.0496 0.0000 0.0000 0.0000 0.0000
 840241 3 0 0 0 2 0 0 0 0 0.0473 0.0000 0.0000 0.0000 0.0000
 840242 3 0 0 0 2 0 0 1 0 0.0037 0.0000 0.0000 0.0000 0.0000
 840243 3 0 0 0 2 0 0 2 0 -0.0486 0.0000 0.0000 0.0000 0.0000
 840244 3 0 0 0 2 0 0 3 0 -0.0493 0.0000 0.0000 0.0000 0.0000
 840245 3 0 0 0 2 0 0 4 0 -0.0495 0.0000 0.0000 0.0000 0.0000
 840246 3 0 0 0 2 0 0 5 0 -0.0496 0.0000 0.0000 0.0000 0.0000
 840247 3 0 0 0 2 0 1 0 0 0.0473 0.0000 0.0000 0.0000 0.0000
 840248 3 0 0 0 2 0 1 1 0 0.0037 0.0000 0.0000 0.0000 0.0000
 840249 3 0 0 0 2 0 1 2 0 -0.0482 0.0000 0.0000 0.0000 0.0000
 840250 3 0 0 0 2 0 1 3 0 -0.0492 0.0000 0.0000 0.0000 0.0000
 840251 3 0 0 0 2 0 1 4 0 -0.0494 0.0000 0.0000 0.0000 0.0000
 840252 3 0 0 0 2 0 1 5 0 -0.0496 0.0000 0.0000 0.0000 0.0000
 840253 3 0 0 0 2 0 2 0 0 0.0473 0.0000 0.0000 0.0000 0.0000
 840254 3 0 0 0 2 0 2 1 0 0.0037 0.0000 0.0000 0.0000 0.0000
 840255 3 0 0 0 2 0 2 2 0 -0.0477 0.0000 0.0000 0.0000 0.0000
 840256 3 0 0 0 2 0 2 3 0 -0.0491 0.0000 0.0000 0.0000 0.0000
 840257 3 0 0 0 2 0 2 4 0 -0.0494 0.0000 0.0000 0.0000 0.0000
 840258 3 0 0 0 2 0 2 5 0 -0.0495 0.0000 0.0000 0.0000 0.0000
 840259 3 0 0 0 2 0 3 0 0 0.0473 0.0000 0.0000 0.0000 0.0000
 840260 3 0 0 0 2 0 3 1 0 0.0037 0.0000 0.0000 0.0000 0.0000
 840261 3 0 0 0 2 0 3 2 0 0.0007 0.0000 0.0000 0.0000 0.0000
 840262 3 0 0 0 2 0 3 3 0 -0.0489 0.0000 0.0000 0.0000 0.0000
 840263 3 0 0 0 2 0 3 4 0 -0.0493 0.0000 0.0000 0.0000 0.0000
 840264 3 0 0 0 2 0 3 5 0 -0.0494 0.0000 0.0000 0.0000 0.0000
 840265 3 0 0 0 2 0 4 0 0 0.0473 0.0000 0.0000 0.0000 0.0000
 840266 3 0 0 0 2 0 4 1 0 0.0037 0.0000 0.0000 0.0000 0.0000
 840267 3 0 0 0 2 0 4 2 0 0.0007 0.0000 0.0000 0.0000 0.0000
 840268 3 0 0 0 2 0 4 3 0 -0.0488 0.0000 0.0000 0.0000 0.0000
 840269 3 0 0 0 2 0 4 4 0 -0.0492 0.0000 0.0000 0.0000 0.0000
 840270 3 0 0 0 2 0 4 5 0 -0.0494 0.0000 0.0000 0.0000 0.0000
 840271 3 0 0 0 2 0 5 0 0 0.0473 0.0000 0.0000 0.0000 0.0000
 840272 3 0 0 0 2 0 5 1 0 0.0037 0.0000 0.0000 0.0000 0.0000
 840273 3 0 0 0 2 0 5 2 0 0.0007 0.0000 0.0000 0.0000 0.0000
 840274 3 0 0 0 2 0 5 3 0 -0.0487 0.0000 0.0000 0.0000 0.0000
 840275 3 0 0 0 2 0 5 4 0 -0.0491 0.0000 0.0000 0.0000 0.0000
 840276 3 0 0 0 2 0 5 5 0 -0.0493 0.0000 0.0000 0.0000 0.0000
 840277 3 0 0 0 2 1 0 0 0 -0.0800 0.0000 0.0000 0.0000 0.0000
 840278 3 0 0 0 2 1 0 1 1 0.6939 0.0000 0.0000 0.0000 0.0000
 840279 3 0 0 0 2 1 0 2 0 -0.0489 0.0000 0.0000 0.0000 0.0000
 840280 3 0 0 0 2 1 0 3 0 -0.0494 0.0000 0.0000 0.0000 0.0000
 840281 3 0 0 0 2 1 0 4 0 -0.0496 0.0000 0.0000 0.0000 0.0000
 840282 3 0 0 0 2 1 0 5 0 -0.0497 0.0000 0.0000 0.0000 0.0000
 840283 3 0 0 0 2 1 1 0 1 0.9732 0.0000 0.0000 0.0000 0.0000
 840284 3 0 0 0 2 1 1 1 1 0.5616 0.0000 0.0000 0.0000 0.0000
 840285 3 0 0 0 2 1 1 2 0 -0.0486 0.0000 0.0000 0.0000 0.0000
 840286 3 0 0 0 2 1 1 3 0 -0.0493 0.0000 0.0000 0.0000 0.0000
 840287 3 0 0 0 2 1 1 4 0 -0.0495 0.0000 0.0000 0.0000 0.0000
 840288 3 0 0 0 2 1 1 5 0 -0.0496 0.0000 0.0000 0.0000 0.0000
 840289 3 0 0 0 2 1 2 0 1 0.6700 0.0000 0.0000 0.0000 0.0000
 840290 3 0 0 0 2 1 2 1 1 0.4819 0.0000 0.0000 0.0000 0.0000
 840291 3 0 0 0 2 1 2 2 0 -0.0484 0.0000 0.0000 0.0000 0.0000
 840292 3 0 0 0 2 1 2 3 0 -0.0492 0.0000 0.0000 0.0000 0.0000
 840293 3 0 0 0 2 1 2 4 0 -0.0494 0.0000 0.0000 0.0000 0.0000
 840294 3 0 0 0 2 1 2 5 0 -0.0496 0.0000 0.0000 0.0000 0.0000
 840295 3 0 0 0 2 1 3 0 1 0.5430 0.0000 0.0000 0.0000 0.0000
 840296 3 0 0 0 2 1 3 1 1 0.4281 0.0000 0.0000 0.0000 0.0000
 840297 3 0 0 0 2 1 3 2 0 -0.0481 0.0000 0.0000 0.0000 0.0000
 840298 3 0 0 0 2 1 3 3 0 -0.0491 0.0000 0.0000 0.0000 0.0000
 840299 3 0 0 0 2 1 3 4 0 -0.0493 0.0000 0.0000 0.0000 0.0000
 840300 3 0 0 0 2 1 3 5 0 -0.0495 0.0000 0.0000 0.0000 0.0000
 840301 3 0 0 0 2 1 4 0 1 0.4690 0.0000 0.0000 0.0000 0.0000
 840302 3 0 0 0 2 1 4 1 1 0.3890 0.0000 0.0000 0.0000 0.0000
 840303 3 0 0 0 2 1 4 2 0 -0.0477 0.0000 0.0000 0.0000 0.0000
 840304 3 0 0 0 2 1 4 3 0 -0.0489 0.0000 0.0000 0.0000 0.0000
 840305 3 0 0 0 2 1 4 4 0 -0.0493 0.0000 0.0000 0.0000 0.0000
 840306 3 0 0 0 2 1 4 5 0 -0.0494 0.0000 0.0000 0.0000 0.0000
 840307 3 0 0 0 2 1 5 0 1 0.4193 0.0000 0.0000 0.0000 0.0000
 840308 3 0 0 0 2 1 5 1 1 0.3591 0.0000 0.0000 0.0000 0.0000
 840309 3 0 0 0 2 1 5 2 1 0.5942 0.0000 0.0000 0.0000 0.0000
 840310 3 0 0 0 2 1 5 3 0 -0.0488 0.0000 0.0000 0.0000 0.0000
 840311 3 0 0 0 2 1 5 4 0 -0.0492 0.0000 0.0000 0.0000 0.0000
 840312 3 0 0 0 2 1 5 5 0 -0.0494 0.0000 0.0000 0.0000 0.0000
 840313 3 0 0 0 2 2 0 0 0 -0.0800 0.0000 0.0000 0.0000 0.0000
 840314 3 0 0 0 2 2 0 1 1 0.7855 0.0000 0.0000 0.0000 0.0000
 840315 3 0 0 0 2 2 0 2 0 -0.0491 0.0000 0.0000 0.0000 0.0000
 840316 3 0 0 0 2 2 0 3 0 -0.0495 0.0000 0.0000 0.0000 0.0000
 840317 3 0 0 0 2 2 0 4 0 -0.0497 0.0000 0.0000 0.0000 0.0000
 840318 3 0 0 0 2 2 0 5 0 -0.0497 0.0000 0.0000 0.0000 0.0000
 840319 3 0 0 0 2 2 1 0 1 0.9780 0.0000 0.0000 0.0000 0.0000
 840320 3 0 0 0 2 2 1 1 1 0.6063 0.0000 0.0000 0.0000 0.0000
 840321 3 0 0 0 2 2 1 2 0 -0.0489 0.0000 0.0000 0.0000 0.0000
 840322 3 0 0 0 2 2 1 3 0 -0.0494 0.0000 0.0000 0.0000 0.0000
 840323 3 0 0 0 2 2 1 4 0 -0.0496 0.0000 0.0000 0.0000 0.0000
 840324 3 0 0 0 2 2 1 5 0 -0.0497 0.0000 0.0000 0.0000 0.0000
 840325 3 0 0 0 2 2 2 0 1 0.6693 0.0000 0.0000 0.0000 0.0000
 840326 3 0 0 0 2 2 2 1 1 0.5069 0.0000 0.0000 0.0000 0.0000
 840327 3 0 0 0 2 2 2 2 0 -0.0487 0.0000 0.0000 0.0000 0.0000
 840328 3 0 0 0 2 2 2 3 0 -0.0493 0.0000 0.0000 0.0000 0.0000
 840329 3 0 0 0 2 2 2 4 0 -0.0495 0.0000 0.0000 0.0000 0.0000
 840330 3 0 0 0 2 2 2 5 0 -0.0496 0.0000 0.0000 0.0000 0.0000
 840331 3 0 0 0 2 2 3 0 1 0.5408 0.0000 0.0000 0.0000 0.0000
 840332 3 0 0 0 2 2 3 1 1 0.4434 0.0000 0.0000 0.0000 0.0000
 840333 3 0 0 0 2 2 3 2 0 -0.0485 0.0000 0.0000 0.0000 0.0000
 840334 3 0 0 0 2 2 3 3 0 -0.0492 0.0000 0.0000 0.0000 0.0000
 840335 3 0 0 0 2 2 3 4 0 -0.0494 0.0000 0.0000 0.0000 0.0000
 840336 3 0 0 0 2 2 3 5 0 -0.0495 0.0000 0.0000 0.0000 0.0000
 840337 3 0 0 0 2 2 4 0 1 0.4663 0.0000 0.0000 0.0000 0.0000
 840338 3 0 0 0 2 2 4 1 1 0.3988 0.0000 0.0000 0.0000 0.0000
 840339 3 0 0 0 2 2 4 2 0 -0.0482 0.0000 0.0000 0.0000 0.0000
 840340 3 0 0 0 2 2 4 3 0 -0.0491 0.0000 0.0000 0.0000 0.0000
 840341 3 0 0 0 2 2 4 4 0 -0.0493 0.0000 0.0000 0.0000 0.0000
 840342 3 0 0 0 2 2 4 5 0 -0.0495 0.0000 0.0000 0.0000 0.0000
 840343 3 0 0 0 2 2 5 0 1 0.4162 0.0000 0.0000 0.0000 0.0000
 840344 3 0 0 0 2 2 5 1 1 0.3655 0.0000 0.0000 0.0000 0.0000
 840345 3 0 0 0 2 2 5 2 0 -0.0480 0.0000 0.0000 0.0000 0.0000
 840346 3 0 0 0 2 2 5 3 0 -0.0490 0.0000 0.0000 0.0000 0.0000
 840347 3 0 0 0 2 2 5 4 0 -0.0493 0.0000 0.0000 0.0000 0.0000
 840348 3 0 0 0 2 2 5 5 0 -0.0494 0.0000 0.0000 0.0000 0.0000
 840349 3 0 0 0 2 3 0 0 0 -0.0800 0.0000 0.0000 0.0000 0.0000
 840350 3 0 0 0 2 3 0 1 1 0.9531 0.0000 0.0000 0.0000 0.0000
 840351 3 0 0 0 2 3 0 2 0 -0.0493 0.0000 0.0000 0.0000 0.0000
 840352 3 0 0 0 2 3 0 3 0 -0.0496 0.0000 0.0000 0.0000 0.0000
 840353 3 0 0 0 2 3 0 4 0 -0.0497 0.0000 0.0000 0.0000 0.0000
 840354 3 0 0 0 2 3 0 5 0 -0.0498 0.0000 0.0000 0.0000 0.0000
 840355 3 0 0 0 2 3 1 0 1 0.9859 0.0000 0.0000 0.0000 0.0000
 840356 3 0 0 0 2 3 1 1 1 0.6765 0.0000 0.0000 0.0000 0.0000
 840357 3 0 0 0 2 3 1 2 0 -0.0491 0.0000 0.0000 0.0000 0.0000
 840358 3 0 0 0 2 3 1 3 0 -0.0495 0.0000 0.0000 0.0000 0.0000
 840359 3 0 0 0 2 3 1 4 0 -0.0496 0.0000 0.0000 0.0000 0.0000
 840360 3 0 0 0 2 3 1 5 0 -0.0497 0.0000 0.0000 0.0000 0.0000
 840361 3 0 0 0 2 3 2 0 1 0.6706 0.0000 0.0000 0.0000 0.0000
 840362 3 0 0 0 2 3 2 1 1 0.5437 0.0000 0.0000 0.0000 0.0000
 840363 3 0 0 0 2 3 2 2 0 -0.0489 0.0000 0.0000 0.0000 0.0000
 840364 3 0 0 0 2 3 2 3 0 -0.0494 0.0000 0.0000 0.0000 0.0000
 840365 3 0 0 0 2 3 2 4 0 -0.0496 0.0000 0.0000 0.0000 0.0000
 840366 3 0 0 0 2 3 2 5 0 -0.0497 0.0000 0.0000 0.0000 0.0000
 840367 3 0 0 0 2 3 3 0 1 0.5403 0.0000 0.0000 0.0000 0.0000
 840368 3 0 0 0 2 3 3 1 1 0.4655 0.0000 0.0000 0.0000 0.0000
 840369 3 0 0 0 2 3 3 2 0 -0.0487 0.0000 0.0000 0.0000 0.0000
 840370 3 0 0 0 2 3 3 3 0 -0.0493 0.0000 0.0000 0.0000 0.0000
 840371 3 0 0 0 2 3 3 4 0 -0.0495 0.0000 0.0000 0.0000 0.0000
 840372 3 0 0 0 2 3 3 5 0 -0.0496 0.0000 0.0000 0.0000 0.0000
 840373 3 0 0 0 2 3 4 0 1 0.4650 0.0000 0.0000 0.0000 0.0000
 840374 3 0 0 0 2 3 4 1 1 0.4132 0.0000 0.0000 0.0000 0.0000
 840375 3 0 0 0 2 3 4 2 0 -0.0485 0.0000 0.0000 0.0000 0.0000
 840376 3 0 0 0 2 3 4 3 0 -0.0492 0.0000 0.0000 0.0000 0.0000
 840377 3 0 0 0 2 3 4 4 0 -0.0494 0.0000 0.0000 0.0000 0.0000
 840378 3 0 0 0 2 3 4 5 0 -0.0495 0.0000 0.0000 0.0000 0.0000
 840379 3 0 0 0 2 3 5 0 1 0.4146 0.0000 0.0000 0.0000 0.0000
 840380 3 0 0 0 2 3 5 1 1 0.3754 0.0000 0.0000 0.0000 0.0000
 840381 3 0 0 0 2 3 5 2 0 -0.0484 0.0000 0.0000 0.0000 0.0000
 840382 3 0 0 0 2 3 5 3 0 -0.0491 0.0000 0.0000 0.0000 0.0000
 840383 3 0 0 0 2 3 5 4 0 -0.0493 0.0000 0.0000 0.0000 0.0000
 840384 3 0 0 0 2 3 5 5 0 -0.0495 0.0000 0.0000 0.0000 0.0000
 840385 3 0 0 0 2 4 0 0 0 -0.0800 0.0000 0.0000 0.0000 0.0000
 840386 3 0 0 0 2 4 0 1 1 1.4423 0.0000 0.0000 0.0000 0.0000
 840387 3 0 0 0 2 4 0 2 0 -0.0495 0.0000 0.0000 0.0000 0.0000
 840388 3 0 0 0 2 4 0 3 0 -0.0497 0.0000 0.0000 0.0000 0.0000
 840389 3 0 0 0 2 4 0 4 0 -0.0498 0.0000 0.0000 0.0000 0.0000
 840390 3 0 0 0 2 4 0 5 0 -0.0498 0.0000 0.0000 0.0000 0.0000
 840391 3 0 0 0 2 4 1 0 1 0.9968 0.0000 0.0000 0.0000 0.0000
 840392 3 0 0 0 2 4 1 1 1 0.8102 0.0000 0.0000 0.0000 0.0000
 840393 3 0 0 0 2 4 1 2 0 -0.0493 0.0000 0.0000 0.0000 0.0000
 840394 3 0 0 0 2 4 1 3 0 -0.0496 0.0000 0.0000 0.0000 0.0000
 840395 3 0 0 0 2 4 1 4 0 -0.0497 0.0000 0.0000 0.0000 0.0000
 840396 3 0 0 0 2 4 1 5 0 -0.0498 0.0000 0.0000 0.0000 0.0000
 840397 3 0 0 0 2 4 2 0 1 0.6736 0.0000 0.0000 0.0000 0.0000
 840398 3 0 0 0 2 4 2 1 1 0.6022 0.0000 0.0000 0.0000 0.0000
 840399 3 0 0 0 2 4 2 2 0 -0.0491 0.0000 0.0000 0.0000 0.0000
 840400 3 0 0 0 2 4 2 3 0 -0.0495 0.0000 0.0000 0.0000 0.0000
 840401 3 0 0 0 2 4 2 4 0 -0.0496 0.0000 0.0000 0.0000 0.0000
 840402 3 0 0 0 2 4 2 5 0 -0.0497 0.0000 0.0000 0.0000 0.0000
 840403 3 0 0 0 2 4 3 0 1 0.5411 0.0000 0.0000 0.0000 0.0000
 840404 3 0 0 0 2 4 3 1 1 0.4979 0.0000 0.0000 0.0000 0.0000
 840405 3 0 0 0 2 4 3 2 0 -0.0489 0.0000 0.0000 0.0000 0.0000
 840406 3 0 0 0 2 4 3 3 0 -0.0494 0.0000 0.0000 0.0000 0.0000
 840407 3 0 0 0 2 4 3 4 0 -0.0495 0.0000 0.0000 0.0000 0.0000
 840408 3 0 0 0 2 4 3 5 0 -0.0496 0.0000 0.0000 0.0000 0.0000
 840409 3 0 0 0 2 4 4 0 1 0.4648 0.0000 0.0000 0.0000 0.0000
 840410 3 0 0 0 2 4 4 1 1 0.4337 0.0000 0.0000 0.0000 0.0000
 840411 3 0 0 0 2 4 4 2 0 -0.0488 0.0000 0.0000 0.0000 0.0000
 840412 3 0 0 0 2 4 4 3 0 -0.0493 0.0000 0.0000 0.0000 0.0000
 840413 3 0 0 0 2 4 4 4 0 -0.0495 0.0000 0.0000 0.0000 0.0000
 840414 3 0 0 0 2 4 4 5 0 -0.0496 0.0000 0.0000 0.0000 0.0000
 840415 3 0 0 0 2 4 5 0 1 0.4138 0.0000 0.0000 0.0000 0.0000
 840416 3 0 0 0 2 4 5 1 1 0.3892 0.0000 0.0000 0.0000 0.0000
 840417 3 0 0 0 2 4 5 2 0 -0.0486 0.0000 0.0000 0.0000 0.0000
 840418 3 0 0 0 2 4 5 3 0 -0.0492 0.0000 0.0000 0.0000 0.0000
 840419 3 0 0 0 2 4 5 4 0 -0.0494 0.0000 0.0000 0.0000 0.0000
 840420 3 0 0 0 2 4 5 5 0 -0.0495 0.0000 0.0000 0.0000 0.0000
 840421 3 0 0 0 2 5 0 0 0 -0.0800 0.0000 0.0000 0.0000 0.0000
 840422 3 0 0 0 2 5 0 1 0 -0.0488 0.0000 0.0000 0.0000 0.0000
 840423 3 0 0 0 2 5 0 2 0 -0.0496 0.0000 0.0000 0.0000 0.0000
 840424 3 0 0 0 2 5 0 3 0 -0.0498 0.0000 0.0000 0.0000 0.0000
 840425 3 0 0 0 2 5 0 4 0 -0.0498 0.0000 0.0000 0.0000 0.0000
 840426 3 0 0 0 2 5 0 5 0 -0.0499 0.0000 0.0000 0.0000 0.0000
 840427 3 0 0 0 2 5 1 0 1 1.0110 0.0000 0.0000 0.0000 0.0000
 840428 3 0 0 0 2 5 1 1 1 1.3439 0.0000 0.0000 0.0000 0.0000
 840429 3 0 0 0 2 5 1 2 0 -0.0494 0.0000 0.0000 0.0000 0.0000
 840430 3 0 0 0 2 5 1 3 0 -0.0497 0.0000 0.0000 0.0000 0.0000
 840431 3 0 0 0 2 5 1 4 0 -0.0498 0.0000 0.0000 0.0000 0.0000
 840432 3 0 0 0 2 5 1 5 0 -0.0498 0.0000 0.0000 0.0000 0.0000
 840433 3 0 0 0 2 5 2 0 1 0.6780 0.0000 0.0000 0.0000 0.0000
 840434 3 0 0 0 2 5 2 1 1 0.7186 0.0000 0.0000 0.0000 0.0000
 840435 3 0 0 0 2 5 2 2 0 -0.0493 0.0000 0.0000 0.0000 0.0000
 840436 3 0 0 0 2 5 2 3 0 -0.0496 0.0000 0.0000 0.0000 0.0000
 840437 3 0 0 0 2 5 2 4 0 -0.0497 0.0000 0.0000 0.0000 0.0000
 840438 3 0 0 0 2 5 2 5 0 -0.0497 0.0000 0.0000 0.0000 0.0000
 840439 3 0 0 0 2 5 3 0 1 0.5429 0.0000 0.0000 0.0000 0.0000
 840440 3 0 0 0 2 5 3 1 1 0.5507 0.0000 0.0000 0.0000 0.0000
 840441 3 0 0 0 2 5 3 2 0 -0.0491 0.0000 0.0000 0.0000 0.0000
 840442 3 0 0 0 2 5 3 3 0 -0.0494 0.0000 0.0000 0.0000 0.0000
 840443 3 0 0 0 2 5 3 4 0 -0.0496 0.0000 0.0000 0.0000 0.0000
 840444 3 0 0 0 2 5 3 5 0 -0.0497 0.0000 0.0000 0.0000 0.0000
 840445 3 0 0 0 2 5 4 0 1 0.4654 0.0000 0.0000 0.0000 0.0000
 840446 3 0 0 0 2 5 4 1 1 0.4640 0.0000 0.0000 0.0000 0.0000
 840447 3 0 0 0 2 5 4 2 0 -0.0489 0.0000 0.0000 0.0000 0.0000
 840448 3 0 0 0 2 5 4 3 0 -0.0493 0.0000 0.0000 0.0000 0.0000
 840449 3 0 0 0 2 5 4 4 0 -0.0495 0.0000 0.0000 0.0000 0.0000
 840450 3 0 0 0 2 5 4 5 0 -0.0496 0.0000 0.0000 0.0000 0.0000
 840451 3 0 0 0 2 5 5 0 1 0.4138 0.0000 0.0000 0.0000 0.0000
 840452 3 0 0 0 2 5 5 1 1 0.4090 0.0000 0.0000 0.0000 0.0000
 840453 3 0 0 0 2 5 5 2 0 -0.0488 0.0000 0.0000 0.0000 0.0000
 840454 3 0 0 0 2 5 5 3 0 -0.0492 0.0000 0.0000 0.0000 0.0000
 840455 3 0 0 0 2 5 5 4 0 -0.0494 0.0000 0.0000 0.0000 0.0000
 840456 3 0 0 0 2 5 5 5 0 -0.0496 0.0000 0.0000 0.0000 0.0000
 840457 3 0 0 0 3 0 0 0 0 0.0461 0.0000 0.0000 0.0000 0.0000
 840458 3 0 0 0 3 0 0 1 0 0.0037 0.0000 0.0000 0.0000 0.0000
 840459 3 0 0 0 3 0 0 2 0 -0.0486 0.0000 0.0000 0.0000 0.0000
 840460 3 0 0 0 3 0 0 3 0 -0.0493 0.0000 0.0000 0.0000 0.0000
 840461 3 0 0 0 3 0 0 4 0 -0.0495 0.0000 0.0000 0.0000 0.0000
 840462 3 0 0 0 3 0 0 5 0 -0.0496 0.0000 0.0000 0.0000 0.0000
 840463 3 0 0 0 3 0 1 0 0 0.0461 0.0000 0.0000 0.0000 0.0000
 840464 3 0 0 0 3 0 1 1 0 0.0037 0.0000 0.0000 0.0000 0.0000
 840465 3 0 0 0 3 0 1 2 0 -0.0482 0.0000 0.0000 0.0000 0.0000
 840466 3 0 0 0 3 0 1 3 0 -0.0492 0.0000 0.0000 0.0000 0.0000
 840467 3 0 0 0 3 0 1 4 0 -0.0494 0.0000 0.0000 0.0000 0.0000
 840468 3 0 0 0 3 0 1 5 0 -0.0496 0.0000 0.0000 0.0000 0.0000
 840469 3 0 0 0 3 0 2 0 0 0.0461 0.0000 0.0000 0.0000 0.0000
 840470 3 0 0 0 3 0 2 1 0 0.0037 0.0000 0.0000 0.0000 0.0000
 840471 3 0 0 0 3 0 2 2 0 -0.0477 0.0000 0.0000 0.0000 0.0000
 840472 3 0 0 0 3 0 2 3 0 -0.0491 0.0000 0.0000 0.0000 0.0000
 840473 3 0 0 0 3 0 2 4 0 -0.0494 0.0000 0.0000 0.0000 0.0000
 840474 3 0 0 0 3 0 2 5 0 -0.0495 0.0000 0.0000 0.0000 0.0000
 840475 3 0 0 0 3 0 3 0 0 0.0461 0.0000 0.0000 0.0000 0.0000
 840476 3 0 0 0 3 0 3 1 0 0.0037 0.0000 0.0000 0.0000 0.0000
 840477 3 0 0 0 3 0 3 2 0 0.0007 0.0000 0.0000 0.0000 0.0000
 840478 3 0 0 0 3 0 3 3 0 -0.0489 0.0000 0.0000 0.0000 0.0000
 840479 3 0 0 0 3 0 3 4 0 -0.0493 0.0000 0.0000 0.0000 0.0000
 840480 3 0 0 0 3 0 3 5 0 -0.0494 0.0000 0.0000 0.0000 0.0000
 840481 3 0 0 0 3 0 4 0 0 0.0461 0.0000 0.0000 0.0000 0.0000
 840482 3 0 0 0 3 0 4 1 0 0.0037 0.0000 0.0000 0.0000 0.0000
 840483 3 0 0 0 3 0 4 2 0 0.0007 0.0000 0.0000 0.0000 0.0000
 840484 3 0 0 0 3 0 4 3 0 -0.0488 0.0000 0.0000 0.0000 0.0000
 840485 3 0 0 0 3 0 4 4 0 -0.0492 0.0000 0.0000 0.0000 0.0000
 840486 3 0 0 0 3 0 4 5 0 -0.0494 0.0000 0.0000 0.0000 0.0000
 840487 3 0 0 0 3 0 5 0 0 0.0461 0.0000 0.0000 0.0000 0.0000
 840488 3 0 0 0 3 0 5 1 0 0.0037 0.0000 0.0000 0.0000 0.0000
 840489 3 0 0 0 3 0 5 2 0 0.0007 0.0000 0.0000 0.0000 0.0000
 840490 3 0 0 0 3 0 5 3 0 -0.0487 0.0000 0.0000 0.0000 0.0000
 840491 3 0 0 0 3 0 5 4 0 -0.0491 0.0000 0.0000 0.0000 0.0000
 840492 3 0 0 0 3 0 5 5 0 -0.0493 0.0000 0.0000 0.0000 0.0000
 840493 3 0 0 0 3 1 0 0 0 -0.0800 0.0000 0.0000 0.0000 0.0000
 840494 3 0 0 0 3 1 0 1 1 0.6939 0.0000 0.0000 0.0000 0.0000
 840495 3 0 0 0 3 1 0 2 0 -0.0489 0.0000 0.0000 0.0000 0.0000
 840496 3 0 0 0 3 1 0 3 0 -0.0494 0.0000 0.0000 0.0000 0.0000
 840497 3 0 0 0 3 1 0 4 0 -0.0496 0.0000 0.0000 0.0000 0.0000
 840498 3 0 0 0 3 1 0 5 0 -0.0497 0.0000 0.0000 0.0000 0.0000
 840499 3 0 0 0 3 1 1 0 1 0.9732 0.0000 0.0000 0.0000 0.0000
 840500 3 0 0 0 3 1 1 1 1 0.5616 0.0000 0.0000 0.0000 0.0000
 840501 3 0 0 0 3 1 1 2 0 -0.0486 0.0000 0.0000 0.0000 0.0000
 840502 3 0 0 0 3 1 1 3 0 -0.0493 0.0000 0.0000 0.0000 0.0000
 840503 3 0 0 0 3 1 1 4 0 -0.0495 0.0000 0.0000 0.0000 0.0000
 840504 3 0 0 0 3 1 1 5 0 -0.0496 0.0000 0.0000 0.0000 0.0000
 840505 3 0 0 0 3 1 2 0 1 0.6700 0.0000 0.0000 0.0000 0.0000
 840506 3 0 0 0 3 1 2 1 1 0.4819 0.0000 0.0000 0.0000 0.0000
 840507 3 0 0 0 3 1 2 2 0 -0.0484 0.0000 0.0000 0.0000 0.0000
 840508 3 0 0 0 3 1 2 3 0 -0.0492 0.0000 0.0000 0.0000 0.0000
 840509 3 0 0 0 3 1 2 4 0 -0.0494 0.0000 0.0000 0.0000 0.0000
 840510 3 0 0 0 3 1 2 5 0 -0.0496 0.0000 0.0000 0.0000 0.0000
 840511 3 0 0 0 3 1 3 0 1 0.5430 0.0000 0.0000 0.0000 0.0000
 840512 3 0 0 0 3 1 3 1 1 0.4281 0.0000 0.0000 0.0000 0.0000
 840513 3 0 0 0 3 1 3 2 0 -0.0481 0.0000 0.0000 0.0000 0.0000
 840514 3 0 0 0 3 1 3 3 0 -0.0491 0.0000 0.0000 0.0000 0.0000
 840515 3 0 0 0 3 1 3 4 0 -0.0493 0.0000 0.0000 0.0000 0.0000
 840516 3 0 0 0 3 1 3 5 0 -0.0495 0.0000 0.0000 0.0000 0.0000
 840517 3 0 0 0 3 1 4 0 1 0.4690 0.0000 0.0000 0.0000 0.0000
 840518 3 0 0 0 3 1 4 1 1 0.3890 0.0000 0.0000 0.0000 0.0000
 840519 3 0 0 0 3 1 4 2 0 -0.0477 0.0000 0.0000 0.0000 0.0000
 840520 3 0 0 0 3 1 4 3 0 -0.0489 0.0000 0.0000 0.0000 0.0000
 840521 3 0 0 0 3 1 4 4 0 -0.0493 0.0000 0.0000 0.0000 0.0000
 840522 3 0 0 0 3 1 4 5 0 -0.0494 0.0000 0.0000 0.0000 0.0000
 840523 3 0 0 0 3 1 5 0 1 0.4193 0.0000 0.0000 0.0000 0.0000
 840524 3 0 0 0 3 1 5 1 1 0.3591 0.0000 0.0000 0.0000 0.0000
 840525 3 0 0 0 3 1 5 2 1 0.5942 0.0000 0.0000 0.0000 0.0000
 840526 3 0 0 0 3 1 5 3 0 -0.0488 0.0000 0.0000 0.0000 0.0000
 840527 3 0 0 0 3 1 5 4 0 -0.0492 0.0000 0.0000 0.0000 0.0000
 840528 3 0 0 0 3 1 5 5 0 -0.0494 0.0000 0.0000 0.0000 0.0000
 840529 3 0 0 0 3 2 0 0 0 -0.0800 0.0000 0.0000 0.0000 0.0000
 840530 3 0 0 0 3 2 0 1 1 0.7855 0.0000 0.0000 0.0000 0.0000
 840531 3 0 0 0 3 2 0 2 0 -0.0491 0.0000 0.0000 0.0000 0.0000
 840532 3 0 0 0 3 2 0 3 0 -0.0495 0.0000 0.0000 0.0000 0.0000
 840533 3 0 0 0 3 2 0 4 0 -0.0497 0.0000 0.0000 0.0000 0.0000
 840534 3 0 0 0 3 2 0 5 0 -0.0497 0.0000 0.0000 0.0000 0.0000
 840535 3 0 0 0 3 2 1 0 1 0.9780 0.0000 0.0000 0.0000 0.0000
 840536 3 0 0 0 3 2 1 1 1 0.6063 0.0000 0.0000 0.0000 0.0000
 840537 3 0 0 0 3 2 1 2 0 -0.0489 0.0000 0.0000 0.0000 0.0000
 840538 3 0 0 0 3 2 1 3 0 -0.0494 0.0000 0.0000 0.0000 0.0000
 840539 3 0 0 0 3 2 1 4 0 -0.0496 0.0000 0.0000 0.0000 0.0000
 840540 3 0 0 0 3 2 1 5 0 -0.0497 0.0000 0.0000 0.0000 0.0000
 840541 3 0 0 0 3 2 2 0 1 0.6693 0.0000 0.0000 0.0000 0.0000
 840542 3 0 0 0 3 2 2 1 1 0.5069 0.0000 0.0000 0.0000 0.0000
 840543 3 0 0 0 3 2 2 2 0 -0.0487 0.0000 0.0000 0.0000 0.0000
 840544 3 0 0 0 3 2 2 3 0 -0.0493 0.0000 0.0000 0.0000 0.0000
 840545 3 0 0 0 3 2 2 4 0 -0.0495 0.0000 0.0000 0.0000 0.0000
 840546 3 0 0 0 3 2 2 5 0 -0.0496 0.0000 0.0000 0.0000 0.0000
 840547 3 0 0 0 3 2 3 0 1 0.5408 0.0000 0.0000 0.0000 0.0000
 840548 3 0 0 0 3 2 3 1 1 0.4434 0.0000 0.0000 0.0000 0.0000
 840549 3 0 0 0 3 2 3 2 0 -0.0485 0.0000 0.0000 0.0000 0.0000
 840550 3 0 0 0 3 2 3 3 0 -0.0492 0.0000 0.0000 0.0000 0.0000
 840551 3 0 0 0 3 2 3 4 0 -0.0494 0.0000 0.0000 0.0000 0.0000
 840552 3 0 0 0 3 2 3 5 0 -0.0495 0.0000 0.0000 0.0000 0.0000
 840553 3 0 0 0 3 2 4 0 1 0.4663 0.0000 0.0000 0.0000 0.0000
 840554 3 0 0 0 3 2 4 1 1 0.3988 0.0000 0.0000 0.0000 0.0000
 840555 3 0 0 0 3 2 4 2 0 -0.0482 0.0000 0.0000 0.0000 0.0000
 840556 3 0 0 0 3 2 4 3 0 -0.0491 0.0000 0.0000 0.0000 0.0000
 840557 3 0 0 0 3 2 4 4 0 -0.0493 0.0000 0.0000 0.0000 0.0000
 840558 3 0 0 0 3 2 4 5 0 -0.0495 0.0000 0.0000 0.0000 0.0000
 840559 3 0 0 0 3 2 5 0 1 0.4162 0.0000 0.0000 0.0000 0.0000
 840560 3 0 0 0 3 2 5 1 1 0.3655 0.0000 0.0000 0.0000 0.0000
 840561 3 0 0 0 3 2 5 2 0 -0.0480 0.0000 0.0000 0.0000 0.0000
 840562 3 0 0 0 3 2 5 3 0 -0.0490 0.0000 0.0000 0.0000 0.0000
 840563 3 0 0 0 3 2 5 4 0 -0.0493 0.0000 0.0000 0.0000 0.0000
 840564 3 0 0 0 3 2 5 5 0 -0.0494 0.0000 0.0000 0.0000 0.0000
 840565 3 0 0 0 3 3 0 0 0 -0.0800 0.0000 0.0000 0.0000 0.0000
 840566 3 0 0 0 3 3 0 1 1 0.9531 0.0000 0.0000 0.0000 0.0000
 840567 3 0 0 0 3 3 0 2 0 -0.0493 0.0000 0.0000 0.0000 0.0000
 840568 3 0 0 0 3 3 0 3 0 -0.0496 0.0000 0.0000 0.0000 0.0000
 840569 3 0 0 0 3 3 0 4 0 -0.0497 0.0000 0.0000 0.0000 0.0000
 840570 3 0 0 0 3 3 0 5 0 -0.0498 0.0000 0.0000 0.0000 0.0000
 840571 3 0 0 0 3 3 1 0 1 0.9859 0.0000 0.0000 0.0000 0.0000
 840572 3 0 0 0 3 3 1 1 1 0.6765 0.0000 0.0000 0.0000 0.0000
 840573 3 0 0 0 3 3 1 2 0 -0.0491 0.0000 0.0000 0.0000 0.0000
 840574 3 0 0 0 3 3 1 3 0 -0.0495 0.0000 0.0000 0.0000 0.0000
 840575 3 0 0 0 3 3 1 4 0 -0.0496 0.0000 0.0000 0.0000 0.0000
 840576 3 0 0 0 3 3 1 5 0 -0.0497 0.0000 0.0000 0.0000 0.0000
 840577 3 0 0 0 3 3 2 0 1 0.6706 0.0000 0.0000 0.0000 0.0000
 840578 3 0 0 0 3 3 2 1 1 0.5437 0.0000 0.0000 0.0000 0.0000
 840579 3 0 0 0 3 3 2 2 0 -0.0489 0.0000 0.0000 0.0000 0.0000
 840580 3 0 0 0 3 3 2 3 0 -0.0494 0.0000 0.0000 0.0000 0.0000
 840581 3 0 0 0 3 3 2 4 0 -0.0496 0.0000 0.0000 0.0000 0.0000
 840582 3 0 0 0 3 3 2 5 0 -0.0497 0.0000 0.0000 0.0000 0.0000
 840583 3 0 0 0 3 3 3 0 1 0.5403 0.0000 0.0000 0.0000 0.0000
 840584 3 0 0 0 3 3 3 1 1 0.4655 0.0000 0.0000 0.0000 0.0000
 840585 3 0 0 0 3 3 3 2 0 -0.0487 0.0000 0.0000 0.0000 0.0000
 840586 3 0 0 0 3 3 3 3 0 -0.0493 0.0000 0.0000 0.0000 0.0000
 840587 3 0 0 0 3 3 3 4 0 -0.0495 0.0000 0.0000 0.0000 0.0000
 840588 3 0 0 0 3 3 3 5 0 -0.0496 0.0000 0.0000 0.0000 0.0000
 840589 3 0 0 0 3 3 4 0 1 0.4650 0.0000 0.0000 0.0000 0.0000
 840590 3 0 0 0 3 3 4 1 1 0.4132 0.0000 0.0000 0.0000 0.0000
 840591 3 0 0 0 3 3 4 2 0 -0.0485 0.0000 0.0000 0.0000 0.0000
 840592 3 0 0 0 3 3 4 3 0 -0.0492 0.0000 0.0000 0.0000 0.0000
 840593 3 0 0 0 3 3 4 4 0 -0.0494 0.0000 0.0000 0.0000 0.0000
 840594 3 0 0 0 3 3 4 5 0 -0.0495 0.0000 0.0000 0.0000 0.0000
 840595 3 0 0 0 3 3 5 0 1 0.4146 0.0000 0.0000 0.0000 0.0000
 840596 3 0 0 0 3 3 5 1 1 0.3754 0.0000 0.0000 0.0000 0.0000
 840597 3 0 0 0 3 3 5 2 0 -0.0484 0.0000 0.0000 0.0000 0.0000
 840598 3 0 0 0 3 3 5 3 0 -0.0491 0.0000 0.0000 0.0000 0.0000
 840599 3 0 0 0 3 3 5 4 0 -0.0493 0.0000 0.0000 0.0000 0.0000
 840600 3 0 0 0 3 3 5 5 0 -0.0495 0.0000 0.0000 0.0000 0.0000
 840601 3 0 0 0 3 4 0 0 0 -0.0800 0.0000 0.0000 0.0000 0.0000
 840602 3 0 0 0 3 4 0 1 1 1.4423 0.0000 0.0000 0.0000 0.0000
 840603 3 0 0 0 3 4 0 2 0 -0.0495 0.0000 0.0000 0.0000 0.0000
 840604 3 0 0 0 3 4 0 3 0 -0.0497 0.0000 0.0000 0.0000 0.0000
 840605 3 0 0 0 3 4 0 4 0 -0.0498 0.0000 0.0000 0.0000 0.0000
 840606 3 0 0 0 3 4 0 5 0 -0.0498 0.0000 0.0000 0.0000 0.0000
 840607 3 0 0 0 3 4 1 0 1 0.9968 0.0000 0.0000 0.0000 0.0000
 840608 3 0 0 0 3 4 1 1 1 0.8102 0.0000 0.0000 0.0000 0.0000
 840609 3 0 0 0 3 4 1 2 0 -0.0493 0.0000 0.0000 0.0000 0.0000
 840610 3 0 0 0 3 4 1 3 0 -0.0496 0.0000 0.0000 0.0000 0.0000
 840611 3 0 0 0 3 4 1 4 0 -0.0497 0.0000 0.0000 0.0000 0.0000
 840612 3 0 0 0 3 4 1 5 0 -0.0498 0.0000 0.0000 0.0000 0.0000
 840613 3 0 0 0 3 4 2 0 1 0.6736 0.0000 0.0000 0.0000 0.0000
 840614 3 0 0 0 3 4 2 1 1 0.6022 0.0000 0.0000 0.0000 0.0000
 840615 3 0 0 0 3 4 2 2 0 -0.0491 0.0000 0.0000 0.0000 0.0000
 840616 3 0 0 0 3 4 2 3 0 -0.0495 0.0000 0.0000 0.0000 0.0000
 840617 3 0 0 0 3 4 2 4 0 -0.0496 0.0000 0.0000 0.0000 0.0000
 840618 3 0 0 0 3 4 2 5 0 -0.0497 0.0000 0.0000 0.0000 0.0000
 840619 3 0 0 0 3 4 3 0 1 0.5411 0.0000 0.0000 0.0000 0.0000
 840620 3 0 0 0 3 4 3 1 1 0.4979 0.0000 0.0000 0.0000 0.0000
 840621 3 0 0 0 3 4 3 2 0 -0.0489 0.0000 0.0000 0.0000 0.0000
 840622 3 0 0 0 3 4 3 3 0 -0.0494 0.0000 0.0000 0.0000 0.0000
 840623 3 0 0 0 3 4 3 4 0 -0.0495 0.0000 0.0000 0.0000 0.0000
 840624 3 0 0 0 3 4 3 5 0 -0.0496 0.0000 0.0000 0.0000 0.0000
 840625 3 0 0 0 3 4 4 0 1 0.4648 0.0000 0.0000 0.0000 0.0000
 840626 3 0 0 0 3 4 4 1 1 0.4337 0.0000 0.0000 0.0000 0.0000
 840627 3 0 0 0 3 4 4 2 0 -0.0488 0.0000 0.0000 0.0000 0.0000
 840628 3 0 0 0 3 4 4 3 0 -0.0493 0.0000 0.0000 0.0000 0.0000
 840629 3 0 0 0 3 4 4 4 0 -0.0495 0.0000 0.0000 0.0000 0.0000
 840630 3 0 0 0 3 4 4 5 0 -0.0496 0.0000 0.0000 0.0000 0.0000
 840631 3 0 0 0 3 4 5 0 1 0.4138 0.0000 0.0000 0.0000 0.0000
 840632 3 0 0 0 3 4 5 1 1 0.3892 0.0000 0.0000 0.0000 0.0000
 840633 3 0 0 0 3 4 5 2 0 -0.0486 0.0000 0.0000 0.0000 0.0000
 840634 3 0 0 0 3 4 5 3 0 -0.0492 0.0000 0.0000 0.0000 0.0000
 840635 3 0 0 0 3 4 5 4 0 -0.0494 0.0000 0.0000 0.0000 0.0000
 840636 3 0 0 0 3 4 5 5 0 -0.0495 0.0000 0.0000 0.0000 0.0000
 840637 3 0 0 0 3 5 0 0 0 -0.0800 0.0000 0.0000 0.0000 0.0000
 840638 3 0 0 0 3 5 0 1 0 -0.0488 0.0000 0.0000 0.0000 0.0000
 840639 3 0 0 0 3 5 0 2 0 -0.0496 0.0000 0.0000 0.0000 0.0000
 840640 3 0 0 0 3 5 0 3 0 -0.0498 0.0000 0.0000 0.0000 0.0000
 840641 3 0 0 0 3 5 0 4 0 -0.0498 0.0000 0.0000 0.0000 0.0000
 840642 3 0 0 0 3 5 0 5 0 -0.0499 0.0000 0.0000 0.0000 0.0000
 840643 3 0 0 0 3 5 1 0 1 1.0110 0.0000 0.0000 0.0000 0.0000
 840644 3 0 0 0 3 5 1 1 1 1.3439 0.0000 0.0000 0.0000 0.0000
 840645 3 0 0 0 3 5 1 2 0 -0.0494 0.0000 0.0000 0.0000 0.0000
 840646 3 0 0 0 3 5 1 3 0 -0.0497 0.0000 0.0000 0.0000 0.0000
 840647 3 0 0 0 3 5 1 4 0 -0.0498 0.0000 0.0000 0.0000 0.0000
 840648 3 0 0 0 3 5 1 5 0 -0.0498 0.0000 0.0000 0.0000 0.0000
 840649 3 0 0 0 3 5 2 0 1 0.6780 0.0000 0.0000 0.0000 0.0000
 840650 3 0 0 0 3 5 2 1 1 0.7186 0.0000 0.0000 0.0000 0.0000
 840651 3 0 0 0 3 5 2 2 0 -0.0493 0.0000 0.0000 0.0000 0.0000
 840652 3 0 0 0 3 5 2 3 0 -0.0496 0.0000 0.0000 0.0000 0.0000
 840653 3 0 0 0 3 5 2 4 0 -0.0497 0.0000 0.0000 0.0000 0.0000
 840654 3 0 0 0 3 5 2 5 0 -0.0497 0.0000 0.0000 0.0000 0.0000
 840655 3 0 0 0 3 5 3 0 1 0.5429 0.0000 0.0000 0.0000 0.0000
 840656 3 0 0 0 3 5 3 1 1 0.5507 0.0000 0.0000 0.0000 0.0000
 840657 3 0 0 0 3 5 3 2 0 -0.0491 0.0000 0.0000 0.0000 0.0000
 840658 3 0 0 0 3 5 3 3 0 -0.0494 0.0000 0.0000 0.0000 0.0000
 840659 3 0 0 0 3 5 3 4 0 -0.0496 0.0000 0.0000 0.0000 0.0000
 840660 3 0 0 0 3 5 3 5 0 -0.0497 0.0000 0.0000 0.0000 0.0000
 840661 3 0 0 0 3 5 4 0 1 0.4654 0.0000 0.0000 0.0000 0.0000
 840662 3 0 0 0 3 5 4 1 1 0.4640 0.0000 0.0000 0.0000 0.0000
 840663 3 0 0 0 3 5 4 2 0 -0.0489 0.0000 0.0000 0.0000 0.0000
 840664 3 0 0 0 3 5 4 3 0 -0.0493 0.0000 0.0000 0.0000 0.0000
 840665 3 0 0 0 3 5 4 4 0 -0.0495 0.0000 0.0000 0.0000 0.0000
 840666 3 0 0 0 3 5 4 5 0 -0.0496 0.0000 0.0000 0.0000 0.0000
 840667 3 0 0 0 3 5 5 0 1 0.4138 0.0000 0.0000 0.0000 0.0000
 840668 3 0 0 0 3 5 5 1 1 0.4089 0.0000 0.0000 0.0000 0.0000
 840669 3 0 0 0 3 5 5 2 0 -0.0488 0.0000 0.0000 0.0000 0.0000
 840670 3 0 0 0 3 5 5 3 0 -0.0492 0.0000 0.0000 0.0000 0.0000
 840671 3 0 0 0 3 5 5 4 0 -0.0494 0.0000 0.0000 0.0000 0.0000
 840672 3 0 0 0 3 5 5 5 0 -0.0496 0.0000 0.0000 0.0000 0.0000
 840673 3 0 0 0 4 0 0 0 0 0.0448 0.0000 0.0000 0.0000 0.0000
 840674 3 0 0 0 4 0 0 1 0 0.0037 0.0000 0.0000 0.0000 0.0000
 840675 3 0 0 0 4 0 0 2 0 -0.0486 0.0000 0.0000 0.0000 0.0000
 840676 3 0 0 0 4 0 0 3 0 -0.0493 0.0000 0.0000 0.0000 0.0000
 840677 3 0 0 0 4 0 0 4 0 -0.0495 0.0000 0.0000 0.0000 0.0000
 840678 3 0 0 0 4 0 0 5 0 -0.0496 0.0000 0.0000 0.0000 0.0000
 840679 3 0 0 0 4 0 1 0 0 0.0448 0.0000 0.0000 0.0000 0.0000
 840680 3 0 0 0 4 0 1 1 0 0.0037 0.0000 0.0000 0.0000 0.0000
 840681 3 0 0 0 4 0 1 2 0 -0.0482 0.0000 0.0000 0.0000 0.0000
 840682 3 0 0 0 4 0 1 3 0 -0.0492 0.0000 0.0000 0.0000 0.0000
 840683 3 0 0 0 4 0 1 4 0 -0.0494 0.0000 0.0000 0.0000 0.0000
 840684 3 0 0 0 4 0 1 5 0 -0.0496 0.0000 0.0000 0.0000 0.0000
 840685 3 0 0 0 4 0 2 0 0 0.0448 0.0000 0.0000 0.0000 0.0000
 840686 3 0 0 0 4 0 2 1 0 0.0037 0.0000 0.0000 0.0000 0.0000
 840687 3 0 0 0 4 0 2 2 0 -0.0477 0.0000 0.0000 0.0000 0.0000
 840688 3 0 0 0 4 0 2 3 0 -0.0491 0.0000 0.0000 0.0000 0.0000
 840689 3 0 0 0 4 0 2 4 0 -0.0494 0.0000 0.0000 0.0000 0.0000
 840690 3 0 0 0 4 0 2 5 0 -0.0495 0.0000 0.0000 0.0000 0.0000
 840691 3 0 0 0 4 0 3 0 0 0.0448 0.0000 0.0000 0.0000 0.0000
 840692 3 0 0 0 4 0 3 1 0 0.0037 0.0000 0.0000 0.0000 0.0000
 840693 3 0 0 0 4 0 3 2 0 0.0007 0.0000 0.0000 0.0000 0.0000
 840694 3 0 0 0 4 0 3 3 0 -0.0489 0.0000 0.0000 0.0000 0.0000
 840695 3 0 0 0 4 0 3 4 0 -0.0493 0.0000 0.0000 0.0000 0.0000
 840696 3 0 0 0 4 0 3 5 0 -0.0494 0.0000 0.0000 0.0000 0.0000
 840697 3 0 0 0 4 0 4 0 0 0.0448 0.0000 0.0000 0.0000 0.0000
 840698 3 0 0 0 4 0 4 1 0 0.0037 0.0000 0.0000 0.0000 0.0000
 840699 3 0 0 0 4 0 4 2 0 0.0007 0.0000 0.0000 0.0000 0.0000
 840700 3 0 0 0 4 0 4 3 0 -0.0488 0.0000 0.0000 0.0000 0.0000
 840701 3 0 0 0 4 0 4 4 0 -0.0492 0.0000 0.0000 0.0000 0.0000
 840702 3 0 0 0 4 0 4 5 0 -0.0494 0.0000 0.0000 0.0000 0.0000
 840703 3 0 0 0 4 0 5 0 0 0.0448 0.0000 0.0000 0.0000 0.0000
 840704 3 0 0 0 4 0 5 1 0 0.0037 0.0000 0.0000 0.0000 0.0000
 840705 3 0 0 0 4 0 5 2 0 0.0007 0.0000 0.0000 0.0000 0.0000
 840706 3 0 0 0 4 0 5 3 0 -0.0487 0.0000 0.0000 0.0000 0.0000
 840707 3 0 0 0 4 0 5 4 0 -0.0491 0.0000 0.0000 0.0000 0.0000
 840708 3 0 0 0 4 0 5 5 0 -0.0493 0.0000 0.0000 0.0000 0.0000
 840709 3 0 0 0 4 1 0 0 0 -0.0800 0.0000 0.0000 0.0000 0.0000
 840710 3 0 0 0 4 1 0 1 1 0.6939 0.0000 0.0000 0.0000 0.0000
 840711 3 0 0 0 4 1 0 2 0 -0.0489 0.0000 0.0000 0.0000 0.0000
 840712 3 0 0 0 4 1 0 3 0 -0.0494 0.0000 0.0000 0.0000 0.0000
 840713 3 0 0 0 4 1 0 4 0 -0.0496 0.0000 0.0000 0.0000 0.0000
 840714 3 0 0 0 4 1 0 5 0 -0.0497 0.0000 0.0000 0.0000 0.0000
 840715 3 0 0 0 4 1 1 0 1 0.9732 0.0000 0.0000 0.0000 0.0000
 840716 3 0 0 0 4 1 1 1 1 0.5616 0.0000 0.0000 0.0000 0.0000
 840717 3 0 0 0 4 1 1 2 0 -0.0486 0.0000 0.0000 0.0000 0.0000
 840718 3 0 0 0 4 1 1 3 0 -0.0493 0.0000 0.0000 0.0000 0.0000
 840719 3 0 0 0 4 1 1 4 0 -0.0495 0.0000 0.0000 0.0000 0.0000
 840720 3 0 0 0 4 1 1 5 0 -0.0496 0.0000 0.0000 0.0000 0.0000
 840721 3 0 0 0 4 1 2 0 1 0.6700 0.0000 0.0000 0.0000 0.0000
 840722 3 0 0 0 4 1 2 1 1 0.4819 0.0000 0.0000 0.0000 0.0000
 840723 3 0 0 0 4 1 2 2 0 -0.0484 0.0000 0.0000 0.0000 0.0000
 840724 3 0 0 0 4 1 2 3 0 -0.0492 0.0000 0.0000 0.0000 0.0000
 840725 3 0 0 0 4 1 2 4 0 -0.0494 0.0000 0.0000 0.0000 0.0000
 840726 3 0 0 0 4 1 2 5 0 -0.0496 0.0000 0.0000 0.0000 0.0000
 840727 3 0 0 0 4 1 3 0 1 0.5430 0.0000 0.0000 0.0000 0.0000
 840728 3 0 0 0 4 1 3 1 1 0.4281 0.0000 0.0000 0.0000 0.0000
 840729 3 0 0 0 4 1 3 2 0 -0.0481 0.0000 0.0000 0.0000 0.0000
 840730 3 0 0 0 4 1 3 3 0 -0.0491 0.0000 0.0000 0.0000 0.0000
 840731 3 0 0 0 4 1 3 4 0 -0.0493 0.0000 0.0000 0.0000 0.0000
 840732 3 0 0 0 4 1 3 5 0 -0.0495 0.0000 0.0000 0.0000 0.0000
 840733 3 0 0 0 4 1 4 0 1 0.4690 0.0000 0.0000 0.0000 0.0000
 840734 3 0 0 0 4 1 4 1 1 0.3890 0.0000 0.0000 0.0000 0.0000
 840735 3 0 0 0 4 1 4 2 0 -0.0477 0.0000 0.0000 0.0000 0.0000
 840736 3 0 0 0 4 1 4 3 0 -0.0489 0.0000 0.0000 0.0000 0.0000
 840737 3 0 0 0 4 1 4 4 0 -0.0493 0.0000 0.0000 0.0000 0.0000
 840738 3 0 0 0 4 1 4 5 0 -0.0494 0.0000 0.0000 0.0000 0.0000
 840739 3 0 0 0 4 1 5 0 1 0.4193 0.0000 0.0000 0.0000 0.0000
 840740 3 0 0 0 4 1 5 1 1 0.3591 0.0000 0.0000 0.0000 0.0000
 840741 3 0 0 0 4 1 5 2 1 0.5942 0.0000 0.0000 0.0000 0.0000
 840742 3 0 0 0 4 1 5 3 0 -0.0488 0.0000 0.0000 0.0000 0.0000
 840743 3 0 0 0 4 1 5 4 0 -0.0492 0.0000 0.0000 0.0000 0.0000
 840744 3 0 0 0 4 1 5 5 0 -0.0494 0.0000 0.0000 0.0000 0.0000
 840745 3 0 0 0 4 2 0 0 0 -0.0800 0.0000 0.0000 0.0000 0.0000
 840746 3 0 0 0 4 2 0 1 1 0.7855 0.0000 0.0000 0.0000 0.0000
 840747 3 0 0 0 4 2 0 2 0 -0.0491 0.0000 0.0000 0.0000 0.0000
 840748 3 0 0 0 4 2 0 3 0 -0.0495 0.0000 0.0000 0.0000 0.0000
 840749 3 0 0 0 4 2 0 4 0 -0.0497 0.0000 0.0000 0.0000 0.0000
 840750 3 0 0 0 4 2 0 5 0 -0.0497 0.0000 0.0000 0.0000 0.0000
 840751 3 0 0 0 4 2 1 0 1 0.9780 0.0000 0.0000 0.0000 0.0000
 840752 3 0 0 0 4 2 1 1 1 0.6063 0.0000 0.0000 0.0000 0.0000
 840753 3 0 0 0 4 2 1 2 0 -0.0489 0.0000 0.0000 0.0000 0.0000
 840754 3 0 0 0 4 2 1 3 0 -0.0494 0.0000 0.0000 0.0000 0.0000
 840755 3 0 0 0 4 2 1 4 0 -0.0496 0.0000 0.0000 0.0000 0.0000
 840756 3 0 0 0 4 2 1 5 0 -0.0497 0.0000 0.0000 0.0000 0.0000
 840757 3 0 0 0 4 2 2 0 1 0.6693 0.0000 0.0000 0.0000 0.0000
 840758 3 0 0 0 4 2 2 1 1 0.5069 0.0000 0.0000 0.0000 0.0000
 840759 3 0 0 0 4 2 2 2 0 -0.0487 0.0000 0.0000 0.0000 0.0000
 840760 3 0 0 0 4 2 2 3 0 -0.0493 0.0000 0.0000 0.0000 0.0000
 840761 3 0 0 0 4 2 2 4 0 -0.0495 0.0000 0.0000 0.0000 0.0000
 840762 3 0 0 0 4 2 2 5 0 -0.0496 0.0000 0.0000 0.0000 0.0000
 840763 3 0 0 0 4 2 3 0 1 0.5408 0.0000 0.0000 0.0000 0.0000
 840764 3 0 0 0 4 2 3 1 1 0.4434 0.0000 0.0000 0.0000 0.0000
 840765 3 0 0 0 4 2 3 2 0 -0.0485 0.0000 0.0000 0.0000 0.0000
 840766 3 0 0 0 4 2 3 3 0 -0.0492 0.0000 0.0000 0.0000 0.0000
 840767 3 0 0 0 4 2 3 4 0 -0.0494 0.0000 0.0000 0.0000 0.0000
 840768 3 0 0 0 4 2 3 5 0 -0.0495 0.0000 0.0000 0.0000 0.0000
 840769 3 0 0 0 4 2 4 0 1 0.4663 0.0000 0.0000 0.0000 0.0000
 840770 3 0 0 0 4 2 4 1 1 0.3988 0.0000 0.0000 0.0000 0.0000
 840771 3 0 0 0 4 2 4 2 0 -0.0482 0.0000 0.0000 0.0000 0.0000
 840772 3 0 0 0 4 2 4 3 0 -0.0491 0.0000 0.0000 0.0000 0.0000
 840773 3 0 0 0 4 2 4 4 0 -0.0493 0.0000 0.0000 0.0000 0.0000
 840774 3 0 0 0 4 2 4 5 0 -0.0495 0.0000 0.0000 0.0000 0.0000
 840775 3 0 0 0 4 2 5 0 1 0.4162 0.0000 0.0000 0.0000 0.0000
 840776 3 0 0 0 4 2 5 1 1 0.3655 0.0000 0.0000 0.0000 0.0000
 840777 3 0 0 0 4 2 5 2 0 -0.0480 0.0000 0.0000 0.0000 0.0000
 840778 3 0 0 0 4 2 5 3 0 -0.0490 0.0000 0.0000 0.0000 0.0000
 840779 3 0 0 0 4 2 5 4 0 -0.0493 0.0000 0.0000 0.0000 0.0000
 840780 3 0 0 0 4 2 5 5 0 -0.0494 0.0000 0.0000 0.0000 0.0000
 840781 3 0 0 0 4 3 0 0 0 -0.0800 0.0000 0.0000 0.0000 0.0000
 840782 3 0 0 0 4 3 0 1 1 0.9531 0.0000 0.0000 0.0000 0.0000
 840783 3 0 0 0 4 3 0 2 0 -0.0493 0.0000 0.0000 0.0000 0.0000
 840784 3 0 0 0 4 3 0 3 0 -0.0496 0.0000 0.0000 0.0000 0.0000
 840785 3 0 0 0 4 3 0 4 0 -0.0497 0.0000 0.0000 0.0000 0.0000
 840786 3 0 0 0 4 3 0 5 0 -0.0498 0.0000 0.0000 0.0000 0.0000
 840787 3 0 0 0 4 3 1 0 1 0.9859 0.0000 0.0000 0.0000 0.0000
 840788 3 0 0 0 4 3 1 1 1 0.6765 0.0000 0.0000 0.0000 0.0000
 840789 3 0 0 0 4 3 1 2 0 -0.0491 0.0000 0.0000 0.0000 0.0000
 840790 3 0 0 0 4 3 1 3 0 -0.0495 0.0000 0.0000 0.0000 0.0000
 840791 3 0 0 0 4 3 1 4 0 -0.0496 0.0000 0.0000 0.0000 0.0000
 840792 3 0 0 0 4 3 1 5 0 -0.0497 0.0000 0.0000 0.0000 0.0000
 840793 3 0 0 0 4 3 2 0 1 0.6706 0.0000 0.0000 0.0000 0.0000
 840794 3 0 0 0 4 3 2 1 1 0.5437 0.0000 0.0000 0.0000 0.0000
 840795 3 0 0 0 4 3 2 2 0 -0.0489 0.0000 0.0000 0.0000 0.0000
 840796 3 0 0 0 4 3 2 3 0 -0.0494 0.0000 0.0000 0.0000 0.0000
 840797 3 0 0 0 4 3 2 4 0 -0.0496 0.0000 0.0000 0.0000 0.0000
 840798 3 0 0 0 4 3 2 5 0 -0.0497 0.0000 0.0000 0.0000 0.0000
 840799 3 0 0 0 4 3 3 0 1 0.5403 0.0000 0.0000 0.0000 0.0000
 840800 3 0 0 0 4 3 3 1 1 0.4655 0.0000 0.0000 0.0000 0.0000
 840801 3 0 0 0 4 3 3 2 0 -0.0487 0.0000 0.0000 0.0000 0.0000
 840802 3 0 0 0 4 3 3 3 0 -0.0493 0.0000 0.0000 0.0000 0.0000
 840803 3 0 0 0 4 3 3 4 0 -0.0495 0.0000 0.0000 0.0000 0.0000
 840804 3 0 0 0 4 3 3 5 0 -0.0496 0.0000 0.0000 0.0000 0.0000
 840805 3 0 0 0 4 3 4 0 1 0.4650 0.0000 0.0000 0.0000 0.0000
 840806 3 0 0 0 4 3 4 1 1 0.4132 0.0000 0.0000 0.0000 0.0000
 840807 3 0 0 0 4 3 4 2 0 -0.0485 0.0000 0.0000 0.0000 0.0000
 840808 3 0 0 0 4 3 4 3 0 -0.0492 0.0000 0.0000 0.0000 0.0000
 840809 3 0 0 0 4 3 4 4 0 -0.0494 0.0000 0.0000 0.0000 0.0000
 840810 3 0 0 0 4 3 4 5 0 -0.0495 0.0000 0.0000 0.0000 0.0000
 840811 3 0 0 0 4 3 5 0 1 0.4146 0.0000 0.0000 0.0000 0.0000
 840812 3 0 0 0 4 3 5 1 1 0.3754 0.0000 0.0000 0.0000 0.0000
 840813 3 0 0 0 4 3 5 2 0 -0.0484 0.0000 0.0000 0.0000 0.0000
 840814 3 0 0 0 4 3 5 3 0 -0.0491 0.0000 0.0000 0.0000 0.0000
 840815 3 0 0 0 4 3 5 4 0 -0.0493 0.0000 0.0000 0.0000 0.0000
 840816 3 0 0 0 4 3 5 5 0 -0.0495 0.0000 0.0000 0.0000 0.0000
 840817 3 0 0 0 4 4 0 0 0 -0.0800 0.0000 0.0000 0.0000 0.0000
 840818 3 0 0 0 4 4 0 1 1 1.4423 0.0000 0.0000 0.0000 0.0000
 840819 3 0 0 0 4 4 0 2 0 -0.0495 0.0000 0.0000 0.0000 0.0000
 840820 3 0 0 0 4 4 0 3 0 -0.0497 0.0000 0.0000 0.0000 0.0000
 840821 3 0 0 0 4 4 0 4 0 -0.0498 0.0000 0.0000 0.0000 0.0000
 840822 3 0 0 0 4 4 0 5 0 -0.0498 0.0000 0.0000 0.0000 0.0000
 840823 3 0 0 0 4 4 1 0 1 0.9968 0.0000 0.0000 0.0000 0.0000
 840824 3 0 0 0 4 4 1 1 1 0.8102 0.0000 0.0000 0.0000 0.0000
 840825 3 0 0 0 4 4 1 2 0 -0.0493 0.0000 0.0000 0.0000 0.0000
 840826 3 0 0 0 4 4 1 3 0 -0.0496 0.0000 0.0000 0.0000 0.0000
 840827 3 0 0 0 4 4 1 4 0 -0.0497 0.0000 0.0000 0.0000 0.0000
 840828 3 0 0 0 4 4 1 5 0 -0.0498 0.0000 0.0000 0.0000 0.0000
 840829 3 0 0 0 4 4 2 0 1 0.6736 0.0000 0.0000 0.0000 0.0000
 840830 3 0 0 0 4 4 2 1 1 0.6022 0.0000 0.0000 0.0000 0.0000
 840831 3 0 0 0 4 4 2 2 0 -0.0491 0.0000 0.0000 0.0000 0.0000
 840832 3 0 0 0 4 4 2 3 0 -0.0495 0.0000 0.0000 0.0000 0.0000
 840833 3 0 0 0 4 4 2 4 0 -0.0496 0.0000 0.0000 0.0000 0.0000
 840834 3 0 0 0 4 4 2 5 0 -0.0497 0.0000 0.0000 0.0000 0.0000
 840835 3 0 0 0 4 4 3 0 1 0.5411 0.0000 0.0000 0.0000 0.0000
 840836 3 0 0 0 4 4 3 1 1 0.4979 0.0000 0.0000 0.0000 0.0000
 840837 3 0 0 0 4 4 3 2 0 -0.0489 0.0000 0.0000 0.0000 0.0000
 840838 3 0 0 0 4 4 3 3 0 -0.0494 0.0000 0.0000 0.0000 0.0000
 840839 3 0 0 0 4 4 3 4 0 -0.0495 0.0000 0.0000 0.0000 0.0000
 840840 3 0 0 0 4 4 3 5 0 -0.0496 0.0000 0.0000 0.0000 0.0000
 840841 3 0 0 0 4 4 4 0 1 0.4648 0.0000 0.0000 0.0000 0.0000
 840842 3 0 0 0 4 4 4 1 1 0.4337 0.0000 0.0000 0.0000 0.0000
 840843 3 0 0 0 4 4 4 2 0 -0.0488 0.0000 0.0000 0.0000 0.0000
 840844 3 0 0 0 4 4 4 3 0 -0.0493 0.0000 0.0000 0.0000 0.0000
 840845 3 0 0 0 4 4 4 4 0 -0.0495 0.0000 0.0000 0.0000 0.0000
 840846 3 0 0 0 4 4 4 5 0 -0.0496 0.0000 0.0000 0.0000 0.0000
 840847 3 0 0 0 4 4 5 0 1 0.4138 0.0000 0.0000 0.0000 0.0000
 840848 3 0 0 0 4 4 5 1 1 0.3892 0.0000 0.0000 0.0000 0.0000
 840849 3 0 0 0 4 4 5 2 0 -0.0486 0.0000 0.0000 0.0000 0.0000
 840850 3 0 0 0 4 4 5 3 0 -0.0492 0.0000 0.0000 0.0000 0.0000
 840851 3 0 0 0 4 4 5 4 0 -0.0494 0.0000 0.0000 0.0000 0.0000
 840852 3 0 0 0 4 4 5 5 0 -0.0495 0.0000 0.0000 0.0000 0.0000
 840853 3 0 0 0 4 5 0 0 0 -0.0800 0.0000 0.0000 0.0000 0.0000
 840854 3 0 0 0 4 5 0 1 0 -0.0488 0.0000 0.0000 0.0000 0.0000
 840855 3 0 0 0 4 5 0 2 0 -0.0496 0.0000 0.0000 0.0000 0.0000
 840856 3 0 0 0 4 5 0 3 0 -0.0498 0.0000 0.0000 0.0000 0.0000
 840857 3 0 0 0 4 5 0 4 0 -0.0498 0.0000 0.0000 0.0000 0.0000
 840858 3 0 0 0 4 5 0 5 0 -0.0499 0.0000 0.0000 0.0000 0.0000
 840859 3 0 0 0 4 5 1 0 1 1.0110 0.0000 0.0000 0.0000 0.0000
 840860 3 0 0 0 4 5 1 1 1 1.3439 0.0000 0.0000 0.0000 0.0000
 840861 3 0 0 0 4 5 1 2 0 -0.0494 0.0000 0.0000 0.0000 0.0000
 840862 3 0 0 0 4 5 1 3 0 -0.0497 0.0000 0.0000 0.0000 0.0000
 840863 3 0 0 0 4 5 1 4 0 -0.0498 0.0000 0.0000 0.0000 0.0000
 840864 3 0 0 0 4 5 1 5 0 -0.0498 0.0000 0.0000 0.0000 0.0000
 840865 3 0 0 0 4 5 2 0 1 0.6780 0.0000 0.0000 0.0000 0.0000
 840866 3 0 0 0 4 5 2 1 1 0.7186 0.0000 0.0000 0.0000 0.0000
 840867 3 0 0 0 4 5 2 2 0 -0.0493 0.0000 0.0000 0.0000 0.0000
 840868 3 0 0 0 4 5 2 3 0 -0.0496 0.0000 0.0000 0.0000 0.0000
 840869 3 0 0 0 4 5 2 4 0 -0.0497 0.0000 0.0000 0.0000 0.0000
 840870 3 0 0 0 4 5 2 5 0 -0.0497 0.0000 0.0000 0.0000 0.0000
 840871 3 0 0 0 4 5 3 0 1 0.5429 0.0000 0.0000 0.0000 0.0000
 840872 3 0 0 0 4 5 3 1 1 0.5507 0.0000 0.0000 0.0000 0.0000
 840873 3 0 0 0 4 5 3 2 0 -0.0491 0.0000 0.0000 0.0000 0.0000
 840874 3 0 0 0 4 5 3 3 0 -0.0494 0.0000 0.0000 0.0000 0.0000
 840875 3 0 0 0 4 5 3 4 0 -0.0496 0.0000 0.0000 0.0000 0.0000
 840876 3 0 0 0 4 5 3 5 0 -0.0497 0.0000 0.0000 0.0000 0.0000
 840877 3 0 0 0 4 5 4 0 1 0.4654 0.0000 0.0000 0.0000 0.0000
 840878 3 0 0 0 4 5 4 1 1 0.4640 0.0000 0.0000 0.0000 0.0000
 840879 3 0 0 0 4 5 4 2 0 -0.0489 0.0000 0.0000 0.0000 0.0000
 840880 3 0 0 0 4 5 4 3 0 -0.0493 0.0000 0.0000 0.0000 0.0000
 840881 3 0 0 0 4 5 4 4 0 -0.0495 0.0000 0.0000 0.0000 0.0000
 840882 3 0 0 0 4 5 4 5 0 -0.0496 0.0000 0.0000 0.0000 0.0000
 840883 3 0 0 0 4 5 5 0 1 0.4138 0.0000 0.0000 0.0000 0.0000
 840884 3 0 0 0 4 5 5 1 1 0.4089 0.0000 0.0000 0.0000 0.0000
 840885 3 0 0 0 4 5 5 2 0 -0.0488 0.0000 0.0000 0.0000 0.0000
 840886 3 0 0 0 4 5 5 3 0 -0.0492 0.0000 0.0000 0.0000 0.0000
 840887 3 0 0 0 4 5 5 4 0 -0.0494 0.0000 0.0000 0.0000 0.0000
 840888 3 0 0 0 4 5 5 5 0 -0.0496 0.0000 0.0000 0.0000 0.0000
 840889 3 0 0 0 5 0 0 0 0 0.0436 0.0000 0.0000 0.0000 0.0000
 840890 3 0 0 0 5 0 0 1 0 0.0037 0.0000 0.0000 0.0000 0.0000
 840891 3 0 0 0 5 0 0 2 0 -0.0486 0.0000 0.0000 0.0000 0.0000
 840892 3 0 0 0 5 0 0 3 0 -0.0493 0.0000 0.0000 0.0000 0.0000
 840893 3 0 0 0 5 0 0 4 0 -0.0495 0.0000 0.0000 0.0000 0.0000
 840894 3 0 0 0 5 0 0 5 0 -0.0496 0.0000 0.0000 0.0000 0.0000
 840895 3 0 0 0 5 0 1 0 0 0.0436 0.0000 0.0000 0.0000 0.0000
 840896 3 0 0 0 5 0 1 1 0 0.0037 0.0000 0.0000 0.0000 0.0000
 840897 3 0 0 0 5 0 1 2 0 -0.0482 0.0000 0.0000 0.0000 0.0000
 840898 3 0 0 0 5 0 1 3 0 -0.0492 0.0000 0.0000 0.0000 0.0000
 840899 3 0 0 0 5 0 1 4 0 -0.0494 0.0000 0.0000 0.0000 0.0000
 840900 3 0 0 0 5 0 1 5 0 -0.0496 0.0000 0.0000 0.0000 0.0000
 840901 3 0 0 0 5 0 2 0 0 0.0436 0.0000 0.0000 0.0000 0.0000
 840902 3 0 0 0 5 0 2 1 0 0.0037 0.0000 0.0000 0.0000 0.0000
 840903 3 0 0 0 5 0 2 2 0 -0.0477 0.0000 0.0000 0.0000 0.0000
 840904 3 0 0 0 5 0 2 3 0 -0.0491 0.0000 0.0000 0.0000 0.0000
 840905 3 0 0 0 5 0 2 4 0 -0.0494 0.0000 0.0000 0.0000 0.0000
 840906 3 0 0 0 5 0 2 5 0 -0.0495 0.0000 0.0000 0.0000 0.0000
 840907 3 0 0 0 5 0 3 0 0 0.0436 0.0000 0.0000 0.0000 0.0000
 840908 3 0 0 0 5 0 3 1 0 0.0037 0.0000 0.0000 0.0000 0.0000
 840909 3 0 0 0 5 0 3 2 0 0.0007 0.0000 0.0000 0.0000 0.0000
 840910 3 0 0 0 5 0 3 3 0 -0.0489 0.0000 0.0000 0.0000 0.0000
 840911 3 0 0 0 5 0 3 4 0 -0.0493 0.0000 0.0000 0.0000 0.0000
 840912 3 0 0 0 5 0 3 5 0 -0.0494 0.0000 0.0000 0.0000 0.0000
 840913 3 0 0 0 5 0 4 0 0 0.0436 0.0000 0.0000 0.0000 0.0000
 840914 3 0 0 0 5 0 4 1 0 0.0037 0.0000 0.0000 0.0000 0.0000
 840915 3 0 0 0 5 0 4 2 0 0.0007 0.0000 0.0000 0.0000 0.0000
 840916 3 0 0 0 5 0 4 3 0 -0.0488 0.0000 0.0000 0.0000 0.0000
 840917 3 0 0 0 5 0 4 4 0 -0.0492 0.0000 0.0000 0.0000 0.0000
 840918 3 0 0 0 5 0 4 5 0 -0.0494 0.0000 0.0000 0.0000 0.0000
 840919 3 0 0 0 5 0 5 0 0 0.0436 0.0000 0.0000 0.0000 0.0000
 840920 3 0 0 0 5 0 5 1 0 0.0037 0.0000 0.0000 0.0000 0.0000
 840921 3 0 0 0 5 0 5 2 0 0.0007 0.0000 0.0000 0.0000 0.0000
 840922 3 0 0 0 5 0 5 3 0 -0.0487 0.0000 0.0000 0.0000 0.0000
 840923 3 0 0 0 5 0 5 4 0 -0.0491 0.0000 0.0000 0.0000 0.0000
 840924 3 0 0 0 5 0 5 5 0 -0.0493 0.0000 0.0000 0.0000 0.0000
 840925 3 0 0 0 5 1 0 0 0 -0.0800 0.0000 0.0000 0.0000 0.0000
 840926 3 0 0 0 5 1 0 1 1 0.6939 0.0000 0.0000 0.0000 0.0000
 840927 3 0 0 0 5 1 0 2 0 -0.0489 0.0000 0.0000 0.0000 0.0000
 840928 3 0 0 0 5 1 0 3 0 -0.0494 0.0000 0.0000 0.0000 0.0000
 840929 3 0 0 0 5 1 0 4 0 -0.0496 0.0000 0.0000 0.0000 0.0000
 840930 3 0 0 0 5 1 0 5 0 -0.0497 0.0000 0.0000 0.0000 0.0000
 840931 3 0 0 0 5 1 1 0 1 0.9732 0.0000 0.0000 0.0000 0.0000
 840932 3 0 0 0 5 1 1 1 1 0.5616 0.0000 0.0000 0.0000 0.0000
 840933 3 0 0 0 5 1 1 2 0 -0.0486 0.0000 0.0000 0.0000 0.0000
 840934 3 0 0 0 5 1 1 3 0 -0.0493 0.0000 0.0000 0.0000 0.0000
 840935 3 0 0 0 5 1 1 4 0 -0.0495 0.0000 0.0000 0.0000 0.0000
 840936 3 0 0 0 5 1 1 5 0 -0.0496 0.0000 0.0000 0.0000 0.0000
 840937 3 0 0 0 5 1 2 0 1 0.6700 0.0000 0.0000 0.0000 0.0000
 840938 3 0 0 0 5 1 2 1 1 0.4819 0.0000 0.0000 0.0000 0.0000
 840939 3 0 0 0 5 1 2 2 0 -0.0484 0.0000 0.0000 0.0000 0.0000
 840940 3 0 0 0 5 1 2 3 0 -0.0492 0.0000 0.0000 0.0000 0.0000
 840941 3 0 0 0 5 1 2 4 0 -0.0494 0.0000 0.0000 0.0000 0.0000
 840942 3 0 0 0 5 1 2 5 0 -0.0496 0.0000 0.0000 0.0000 0.0000
 840943 3 0 0 0 5 1 3 0 1 0.5430 0.0000 0.0000 0.0000 0.0000
 840944 3 0 0 0 5 1 3 1 1 0.4281 0.0000 0.0000 0.0000 0.0000
 840945 3 0 0 0 5 1 3 2 0 -0.0481 0.0000 0.0000 0.0000 0.0000
 840946 3 0 0 0 5 1 3 3 0 -0.0491 0.0000 0.0000 0.0000 0.0000
 840947 3 0 0 0 5 1 3 4 0 -0.0493 0.0000 0.0000 0.0000 0.0000
 840948 3 0 0 0 5 1 3 5 0 -0.0495 0.0000 0.0000 0.0000 0.0000
 840949 3 0 0 0 5 1 4 0 1 0.4690 0.0000 0.0000 0.0000 0.0000
 840950 3 0 0 0 5 1 4 1 1 0.3890 0.0000 0.0000 0.0000 0.0000
 840951 3 0 0 0 5 1 4 2 0 -0.0477 0.0000 0.0000 0.0000 0.0000
 840952 3 0 0 0 5 1 4 3 0 -0.0489 0.0000 0.0000 0.0000 0.0000
 840953 3 0 0 0 5 1 4 4 0 -0.0493 0.0000 0.0000 0.0000 0.0000
 840954 3 0 0 0 5 1 4 5 0 -0.0494 0.0000 0.0000 0.0000 0.0000
 840955 3 0 0 0 5 1 5 0 1 0.4193 0.0000 0.0000 0.0000 0.0000
 840956 3 0 0 0 5 1 5 1 1 0.3591 0.0000 0.0000 0.0000 0.0000
 840957 3 0 0 0 5 1 5 2 1 0.5942 0.0000 0.0000 0.0000 0.0000
 840958 3 0 0 0 5 1 5 3 0 -0.0488 0.0000 0.0000 0.0000 0.0000
 840959 3 0 0 0 5 1 5 4 0 -0.0492 0.0000 0.0000 0.0000 0.0000
 840960 3 0 0 0 5 1 5 5 0 -0.0494 0.0000 0.0000 0.0000 0.0000
 840961 3 0 0 0 5 2 0 0 0 -0.0800 0.0000 0.0000 0.0000 0.0000
 840962 3 0 0 0 5 2 0 1 1 0.7855 0.0000 0.0000 0.0000 0.0000
 840963 3 0 0 0 5 2 0 2 0 -0.0491 0.0000 0.0000 0.0000 0.0000
 840964 3 0 0 0 5 2 0 3 0 -0.0495 0.0000 0.0000 0.0000 0.0000
 840965 3 0 0 0 5 2 0 4 0 -0.0497 0.0000 0.0000 0.0000 0.0000
 840966 3 0 0 0 5 2 0 5 0 -0.0497 0.0000 0.0000 0.0000 0.0000
 840967 3 0 0 0 5 2 1 0 1 0.9780 0.0000 0.0000 0.0000 0.0000
 840968 3 0 0 0 5 2 1 1 1 0.6063 0.0000 0.0000 0.0000 0.0000
 840969 3 0 0 0 5 2 1 2 0 -0.0489 0.0000 0.0000 0.0000 0.0000
 840970 3 0 0 0 5 2 1 3 0 -0.0494 0.0000 0.0000 0.0000 0.0000
 840971 3 0 0 0 5 2 1 4 0 -0.0496 0.0000 0.0000 0.0000 0.0000
 840972 3 0 0 0 5 2 1 5 0 -0.0497 0.0000 0.0000 0.0000 0.0000
 840973 3 0 0 0 5 2 2 0 1 0.6693 0.0000 0.0000 0.0000 0.0000
 840974 3 0 0 0 5 2 2 1 1 0.5069 0.0000 0.0000 0.0000 0.0000
 840975 3 0 0 0 5 2 2 2 0 -0.0487 0.0000 0.0000 0.0000 0.0000
 840976 3 0 0 0 5 2 2 3 0 -0.0493 0.0000 0.0000 0.0000 0.0000
 840977 3 0 0 0 5 2 2 4 0 -0.0495 0.0000 0.0000 0.0000 0.0000
 840978 3 0 0 0 5 2 2 5 0 -0.0496 0.0000 0.0000 0.0000 0.0000
 840979 3 0 0 0 5 2 3 0 1 0.5408 0.0000 0.0000 0.0000 0.0000
 840980 3 0 0 0 5 2 3 1 1 0.4434 0.0000 0.0000 0.0000 0.0000
 840981 3 0 0 0 5 2 3 2 0 -0.0485 0.0000 0.0000 0.0000 0.0000
 840982 3 0 0 0 5 2 3 3 0 -0.0492 0.0000 0.0000 0.0000 0.0000
 840983 3 0 0 0 5 2 3 4 0 -0.0494 0.0000 0.0000 0.0000 0.0000
 840984 3 0 0 0 5 2 3 5 0 -0.0495 0.0000 0.0000 0.0000 0.0000
 840985 3 0 0 0 5 2 4 0 1 0.4663 0.0000 0.0000 0.0000 0.0000
 840986 3 0 0 0 5 2 4 1 1 0.3988 0.0000 0.0000 0.0000 0.0000
 840987 3 0 0 0 5 2 4 2 0 -0.0482 0.0000 0.0000 0.0000 0.0000
 840988 3 0 0 0 5 2 4 3 0 -0.0491 0.0000 0.0000 0.0000 0.0000
 840989 3 0 0 0 5 2 4 4 0 -0.0493 0.0000 0.0000 0.0000 0.0000
 840990 3 0 0 0 5 2 4 5 0 -0.0495 0.0000 0.0000 0.0000 0.0000
 840991 3 0 0 0 5 2 5 0 1 0.4162 0.0000 0.0000 0.0000 0.0000
 840992 3 0 0 0 5 2 5 1 1 0.3655 0.0000 0.0000 0.0000 0.0000
 840993 3 0 0 0 5 2 5 2 0 -0.0480 0.0000 0.0000 0.0000 0.0000
 840994 3 0 0 0 5 2 5 3 0 -0.0490 0.0000 0.0000 0.0000 0.0000
 840995 3 0 0 0 5 2 5 4 0 -0.0493 0.0000 0.0000 0.0000 0.0000
 840996 3 0 0 0 5 2 5 5 0 -0.0494 0.0000 0.0000 0.0000 0.0000
 840997 3 0 0 0 5 3 0 0 0 -0.0800 0.0000 0.0000 0.0000 0.0000
 840998 3 0 0 0 5 3 0 1 1 0.9531 0.0000 0.0000 0.0000 0.0000
 840999 3 0 0 0 5 3 0 2 0 -0.0493 0.0000 0.0000 0.0000 0.0000
 841000 3 0 0 0 5 3 0 3 0 -0.0496 0.0000 0.0000 0.0000 0.0000
 841001 3 0 0 0 5 3 0 4 0 -0.0497 0.0000 0.0000 0.0000 0.0000
 841002 3 0 0 0 5 3 0 5 0 -0.0498 0.0000 0.0000 0.0000 0.0000
 841003 3 0 0 0 5 3 1 0 1 0.9859 0.0000 0.0000 0.0000 0.0000
 841004 3 0 0 0 5 3 1 1 1 0.6765 0.0000 0.0000 0.0000 0.0000
 841005 3 0 0 0 5 3 1 2 0 -0.0491 0.0000 0.0000 0.0000 0.0000
 841006 3 0 0 0 5 3 1 3 0 -0.0495 0.0000 0.0000 0.0000 0.0000
 841007 3 0 0 0 5 3 1 4 0 -0.0496 0.0000 0.0000 0.0000 0.0000
 841008 3 0 0 0 5 3 1 5 0 -0.0497 0.0000 0.0000 0.0000 0.0000
 841009 3 0 0 0 5 3 2 0 1 0.6706 0.0000 0.0000 0.0000 0.0000
 841010 3 0 0 0 5 3 2 1 1 0.5437 0.0000 0.0000 0.0000 0.0000
 841011 3 0 0 0 5 3 2 2 0 -0.0489 0.0000 0.0000 0.0000 0.0000
 841012 3 0 0 0 5 3 2 3 0 -0.0494 0.0000 0.0000 0.0000 0.0000
 841013 3 0 0 0 5 3 2 4 0 -0.0496 0.0000 0.0000 0.0000 0.0000
 841014 3 0 0 0 5 3 2 5 0 -0.0497 0.0000 0.0000 0.0000 0.0000
 841015 3 0 0 0 5 3 3 0 1 0.5403 0.0000 0.0000 0.0000 0.0000
 841016 3 0 0 0 5 3 3 1 1 0.4655 0.0000 0.0000 0.0000 0.0000
 841017 3 0 0 0 5 3 3 2 0 -0.0487 0.0000 0.0000 0.0000 0.0000
 841018 3 0 0 0 5 3 3 3 0 -0.0493 0.0000 0.0000 0.0000 0.0000
 841019 3 0 0 0 5 3 3 4 0 -0.0495 0.0000 0.0000 0.0000 0.0000
 841020 3 0 0 0 5 3 3 5 0 -0.0496 0.0000 0.0000 0.0000 0.0000
 841021 3 0 0 0 5 3 4 0 1 0.4650 0.0000 0.0000 0.0000 0.0000
 841022 3 0 0 0 5 3 4 1 1 0.4132 0.0000 0.0000 0.0000 0.0000
 841023 3 0 0 0 5 3 4 2 0 -0.0485 0.0000 0.0000 0.0000 0.0000
 841024 3 0 0 0 5 3 4 3 0 -0.0492 0.0000 0.0000 0.0000 0.0000
 841025 3 0 0 0 5 3 4 4 0 -0.0494 0.0000 0.0000 0.0000 0.0000
 841026 3 0 0 0 5 3 4 5 0 -0.0495 0.0000 0.0000 0.0000 0.0000
 841027 3 0 0 0 5 3 5 0 1 0.4146 0.0000 0.0000 0.0000 0.0000
 841028 3 0 0 0 5 3 5 1 1 0.3754 0.0000 0.0000 0.0000 0.0000
 841029 3 0 0 0 5 3 5 2 0 -0.0484 0.0000 0.0000 0.0000 0.0000
 841030 3 0 0 0 5 3 5 3 0 -0.0491 0.0000 0.0000 0.0000 0.0000
 841031 3 0 0 0 5 3 5 4 0 -0.0493 0.0000 0.0000 0.0000 0.0000
 841032 3 0 0 0 5 3 5 5 0 -0.0495 0.0000 0.0000 0.0000 0.0000
 841033 3 0 0 0 5 4 0 0 0 -0.0800 0.0000 0.0000 0.0000 0.0000
 841034 3 0 0 0 5 4 0 1 1 1.4423 0.0000 0.0000 0.0000 0.0000
 841035 3 0 0 0 5 4 0 2 0 -0.0495 0.0000 0.0000 0.0000 0.0000
 841036 3 0 0 0 5 4 0 3 0 -0.0497 0.0000 0.0000 0.0000 0.0000
 841037 3 0 0 0 5 4 0 4 0 -0.0498 0.0000 0.0000 0.0000 0.0000
 841038 3 0 0 0 5 4 0 5 0 -0.0498 0.0000 0.0000 0.0000 0.0000
 841039 3 0 0 0 5 4 1 0 1 0.9968 0.0000 0.0000 0.0000 0.0000
 841040 3 0 0 0 5 4 1 1 1 0.8102 0.0000 0.0000 0.0000 0.0000
 841041 3 0 0 0 5 4 1 2 0 -0.0493 0.0000 0.0000 0.0000 0.0000
 841042 3 0 0 0 5 4 1 3 0 -0.0496 0.0000 0.0000 0.0000 0.0000
 841043 3 0 0 0 5 4 1 4 0 -0.0497 0.0000 0.0000 0.0000 0.0000
 841044 3 0 0 0 5 4 1 5 0 -0.0498 0.0000 0.0000 0.0000 0.0000
 841045 3 0 0 0 5 4 2 0 1 0.6736 0.0000 0.0000 0.0000 0.0000
 841046 3 0 0 0 5 4 2 1 1 0.6022 0.0000 0.0000 0.0000 0.0000
 841047 3 0 0 0 5 4 2 2 0 -0.0491 0.0000 0.0000 0.0000 0.0000
 841048 3 0 0 0 5 4 2 3 0 -0.0495 0.0000 0.0000 0.0000 0.0000
 841049 3 0 0 0 5 4 2 4 0 -0.0496 0.0000 0.0000 0.0000 0.0000
 841050 3 0 0 0 5 4 2 5 0 -0.0497 0.0000 0.0000 0.0000 0.0000
 841051 3 0 0 0 5 4 3 0 1 0.5411 0.0000 0.0000 0.0000 0.0000
 841052 3 0 0 0 5 4 3 1 1 0.4979 0.0000 0.0000 0.0000 0.0000
 841053 3 0 0 0 5 4 3 2 0 -0.0489 0.0000 0.0000 0.0000 0.0000
 841054 3 0 0 0 5 4 3 3 0 -0.0494 0.0000 0.0000 0.0000 0.0000
 841055 3 0 0 0 5 4 3 4 0 -0.0495 0.0000 0.0000 0.0000 0.0000
 841056 3 0 0 0 5 4 3 5 0 -0.0496 0.0000 0.0000 0.0000 0.0000
 841057 3 0 0 0 5 4 4 0 1 0.4648 0.0000 0.0000 0.0000 0.0000
 841058 3 0 0 0 5 4 4 1 1 0.4337 0.0000 0.0000 0.0000 0.0000
 841059 3 0 0 0 5 4 4 2 0 -0.0488 0.0000 0.0000 0.0000 0.0000
 841060 3 0 0 0 5 4 4 3 0 -0.0493 0.0000 0.0000 0.0000 0.0000
 841061 3 0 0 0 5 4 4 4 0 -0.0495 0.0000 0.0000 0.0000 0.0000
 841062 3 0 0 0 5 4 4 5 0 -0.0496 0.0000 0.0000 0.0000 0.0000
 841063 3 0 0 0 5 4 5 0 1 0.4138 0.0000 0.0000 0.0000 0.0000
 841064 3 0 0 0 5 4 5 1 1 0.3892 0.0000 0.0000 0.0000 0.0000
 841065 3 0 0 0 5 4 5 2 0 -0.0486 0.0000 0.0000 0.0000 0.0000
 841066 3 0 0 0 5 4 5 3 0 -0.0492 0.0000 0.0000 0.0000 0.0000
 841067 3 0 0 0 5 4 5 4 0 -0.0494 0.0000 0.0000 0.0000 0.0000
 841068 3 0 0 0 5 4 5 5 0 -0.0495 0.0000 0.0000 0.0000 0.0000
 841069 3 0 0 0 5 5 0 0 0 -0.0800 0.0000 0.0000 0.0000 0.0000
 841070 3 0 0 0 5 5 0 1 0 -0.0488 0.0000 0.0000 0.0000 0.0000
 841071 3 0 0 0 5 5 0 2 0 -0.0496 0.0000 0.0000 0.0000 0.0000
 841072 3 0 0 0 5 5 0 3 0 -0.0498 0.0000 0.0000 0.0000 0.0000
 841073 3 0 0 0 5 5 0 4 0 -0.0498 0.0000 0.0000 0.0000 0.0000
 841074 3 0 0 0 5 5 0 5 0 -0.0499 0.0000 0.0000 0.0000 0.0000
 841075 3 0 0 0 5 5 1 0 1 1.0110 0.0000 0.0000 0.0000 0.0000
 841076 3 0 0 0 5 5 1 1 1 1.3439 0.0000 0.0000 0.0000 0.0000
 841077 3 0 0 0 5 5 1 2 0 -0.0494 0.0000 0.0000 0.0000 0.0000
 841078 3 0 0 0 5 5 1 3 0 -0.0497 0.0000 0.0000 0.0000 0.0000
 841079 3 0 0 0 5 5 1 4 0 -0.0498 0.0000 0.0000 0.0000 0.0000
 841080 3 0 0 0 5 5 1 5 0 -0.0498 0.0000 0.0000 0.0000 0.0000
 841081 3 0 0 0 5 5 2 0 1 0.6780 0.0000 0.0000 0.0000 0.0000
 841082 3 0 0 0 5 5 2 1 1 0.7186 0.0000 0.0000 0.0000 0.0000
 841083 3 0 0 0 5 5 2 2 0 -0.0493 0.0000 0.0000 0.0000 0.0000
 841084 3 0 0 0 5 5 2 3 0 -0.0496 0.0000 0.0000 0.0000 0.0000
 841085 3 0 0 0 5 5 2 4 0 -0.0497 0.0000 0.0000 0.0000 0.0000
 841086 3 0 0 0 5 5 2 5 0 -0.0497 0.0000 0.0000 0.0000 0.0000
 841087 3 0 0 0 5 5 3 0 1 0.5429 0.0000 0.0000 0.0000 0.0000
 841088 3 0 0 0 5 5 3 1 1 0.5508 0.0000 0.0000 0.0000 0.0000
 841089 3 0 0 0 5 5 3 2 0 -0.0491 0.0000 0.0000 0.0000 0.0000
 841090 3 0 0 0 5 5 3 3 0 -0.0494 0.0000 0.0000 0.0000 0.0000
 841091 3 0 0 0 5 5 3 4 0 -0.0496 0.0000 0.0000 0.0000 0.0000
 841092 3 0 0 0 5 5 3 5 0 -0.0497 0.0000 0.0000 0.0000 0.0000
 841093 3 0 0 0 5 5 4 0 1 0.4654 0.0000 0.0000 0.0000 0.0000
 841094 3 0 0 0 5 5 4 1 1 0.4640 0.0000 0.0000 0.0000 0.0000
 841095 3 0 0 0 5 5 4 2 0 -0.0489 0.0000 0.0000 0.0000 0.0000
 841096 3 0 0 0 5 5 4 3 0 -0.0493 0.0000 0.0000 0.0000 0.0000
 841097 3 0 0 0 5 5 4 4 0 -0.0495 0.0000 0.0000 0.0000 0.0000
 841098 3 0 0 0 5 5 4 5 0 -0.0496 0.0000 0.0000 0.0000 0.0000
 841099 3 0 0 0 5 5 5 0 1 0.4138 0.0000 0.0000 0.0000 0.0000
 841100 3 0 0 0 5 5 5 1 1 0.4089 0.0000 0.0000 0.0000 0.0000
 841101 3 0 0 0 5 5 5 2 0 -0.0488 0.0000 0.0000 0.0000 0.0000
 841102 3 0 0 0 5 5 5 3 0 -0.0492 0.0000 0.0000 0.0000 0.0000
 841103 3 0 0 0 5 5 5 4 0 -0.0494 0.0000 0.0000 0.0000 0.0000
 841104 3 0 0 0 5 5 5 5 0 -0.0496 0.0000 0.0000 0.0000 0.0000
 841105 3 0 0 1 0 0 0 0 0 -0.0677 0.0000 0.0000 0.0000 0.0000
 841106 3 0 0 1 0 0 0 1 0 -0.0505 0.0000 0.0000 0.0000 0.0000
 841107 3 0 0 1 0 0 0 2 0 -0.0502 0.0000 0.0000 0.0000 0.0000
 841108 3 0 0 1 0 0 0 3 0 -0.0501 0.0000 0.0000 0.0000 0.0000
 841109 3 0 0 1 0 0 0 4 0 -0.0501 0.0000 0.0000 0.0000 0.0000
 841110 3 0 0 1 0 0 0 5 0 -0.0501 0.0000 0.0000 0.0000 0.0000
 841111 3 0 0 1 0 0 1 0 0 -0.0532 0.0000 0.0000 0.0000 0.0000
 841112 3 0 0 1 0 0 1 1 0 -0.0500 0.0000 0.0000 0.0000 0.0000
 841113 3 0 0 1 0 0 1 2 0 -0.0500 0.0000 0.0000 0.0000 0.0000
 841114 3 0 0 1 0 0 1 3 0 -0.0500 0.0000 0.0000 0.0000 0.0000
 841115 3 0 0 1 0 0 1 4 0 -0.0500 0.0000 0.0000 0.0000 0.0000
 841116 3 0 0 1 0 0 1 5 0 -0.0500 0.0000 0.0000 0.0000 0.0000
 841117 3 0 0 1 0 0 2 0 1 0.7904 0.0000 0.0000 0.0000 0.0000
 841118 3 0 0 1 0 0 2 1 0 -0.0496 0.0000 0.0000 0.0000 0.0000
 841119 3 0 0 1 0 0 2 2 0 -0.0498 0.0000 0.0000 0.0000 0.0000
 841120 3 0 0 1 0 0 2 3 0 -0.0499 0.0000 0.0000 0.0000 0.0000
 841121 3 0 0 1 0 0 2 4 0 -0.0499 0.0000 0.0000 0.0000 0.0000
 841122 3 0 0 1 0 0 2 5 0 -0.0499 0.0000 0.0000 0.0000 0.0000
 841123 3 0 0 1 0 0 3 0 1 0.6249 0.0000 0.0000 0.0000 0.0000
 841124 3 0 0 1 0 0 3 1 0 -0.0492 0.0000 0.0000 0.0000 0.0000
 841125 3 0 0 1 0 0 3 2 0 -0.0497 0.0000 0.0000 0.0000 0.0000
 841126 3 0 0 1 0 0 3 3 0 -0.0498 0.0000 0.0000 0.0000 0.0000
 841127 3 0 0 1 0 0 3 4 0 -0.0498 0.0000 0.0000 0.0000 0.0000
 841128 3 0 0 1 0 0 3 5 0 -0.0499 0.0000 0.0000 0.0000 0.0000
 841129 3 0 0 1 0 0 4 0 1 0.5335 0.0000 0.0000 0.0000 0.0000
 841130 3 0 0 1 0 0 4 1 0 -0.0486 0.0000 0.0000 0.0000 0.0000
 841131 3 0 0 1 0 0 4 2 0 -0.0495 0.0000 0.0000 0.0000 0.0000
 841132 3 0 0 1 0 0 4 3 0 -0.0497 0.0000 0.0000 0.0000 0.0000
 841133 3 0 0 1 0 0 4 4 0 -0.0498 0.0000 0.0000 0.0000 0.0000
 841134 3 0 0 1 0 0 4 5 0 -0.0498 0.0000 0.0000 0.0000 0.0000
 841135 3 0 0 1 0 0 5 0 1 0.4734 0.0000 0.0000 0.0000 0.0000
 841136 3 0 0 1 0 0 5 1 1 0.5938 0.0000 0.0000 0.0000 0.0000
 841137 3 0 0 1 0 0 5 2 0 -0.0493 0.0000 0.0000 0.0000 0.0000
 841138 3 0 0 1 0 0 5 3 0 -0.0496 0.0000 0.0000 0.0000 0.0000
 841139 3 0 0 1 0 0 5 4 0 -0.0497 0.0000 0.0000 0.0000 0.0000
 841140 3 0 0 1 0 0 5 5 0 -0.0498 0.0000 0.0000 0.0000 0.0000
 841141 3 0 0 1 0 1 0 0 0 -0.0678 0.0000 0.0000 0.0000 0.0000
 841142 3 0 0 1 0 1 0 1 0 -0.0507 0.0000 0.0000 0.0000 0.0000
 841143 3 0 0 1 0 1 0 2 0 -0.0503 0.0000 0.0000 0.0000 0.0000
 841144 3 0 0 1 0 1 0 3 0 -0.0502 0.0000 0.0000 0.0000 0.0000
 841145 3 0 0 1 0 1 0 4 0 -0.0501 0.0000 0.0000 0.0000 0.0000
 841146 3 0 0 1 0 1 0 5 0 -0.0501 0.0000 0.0000 0.0000 0.0000
 841147 3 0 0 1 0 1 1 0 0 -0.0535 0.0000 0.0000 0.0000 0.0000
 841148 3 0 0 1 0 1 1 1 0 -0.0503 0.0000 0.0000 0.0000 0.0000
 841149 3 0 0 1 0 1 1 2 0 -0.0501 0.0000 0.0000 0.0000 0.0000
 841150 3 0 0 1 0 1 1 3 0 -0.0501 0.0000 0.0000 0.0000 0.0000
 841151 3 0 0 1 0 1 1 4 0 -0.0501 0.0000 0.0000 0.0000 0.0000
 841152 3 0 0 1 0 1 1 5 0 -0.0500 0.0000 0.0000 0.0000 0.0000
 841153 3 0 0 1 0 1 2 0 1 0.7933 0.0000 0.0000 0.0000 0.0000
 841154 3 0 0 1 0 1 2 1 0 -0.0499 0.0000 0.0000 0.0000 0.0000
 841155 3 0 0 1 0 1 2 2 0 -0.0499 0.0000 0.0000 0.0000 0.0000
 841156 3 0 0 1 0 1 2 3 0 -0.0500 0.0000 0.0000 0.0000 0.0000
 841157 3 0 0 1 0 1 2 4 0 -0.0500 0.0000 0.0000 0.0000 0.0000
 841158 3 0 0 1 0 1 2 5 0 -0.0500 0.0000 0.0000 0.0000 0.0000
 841159 3 0 0 1 0 1 3 0 1 0.6213 0.0000 0.0000 0.0000 0.0000
 841160 3 0 0 1 0 1 3 1 0 -0.0495 0.0000 0.0000 0.0000 0.0000
 841161 3 0 0 1 0 1 3 2 0 -0.0498 0.0000 0.0000 0.0000 0.0000
 841162 3 0 0 1 0 1 3 3 0 -0.0499 0.0000 0.0000 0.0000 0.0000
 841163 3 0 0 1 0 1 3 4 0 -0.0499 0.0000 0.0000 0.0000 0.0000
 841164 3 0 0 1 0 1 3 5 0 -0.0499 0.0000 0.0000 0.0000 0.0000
 841165 3 0 0 1 0 1 4 0 1 0.5279 0.0000 0.0000 0.0000 0.0000
 841166 3 0 0 1 0 1 4 1 0 -0.0491 0.0000 0.0000 0.0000 0.0000
 841167 3 0 0 1 0 1 4 2 0 -0.0496 0.0000 0.0000 0.0000 0.0000
 841168 3 0 0 1 0 1 4 3 0 -0.0498 0.0000 0.0000 0.0000 0.0000
 841169 3 0 0 1 0 1 4 4 0 -0.0498 0.0000 0.0000 0.0000 0.0000
 841170 3 0 0 1 0 1 4 5 0 -0.0499 0.0000 0.0000 0.0000 0.0000
 841171 3 0 0 1 0 1 5 0 1 0.4670 0.0000 0.0000 0.0000 0.0000
 841172 3 0 0 1 0 1 5 1 0 -0.0487 0.0000 0.0000 0.0000 0.0000
 841173 3 0 0 1 0 1 5 2 0 -0.0495 0.0000 0.0000 0.0000 0.0000
 841174 3 0 0 1 0 1 5 3 0 -0.0497 0.0000 0.0000 0.0000 0.0000
 841175 3 0 0 1 0 1 5 4 0 -0.0497 0.0000 0.0000 0.0000 0.0000
 841176 3 0 0 1 0 1 5 5 0 -0.0498 0.0000 0.0000 0.0000 0.0000
 841177 3 0 0 1 0 2 0 0 0 -0.0678 0.0000 0.0000 0.0000 0.0000
 841178 3 0 0 1 0 2 0 1 0 -0.0508 0.0000 0.0000 0.0000 0.0000
 841179 3 0 0 1 0 2 0 2 0 -0.0504 0.0000 0.0000 0.0000 0.0000
 841180 3 0 0 1 0 2 0 3 0 -0.0503 0.0000 0.0000 0.0000 0.0000
 841181 3 0 0 1 0 2 0 4 0 -0.0502 0.0000 0.0000 0.0000 0.0000
 841182 3 0 0 1 0 2 0 5 0 -0.0501 0.0000 0.0000 0.0000 0.0000
 841183 3 0 0 1 0 2 1 0 0 -0.0537 0.0000 0.0000 0.0000 0.0000
 841184 3 0 0 1 0 2 1 1 0 -0.0504 0.0000 0.0000 0.0000 0.0000
 841185 3 0 0 1 0 2 1 2 0 -0.0502 0.0000 0.0000 0.0000 0.0000
 841186 3 0 0 1 0 2 1 3 0 -0.0501 0.0000 0.0000 0.0000 0.0000
 841187 3 0 0 1 0 2 1 4 0 -0.0501 0.0000 0.0000 0.0000 0.0000
 841188 3 0 0 1 0 2 1 5 0 -0.0501 0.0000 0.0000 0.0000 0.0000
 841189 3 0 0 1 0 2 2 0 0 -0.0514 0.0000 0.0000 0.0000 0.0000
 841190 3 0 0 1 0 2 2 1 0 -0.0501 0.0000 0.0000 0.0000 0.0000
 841191 3 0 0 1 0 2 2 2 0 -0.0500 0.0000 0.0000 0.0000 0.0000
 841192 3 0 0 1 0 2 2 3 0 -0.0500 0.0000 0.0000 0.0000 0.0000
 841193 3 0 0 1 0 2 2 4 0 -0.0500 0.0000 0.0000 0.0000 0.0000
 841194 3 0 0 1 0 2 2 5 0 -0.0500 0.0000 0.0000 0.0000 0.0000
 841195 3 0 0 1 0 2 3 0 1 0.6280 0.0000 0.0000 0.0000 0.0000
 841196 3 0 0 1 0 2 3 1 0 -0.0498 0.0000 0.0000 0.0000 0.0000
 841197 3 0 0 1 0 2 3 2 0 -0.0499 0.0000 0.0000 0.0000 0.0000
 841198 3 0 0 1 0 2 3 3 0 -0.0499 0.0000 0.0000 0.0000 0.0000
 841199 3 0 0 1 0 2 3 4 0 -0.0499 0.0000 0.0000 0.0000 0.0000
 841200 3 0 0 1 0 2 3 5 0 -0.0500 0.0000 0.0000 0.0000 0.0000
 841201 3 0 0 1 0 2 4 0 1 0.5312 0.0000 0.0000 0.0000 0.0000
 841202 3 0 0 1 0 2 4 1 0 -0.0494 0.0000 0.0000 0.0000 0.0000
 841203 3 0 0 1 0 2 4 2 0 -0.0497 0.0000 0.0000 0.0000 0.0000
 841204 3 0 0 1 0 2 4 3 0 -0.0498 0.0000 0.0000 0.0000 0.0000
 841205 3 0 0 1 0 2 4 4 0 -0.0499 0.0000 0.0000 0.0000 0.0000
 841206 3 0 0 1 0 2 4 5 0 -0.0499 0.0000 0.0000 0.0000 0.0000
 841207 3 0 0 1 0 2 5 0 1 0.4686 0.0000 0.0000 0.0000 0.0000
 841208 3 0 0 1 0 2 5 1 0 -0.0491 0.0000 0.0000 0.0000 0.0000
 841209 3 0 0 1 0 2 5 2 0 -0.0496 0.0000 0.0000 0.0000 0.0000
 841210 3 0 0 1 0 2 5 3 0 -0.0497 0.0000 0.0000 0.0000 0.0000
 841211 3 0 0 1 0 2 5 4 0 -0.0498 0.0000 0.0000 0.0000 0.0000
 841212 3 0 0 1 0 2 5 5 0 -0.0498 0.0000 0.0000 0.0000 0.0000
 841213 3 0 0 1 0 3 0 0 0 -0.0679 0.0000 0.0000 0.0000 0.0000
 841214 3 0 0 1 0 3 0 1 0 -0.0510 0.0000 0.0000 0.0000 0.0000
 841215 3 0 0 1 0 3 0 2 0 -0.0505 0.0000 0.0000 0.0000 0.0000
 841216 3 0 0 1 0 3 0 3 0 -0.0503 0.0000 0.0000 0.0000 0.0000
 841217 3 0 0 1 0 3 0 4 0 -0.0502 0.0000 0.0000 0.0000 0.0000
 841218 3 0 0 1 0 3 0 5 0 -0.0502 0.0000 0.0000 0.0000 0.0000
 841219 3 0 0 1 0 3 1 0 0 -0.0539 0.0000 0.0000 0.0000 0.0000
 841220 3 0 0 1 0 3 1 1 0 -0.0506 0.0000 0.0000 0.0000 0.0000
 841221 3 0 0 1 0 3 1 2 0 -0.0503 0.0000 0.0000 0.0000 0.0000
 841222 3 0 0 1 0 3 1 3 0 -0.0502 0.0000 0.0000 0.0000 0.0000
 841223 3 0 0 1 0 3 1 4 0 -0.0501 0.0000 0.0000 0.0000 0.0000
 841224 3 0 0 1 0 3 1 5 0 -0.0501 0.0000 0.0000 0.0000 0.0000
 841225 3 0 0 1 0 3 2 0 0 -0.0518 0.0000 0.0000 0.0000 0.0000
 841226 3 0 0 1 0 3 2 1 0 -0.0503 0.0000 0.0000 0.0000 0.0000
 841227 3 0 0 1 0 3 2 2 0 -0.0501 0.0000 0.0000 0.0000 0.0000
 841228 3 0 0 1 0 3 2 3 0 -0.0501 0.0000 0.0000 0.0000 0.0000
 841229 3 0 0 1 0 3 2 4 0 -0.0501 0.0000 0.0000 0.0000 0.0000
 841230 3 0 0 1 0 3 2 5 0 -0.0501 0.0000 0.0000 0.0000 0.0000
 841231 3 0 0 1 0 3 3 0 1 0.6385 0.0000 0.0000 0.0000 0.0000
 841232 3 0 0 1 0 3 3 1 0 -0.0499 0.0000 0.0000 0.0000 0.0000
 841233 3 0 0 1 0 3 3 2 0 -0.0500 0.0000 0.0000 0.0000 0.0000
 841234 3 0 0 1 0 3 3 3 0 -0.0500 0.0000 0.0000 0.0000 0.0000
 841235 3 0 0 1 0 3 3 4 0 -0.0500 0.0000 0.0000 0.0000 0.0000
 841236 3 0 0 1 0 3 3 5 0 -0.0500 0.0000 0.0000 0.0000 0.0000
 841237 3 0 0 1 0 3 4 0 1 0.5371 0.0000 0.0000 0.0000 0.0000
 841238 3 0 0 1 0 3 4 1 0 -0.0497 0.0000 0.0000 0.0000 0.0000
 841239 3 0 0 1 0 3 4 2 0 -0.0498 0.0000 0.0000 0.0000 0.0000
 841240 3 0 0 1 0 3 4 3 0 -0.0499 0.0000 0.0000 0.0000 0.0000
 841241 3 0 0 1 0 3 4 4 0 -0.0499 0.0000 0.0000 0.0000 0.0000
 841242 3 0 0 1 0 3 4 5 0 -0.0499 0.0000 0.0000 0.0000 0.0000
 841243 3 0 0 1 0 3 5 0 1 0.4723 0.0000 0.0000 0.0000 0.0000
 841244 3 0 0 1 0 3 5 1 0 -0.0494 0.0000 0.0000 0.0000 0.0000
 841245 3 0 0 1 0 3 5 2 0 -0.0497 0.0000 0.0000 0.0000 0.0000
 841246 3 0 0 1 0 3 5 3 0 -0.0498 0.0000 0.0000 0.0000 0.0000
 841247 3 0 0 1 0 3 5 4 0 -0.0498 0.0000 0.0000 0.0000 0.0000
 841248 3 0 0 1 0 3 5 5 0 -0.0499 0.0000 0.0000 0.0000 0.0000
 841249 3 0 0 1 0 4 0 0 0 -0.0680 0.0000 0.0000 0.0000 0.0000
 841250 3 0 0 1 0 4 0 1 0 -0.0511 0.0000 0.0000 0.0000 0.0000
 841251 3 0 0 1 0 4 0 2 0 -0.0505 0.0000 0.0000 0.0000 0.0000
 841252 3 0 0 1 0 4 0 3 0 -0.0504 0.0000 0.0000 0.0000 0.0000
 841253 3 0 0 1 0 4 0 4 0 -0.0503 0.0000 0.0000 0.0000 0.0000
 841254 3 0 0 1 0 4 0 5 0 -0.0502 0.0000 0.0000 0.0000 0.0000
 841255 3 0 0 1 0 4 1 0 0 -0.0540 0.0000 0.0000 0.0000 0.0000
 841256 3 0 0 1 0 4 1 1 0 -0.0507 0.0000 0.0000 0.0000 0.0000
 841257 3 0 0 1 0 4 1 2 0 -0.0504 0.0000 0.0000 0.0000 0.0000
 841258 3 0 0 1 0 4 1 3 0 -0.0503 0.0000 0.0000 0.0000 0.0000
 841259 3 0 0 1 0 4 1 4 0 -0.0502 0.0000 0.0000 0.0000 0.0000
 841260 3 0 0 1 0 4 1 5 0 -0.0502 0.0000 0.0000 0.0000 0.0000
 841261 3 0 0 1 0 4 2 0 0 -0.0521 0.0000 0.0000 0.0000 0.0000
 841262 3 0 0 1 0 4 2 1 0 -0.0504 0.0000 0.0000 0.0000 0.0000
 841263 3 0 0 1 0 4 2 2 0 -0.0502 0.0000 0.0000 0.0000 0.0000
 841264 3 0 0 1 0 4 2 3 0 -0.0501 0.0000 0.0000 0.0000 0.0000
 841265 3 0 0 1 0 4 2 4 0 -0.0501 0.0000 0.0000 0.0000 0.0000
 841266 3 0 0 1 0 4 2 5 0 -0.0501 0.0000 0.0000 0.0000 0.0000
 841267 3 0 0 1 0 4 3 0 0 -0.0507 0.0000 0.0000 0.0000 0.0000
 841268 3 0 0 1 0 4 3 1 0 -0.0501 0.0000 0.0000 0.0000 0.0000
 841269 3 0 0 1 0 4 3 2 0 -0.0501 0.0000 0.0000 0.0000 0.0000
 841270 3 0 0 1 0 4 3 3 0 -0.0500 0.0000 0.0000 0.0000 0.0000
 841271 3 0 0 1 0 4 3 4 0 -0.0500 0.0000 0.0000 0.0000 0.0000
 841272 3 0 0 1 0 4 3 5 0 -0.0500 0.0000 0.0000 0.0000 0.0000
 841273 3 0 0 1 0 4 4 0 1 0.5457 0.0000 0.0000 0.0000 0.0000
 841274 3 0 0 1 0 4 4 1 0 -0.0498 0.0000 0.0000 0.0000 0.0000
 841275 3 0 0 1 0 4 4 2 0 -0.0499 0.0000 0.0000 0.0000 0.0000
 841276 3 0 0 1 0 4 4 3 0 -0.0499 0.0000 0.0000 0.0000 0.0000
 841277 3 0 0 1 0 4 4 4 0 -0.0500 0.0000 0.0000 0.0000 0.0000
 841278 3 0 0 1 0 4 4 5 0 -0.0500 0.0000 0.0000 0.0000 0.0000
 841279 3 0 0 1 0 4 5 0 1 0.4781 0.0000 0.0000 0.0000 0.0000
 841280 3 0 0 1 0 4 5 1 0 -0.0496 0.0000 0.0000 0.0000 0.0000
 841281 3 0 0 1 0 4 5 2 0 -0.0498 0.0000 0.0000 0.0000 0.0000
 841282 3 0 0 1 0 4 5 3 0 -0.0498 0.0000 0.0000 0.0000 0.0000
 841283 3 0 0 1 0 4 5 4 0 -0.0499 0.0000 0.0000 0.0000 0.0000
 841284 3 0 0 1 0 4 5 5 0 -0.0499 0.0000 0.0000 0.0000 0.0000
 841285 3 0 0 1 0 5 0 0 0 -0.0680 0.0000 0.0000 0.0000 0.0000
 841286 3 0 0 1 0 5 0 1 0 -0.0512 0.0000 0.0000 0.0000 0.0000
 841287 3 0 0 1 0 5 0 2 0 -0.0506 0.0000 0.0000 0.0000 0.0000
 841288 3 0 0 1 0 5 0 3 0 -0.0504 0.0000 0.0000 0.0000 0.0000
 841289 3 0 0 1 0 5 0 4 0 -0.0503 0.0000 0.0000 0.0000 0.0000
 841290 3 0 0 1 0 5 0 5 0 -0.0502 0.0000 0.0000 0.0000 0.0000
 841291 3 0 0 1 0 5 1 0 0 -0.0542 0.0000 0.0000 0.0000 0.0000
 841292 3 0 0 1 0 5 1 1 0 -0.0508 0.0000 0.0000 0.0000 0.0000
 841293 3 0 0 1 0 5 1 2 0 -0.0504 0.0000 0.0000 0.0000 0.0000
 841294 3 0 0 1 0 5 1 3 0 -0.0503 0.0000 0.0000 0.0000 0.0000
 841295 3 0 0 1 0 5 1 4 0 -0.0502 0.0000 0.0000 0.0000 0.0000
 841296 3 0 0 1 0 5 1 5 0 -0.0502 0.0000 0.0000 0.0000 0.0000
 841297 3 0 0 1 0 5 2 0 0 -0.0524 0.0000 0.0000 0.0000 0.0000
 841298 3 0 0 1 0 5 2 1 0 -0.0505 0.0000 0.0000 0.0000 0.0000
 841299 3 0 0 1 0 5 2 2 0 -0.0503 0.0000 0.0000 0.0000 0.0000
 841300 3 0 0 1 0 5 2 3 0 -0.0502 0.0000 0.0000 0.0000 0.0000
 841301 3 0 0 1 0 5 2 4 0 -0.0502 0.0000 0.0000 0.0000 0.0000
 841302 3 0 0 1 0 5 2 5 0 -0.0501 0.0000 0.0000 0.0000 0.0000
 841303 3 0 0 1 0 5 3 0 0 -0.0511 0.0000 0.0000 0.0000 0.0000
 841304 3 0 0 1 0 5 3 1 0 -0.0503 0.0000 0.0000 0.0000 0.0000
 841305 3 0 0 1 0 5 3 2 0 -0.0501 0.0000 0.0000 0.0000 0.0000
 841306 3 0 0 1 0 5 3 3 0 -0.0501 0.0000 0.0000 0.0000 0.0000
 841307 3 0 0 1 0 5 3 4 0 -0.0501 0.0000 0.0000 0.0000 0.0000
 841308 3 0 0 1 0 5 3 5 0 -0.0501 0.0000 0.0000 0.0000 0.0000
 841309 3 0 0 1 0 5 4 0 0 -0.0500 0.0000 0.0000 0.0000 0.0000
 841310 3 0 0 1 0 5 4 1 0 -0.0500 0.0000 0.0000 0.0000 0.0000
 841311 3 0 0 1 0 5 4 2 0 -0.0500 0.0000 0.0000 0.0000 0.0000
 841312 3 0 0 1 0 5 4 3 0 -0.0500 0.0000 0.0000 0.0000 0.0000
 841313 3 0 0 1 0 5 4 4 0 -0.0500 0.0000 0.0000 0.0000 0.0000
 841314 3 0 0 1 0 5 4 5 0 -0.0500 0.0000 0.0000 0.0000 0.0000
 841315 3 0 0 1 0 5 5 0 1 0.4861 0.0000 0.0000 0.0000 0.0000
 841316 3 0 0 1 0 5 5 1 0 -0.0497 0.0000 0.0000 0.0000 0.0000
 841317 3 0 0 1 0 5 5 2 0 -0.0499 0.0000 0.0000 0.0000 0.0000
 841318 3 0 0 1 0 5 5 3 0 -0.0499 0.0000 0.0000 0.0000 0.0000
 841319 3 0 0 1 0 5 5 4 0 -0.0499 0.0000 0.0000 0.0000 0.0000
 841320 3 0 0 1 0 5 5 5 0 -0.0499 0.0000 0.0000 0.0000 0.0000
 841321 3 0 0 1 1 0 0 0 0 -0.0677 0.0000 0.0000 0.0000 0.0000
 841322 3 0 0 1 1 0 0 1 0 -0.0505 0.0000 0.0000 0.0000 0.0000
 841323 3 0 0 1 1 0 0 2 0 -0.0502 0.0000 0.0000 0.0000 0.0000
 841324 3 0 0 1 1 0 0 3 0 -0.0501 0.0000 0.0000 0.0000 0.0000
 841325 3 0 0 1 1 0 0 4 0 -0.0501 0.0000 0.0000 0.0000 0.0000
 841326 3 0 0 1 1 0 0 5 0 -0.0501 0.0000 0.0000 0.0000 0.0000
 841327 3 0 0 1 1 0 1 0 0 -0.0532 0.0000 0.0000 0.0000 0.0000
 841328 3 0 0 1 1 0 1 1 0 -0.0500 0.0000 0.0000 0.0000 0.0000
 841329 3 0 0 1 1 0 1 2 0 -0.0500 0.0000 0.0000 0.0000 0.0000
 841330 3 0 0 1 1 0 1 3 0 -0.0500 0.0000 0.0000 0.0000 0.0000
 841331 3 0 0 1 1 0 1 4 0 -0.0500 0.0000 0.0000 0.0000 0.0000
 841332 3 0 0 1 1 0 1 5 0 -0.0500 0.0000 0.0000 0.0000 0.0000
 841333 3 0 0 1 1 0 2 0 1 0.7904 0.0000 0.0000 0.0000 0.0000
 841334 3 0 0 1 1 0 2 1 0 -0.0496 0.0000 0.0000 0.0000 0.0000
 841335 3 0 0 1 1 0 2 2 0 -0.0498 0.0000 0.0000 0.0000 0.0000
 841336 3 0 0 1 1 0 2 3 0 -0.0499 0.0000 0.0000 0.0000 0.0000
 841337 3 0 0 1 1 0 2 4 0 -0.0499 0.0000 0.0000 0.0000 0.0000
 841338 3 0 0 1 1 0 2 5 0 -0.0499 0.0000 0.0000 0.0000 0.0000
 841339 3 0 0 1 1 0 3 0 1 0.6249 0.0000 0.0000 0.0000 0.0000
 841340 3 0 0 1 1 0 3 1 0 -0.0492 0.0000 0.0000 0.0000 0.0000
 841341 3 0 0 1 1 0 3 2 0 -0.0497 0.0000 0.0000 0.0000 0.0000
 841342 3 0 0 1 1 0 3 3 0 -0.0498 0.0000 0.0000 0.0000 0.0000
 841343 3 0 0 1 1 0 3 4 0 -0.0498 0.0000 0.0000 0.0000 0.0000
 841344 3 0 0 1 1 0 3 5 0 -0.0499 0.0000 0.0000 0.0000 0.0000
 841345 3 0 0 1 1 0 4 0 1 0.5335 0.0000 0.0000 0.0000 0.0000
 841346 3 0 0 1 1 0 4 1 0 -0.0486 0.0000 0.0000 0.0000 0.0000
 841347 3 0 0 1 1 0 4 2 0 -0.0495 0.0000 0.0000 0.0000 0.0000
 841348 3 0 0 1 1 0 4 3 0 -0.0497 0.0000 0.0000 0.0000 0.0000
 841349 3 0 0 1 1 0 4 4 0 -0.0498 0.0000 0.0000 0.0000 0.0000
 841350 3 0 0 1 1 0 4 5 0 -0.0498 0.0000 0.0000 0.0000 0.0000
 841351 3 0 0 1 1 0 5 0 1 0.4734 0.0000 0.0000 0.0000 0.0000
 841352 3 0 0 1 1 0 5 1 1 0.5937 0.0000 0.0000 0.0000 0.0000
 841353 3 0 0 1 1 0 5 2 0 -0.0493 0.0000 0.0000 0.0000 0.0000
 841354 3 0 0 1 1 0 5 3 0 -0.0496 0.0000 0.0000 0.0000 0.0000
 841355 3 0 0 1 1 0 5 4 0 -0.0497 0.0000 0.0000 0.0000 0.0000
 841356 3 0 0 1 1 0 5 5 0 -0.0498 0.0000 0.0000 0.0000 0.0000
 841357 3 0 0 1 1 1 0 0 0 -0.0678 0.0000 0.0000 0.0000 0.0000
 841358 3 0 0 1 1 1 0 1 0 -0.0507 0.0000 0.0000 0.0000 0.0000
 841359 3 0 0 1 1 1 0 2 0 -0.0503 0.0000 0.0000 0.0000 0.0000
 841360 3 0 0 1 1 1 0 3 0 -0.0502 0.0000 0.0000 0.0000 0.0000
 841361 3 0 0 1 1 1 0 4 0 -0.0501 0.0000 0.0000 0.0000 0.0000
 841362 3 0 0 1 1 1 0 5 0 -0.0501 0.0000 0.0000 0.0000 0.0000
 841363 3 0 0 1 1 1 1 0 0 -0.0535 0.0000 0.0000 0.0000 0.0000
 841364 3 0 0 1 1 1 1 1 0 -0.0503 0.0000 0.0000 0.0000 0.0000
 841365 3 0 0 1 1 1 1 2 0 -0.0501 0.0000 0.0000 0.0000 0.0000
 841366 3 0 0 1 1 1 1 3 0 -0.0501 0.0000 0.0000 0.0000 0.0000
 841367 3 0 0 1 1 1 1 4 0 -0.0501 0.0000 0.0000 0.0000 0.0000
 841368 3 0 0 1 1 1 1 5 0 -0.0500 0.0000 0.0000 0.0000 0.0000
 841369 3 0 0 1 1 1 2 0 1 0.7933 0.0000 0.0000 0.0000 0.0000
 841370 3 0 0 1 1 1 2 1 0 -0.0499 0.0000 0.0000 0.0000 0.0000
 841371 3 0 0 1 1 1 2 2 0 -0.0499 0.0000 0.0000 0.0000 0.0000
 841372 3 0 0 1 1 1 2 3 0 -0.0500 0.0000 0.0000 0.0000 0.0000
 841373 3 0 0 1 1 1 2 4 0 -0.0500 0.0000 0.0000 0.0000 0.0000
 841374 3 0 0 1 1 1 2 5 0 -0.0500 0.0000 0.0000 0.0000 0.0000
 841375 3 0 0 1 1 1 3 0 1 0.6213 0.0000 0.0000 0.0000 0.0000
 841376 3 0 0 1 1 1 3 1 0 -0.0495 0.0000 0.0000 0.0000 0.0000
 841377 3 0 0 1 1 1 3 2 0 -0.0498 0.0000 0.0000 0.0000 0.0000
 841378 3 0 0 1 1 1 3 3 0 -0.0499 0.0000 0.0000 0.0000 0.0000
 841379 3 0 0 1 1 1 3 4 0 -0.0499 0.0000 0.0000 0.0000 0.0000
 841380 3 0 0 1 1 1 3 5 0 -0.0499 0.0000 0.0000 0.0000 0.0000
 841381 3 0 0 1 1 1 4 0 1 0.5279 0.0000 0.0000 0.0000 0.0000
 841382 3 0 0 1 1 1 4 1 0 -0.0491 0.0000 0.0000 0.0000 0.0000
 841383 3 0 0 1 1 1 4 2 0 -0.0496 0.0000 0.0000 0.0000 0.0000
 841384 3 0 0 1 1 1 4 3 0 -0.0498 0.0000 0.0000 0.0000 0.0000
 841385 3 0 0 1 1 1 4 4 0 -0.0498 0.0000 0.0000 0.0000 0.0000
 841386 3 0 0 1 1 1 4 5 0 -0.0499 0.0000 0.0000 0.0000 0.0000
 841387 3 0 0 1 1 1 5 0 1 0.4670 0.0000 0.0000 0.0000 0.0000
 841388 3 0 0 1 1 1 5 1 0 -0.0487 0.0000 0.0000 0.0000 0.0000
 841389 3 0 0 1 1 1 5 2 0 -0.0495 0.0000 0.0000 0.0000 0.0000
 841390 3 0 0 1 1 1 5 3 0 -0.0497 0.0000 0.0000 0.0000 0.0000
 841391 3 0 0 1 1 1 5 4 0 -0.0497 0.0000 0.0000 0.0000 0.0000
 841392 3 0 0 1 1 1 5 5 0 -0.0498 0.0000 0.0000 0.0000 0.0000
 841393 3 0 0 1 1 2 0 0 0 -0.0678 0.0000 0.0000 0.0000 0.0000
 841394 3 0 0 1 1 2 0 1 0 -0.0508 0.0000 0.0000 0.0000 0.0000
 841395 3 0 0 1 1 2 0 2 0 -0.0504 0.0000 0.0000 0.0000 0.0000
 841396 3 0 0 1 1 2 0 3 0 -0.0503 0.0000 0.0000 0.0000 0.0000
 841397 3 0 0 1 1 2 0 4 0 -0.0502 0.0000 0.0000 0.0000 0.0000
 841398 3 0 0 1 1 2 0 5 0 -0.0501 0.0000 0.0000 0.0000 0.0000
 841399 3 0 0 1 1 2 1 0 0 -0.0537 0.0000 0.0000 0.0000 0.0000
 841400 3 0 0 1 1 2 1 1 0 -0.0504 0.0000 0.0000 0.0000 0.0000
 841401 3 0 0 1 1 2 1 2 0 -0.0502 0.0000 0.0000 0.0000 0.0000
 841402 3 0 0 1 1 2 1 3 0 -0.0501 0.0000 0.0000 0.0000 0.0000
 841403 3 0 0 1 1 2 1 4 0 -0.0501 0.0000 0.0000 0.0000 0.0000
 841404 3 0 0 1 1 2 1 5 0 -0.0501 0.0000 0.0000 0.0000 0.0000
 841405 3 0 0 1 1 2 2 0 0 -0.0514 0.0000 0.0000 0.0000 0.0000
 841406 3 0 0 1 1 2 2 1 0 -0.0501 0.0000 0.0000 0.0000 0.0000
 841407 3 0 0 1 1 2 2 2 0 -0.0500 0.0000 0.0000 0.0000 0.0000
 841408 3 0 0 1 1 2 2 3 0 -0.0500 0.0000 0.0000 0.0000 0.0000
 841409 3 0 0 1 1 2 2 4 0 -0.0500 0.0000 0.0000 0.0000 0.0000
 841410 3 0 0 1 1 2 2 5 0 -0.0500 0.0000 0.0000 0.0000 0.0000
 841411 3 0 0 1 1 2 3 0 1 0.6280 0.0000 0.0000 0.0000 0.0000
 841412 3 0 0 1 1 2 3 1 0 -0.0498 0.0000 0.0000 0.0000 0.0000
 841413 3 0 0 1 1 2 3 2 0 -0.0499 0.0000 0.0000 0.0000 0.0000
 841414 3 0 0 1 1 2 3 3 0 -0.0499 0.0000 0.0000 0.0000 0.0000
 841415 3 0 0 1 1 2 3 4 0 -0.0499 0.0000 0.0000 0.0000 0.0000
 841416 3 0 0 1 1 2 3 5 0 -0.0500 0.0000 0.0000 0.0000 0.0000
 841417 3 0 0 1 1 2 4 0 1 0.5312 0.0000 0.0000 0.0000 0.0000
 841418 3 0 0 1 1 2 4 1 0 -0.0494 0.0000 0.0000 0.0000 0.0000
 841419 3 0 0 1 1 2 4 2 0 -0.0497 0.0000 0.0000 0.0000 0.0000
 841420 3 0 0 1 1 2 4 3 0 -0.0498 0.0000 0.0000 0.0000 0.0000
 841421 3 0 0 1 1 2 4 4 0 -0.0499 0.0000 0.0000 0.0000 0.0000
 841422 3 0 0 1 1 2 4 5 0 -0.0499 0.0000 0.0000 0.0000 0.0000
 841423 3 0 0 1 1 2 5 0 1 0.4686 0.0000 0.0000 0.0000 0.0000
 841424 3 0 0 1 1 2 5 1 0 -0.0491 0.0000 0.0000 0.0000 0.0000
 841425 3 0 0 1 1 2 5 2 0 -0.0496 0.0000 0.0000 0.0000 0.0000
 841426 3 0 0 1 1 2 5 3 0 -0.0497 0.0000 0.0000 0.0000 0.0000
 841427 3 0 0 1 1 2 5 4 0 -0.0498 0.0000 0.0000 0.0000 0.0000
 841428 3 0 0 1 1 2 5 5 0 -0.0498 0.0000 0.0000 0.0000 0.0000
 841429 3 0 0 1 1 3 0 0 0 -0.0679 0.0000 0.0000 0.0000 0.0000
 841430 3 0 0 1 1 3 0 1 0 -0.0510 0.0000 0.0000 0.0000 0.0000
 841431 3 0 0 1 1 3 0 2 0 -0.0505 0.0000 0.0000 0.0000 0.0000
 841432 3 0 0 1 1 3 0 3 0 -0.0503 0.0000 0.0000 0.0000 0.0000
 841433 3 0 0 1 1 3 0 4 0 -0.0502 0.0000 0.0000 0.0000 0.0000
 841434 3 0 0 1 1 3 0 5 0 -0.0502 0.0000 0.0000 0.0000 0.0000
 841435 3 0 0 1 1 3 1 0 0 -0.0539 0.0000 0.0000 0.0000 0.0000
 841436 3 0 0 1 1 3 1 1 0 -0.0506 0.0000 0.0000 0.0000 0.0000
 841437 3 0 0 1 1 3 1 2 0 -0.0503 0.0000 0.0000 0.0000 0.0000
 841438 3 0 0 1 1 3 1 3 0 -0.0502 0.0000 0.0000 0.0000 0.0000
 841439 3 0 0 1 1 3 1 4 0 -0.0501 0.0000 0.0000 0.0000 0.0000
 841440 3 0 0 1 1 3 1 5 0 -0.0501 0.0000 0.0000 0.0000 0.0000
 841441 3 0 0 1 1 3 2 0 0 -0.0518 0.0000 0.0000 0.0000 0.0000
 841442 3 0 0 1 1 3 2 1 0 -0.0503 0.0000 0.0000 0.0000 0.0000
 841443 3 0 0 1 1 3 2 2 0 -0.0501 0.0000 0.0000 0.0000 0.0000
 841444 3 0 0 1 1 3 2 3 0 -0.0501 0.0000 0.0000 0.0000 0.0000
 841445 3 0 0 1 1 3 2 4 0 -0.0501 0.0000 0.0000 0.0000 0.0000
 841446 3 0 0 1 1 3 2 5 0 -0.0501 0.0000 0.0000 0.0000 0.0000
 841447 3 0 0 1 1 3 3 0 1 0.6385 0.0000 0.0000 0.0000 0.0000
 841448 3 0 0 1 1 3 3 1 0 -0.0499 0.0000 0.0000 0.0000 0.0000
 841449 3 0 0 1 1 3 3 2 0 -0.0500 0.0000 0.0000 0.0000 0.0000
 841450 3 0 0 1 1 3 3 3 0 -0.0500 0.0000 0.0000 0.0000 0.0000
 841451 3 0 0 1 1 3 3 4 0 -0.0500 0.0000 0.0000 0.0000 0.0000
 841452 3 0 0 1 1 3 3 5 0 -0.0500 0.0000 0.0000 0.0000 0.0000
 841453 3 0 0 1 1 3 4 0 1 0.5371 0.0000 0.0000 0.0000 0.0000
 841454 3 0 0 1 1 3 4 1 0 -0.0497 0.0000 0.0000 0.0000 0.0000
 841455 3 0 0 1 1 3 4 2 0 -0.0498 0.0000 0.0000 0.0000 0.0000
 841456 3 0 0 1 1 3 4 3 0 -0.0499 0.0000 0.0000 0.0000 0.0000
 841457 3 0 0 1 1 3 4 4 0 -0.0499 0.0000 0.0000 0.0000 0.0000
 841458 3 0 0 1 1 3 4 5 0 -0.0499 0.0000 0.0000 0.0000 0.0000
 841459 3 0 0 1 1 3 5 0 1 0.4723 0.0000 0.0000 0.0000 0.0000
 841460 3 0 0 1 1 3 5 1 0 -0.0494 0.0000 0.0000 0.0000 0.0000
 841461 3 0 0 1 1 3 5 2 0 -0.0497 0.0000 0.0000 0.0000 0.0000
 841462 3 0 0 1 1 3 5 3 0 -0.0498 0.0000 0.0000 0.0000 0.0000
 841463 3 0 0 1 1 3 5 4 0 -0.0498 0.0000 0.0000 0.0000 0.0000
 841464 3 0 0 1 1 3 5 5 0 -0.0499 0.0000 0.0000 0.0000 0.0000
 841465 3 0 0 1 1 4 0 0 0 -0.0680 0.0000 0.0000 0.0000 0.0000
 841466 3 0 0 1 1 4 0 1 0 -0.0511 0.0000 0.0000 0.0000 0.0000
 841467 3 0 0 1 1 4 0 2 0 -0.0505 0.0000 0.0000 0.0000 0.0000
 841468 3 0 0 1 1 4 0 3 0 -0.0504 0.0000 0.0000 0.0000 0.0000
 841469 3 0 0 1 1 4 0 4 0 -0.0503 0.0000 0.0000 0.0000 0.0000
 841470 3 0 0 1 1 4 0 5 0 -0.0502 0.0000 0.0000 0.0000 0.0000
 841471 3 0 0 1 1 4 1 0 0 -0.0540 0.0000 0.0000 0.0000 0.0000
 841472 3 0 0 1 1 4 1 1 0 -0.0507 0.0000 0.0000 0.0000 0.0000
 841473 3 0 0 1 1 4 1 2 0 -0.0504 0.0000 0.0000 0.0000 0.0000
 841474 3 0 0 1 1 4 1 3 0 -0.0503 0.0000 0.0000 0.0000 0.0000
 841475 3 0 0 1 1 4 1 4 0 -0.0502 0.0000 0.0000 0.0000 0.0000
 841476 3 0 0 1 1 4 1 5 0 -0.0502 0.0000 0.0000 0.0000 0.0000
 841477 3 0 0 1 1 4 2 0 0 -0.0521 0.0000 0.0000 0.0000 0.0000
 841478 3 0 0 1 1 4 2 1 0 -0.0504 0.0000 0.0000 0.0000 0.0000
 841479 3 0 0 1 1 4 2 2 0 -0.0502 0.0000 0.0000 0.0000 0.0000
 841480 3 0 0 1 1 4 2 3 0 -0.0501 0.0000 0.0000 0.0000 0.0000
 841481 3 0 0 1 1 4 2 4 0 -0.0501 0.0000 0.0000 0.0000 0.0000
 841482 3 0 0 1 1 4 2 5 0 -0.0501 0.0000 0.0000 0.0000 0.0000
 841483 3 0 0 1 1 4 3 0 0 -0.0507 0.0000 0.0000 0.0000 0.0000
 841484 3 0 0 1 1 4 3 1 0 -0.0501 0.0000 0.0000 0.0000 0.0000
 841485 3 0 0 1 1 4 3 2 0 -0.0501 0.0000 0.0000 0.0000 0.0000
 841486 3 0 0 1 1 4 3 3 0 -0.0500 0.0000 0.0000 0.0000 0.0000
 841487 3 0 0 1 1 4 3 4 0 -0.0500 0.0000 0.0000 0.0000 0.0000
 841488 3 0 0 1 1 4 3 5 0 -0.0500 0.0000 0.0000 0.0000 0.0000
 841489 3 0 0 1 1 4 4 0 1 0.5457 0.0000 0.0000 0.0000 0.0000
 841490 3 0 0 1 1 4 4 1 0 -0.0498 0.0000 0.0000 0.0000 0.0000
 841491 3 0 0 1 1 4 4 2 0 -0.0499 0.0000 0.0000 0.0000 0.0000
 841492 3 0 0 1 1 4 4 3 0 -0.0499 0.0000 0.0000 0.0000 0.0000
 841493 3 0 0 1 1 4 4 4 0 -0.0500 0.0000 0.0000 0.0000 0.0000
 841494 3 0 0 1 1 4 4 5 0 -0.0500 0.0000 0.0000 0.0000 0.0000
 841495 3 0 0 1 1 4 5 0 1 0.4781 0.0000 0.0000 0.0000 0.0000
 841496 3 0 0 1 1 4 5 1 0 -0.0496 0.0000 0.0000 0.0000 0.0000
 841497 3 0 0 1 1 4 5 2 0 -0.0498 0.0000 0.0000 0.0000 0.0000
 841498 3 0 0 1 1 4 5 3 0 -0.0498 0.0000 0.0000 0.0000 0.0000
 841499 3 0 0 1 1 4 5 4 0 -0.0499 0.0000 0.0000 0.0000 0.0000
 841500 3 0 0 1 1 4 5 5 0 -0.0499 0.0000 0.0000 0.0000 0.0000
 841501 3 0 0 1 1 5 0 0 0 -0.0680 0.0000 0.0000 0.0000 0.0000
 841502 3 0 0 1 1 5 0 1 0 -0.0512 0.0000 0.0000 0.0000 0.0000
 841503 3 0 0 1 1 5 0 2 0 -0.0506 0.0000 0.0000 0.0000 0.0000
 841504 3 0 0 1 1 5 0 3 0 -0.0504 0.0000 0.0000 0.0000 0.0000
 841505 3 0 0 1 1 5 0 4 0 -0.0503 0.0000 0.0000 0.0000 0.0000
 841506 3 0 0 1 1 5 0 5 0 -0.0502 0.0000 0.0000 0.0000 0.0000
 841507 3 0 0 1 1 5 1 0 0 -0.0542 0.0000 0.0000 0.0000 0.0000
 841508 3 0 0 1 1 5 1 1 0 -0.0508 0.0000 0.0000 0.0000 0.0000
 841509 3 0 0 1 1 5 1 2 0 -0.0504 0.0000 0.0000 0.0000 0.0000
 841510 3 0 0 1 1 5 1 3 0 -0.0503 0.0000 0.0000 0.0000 0.0000
 841511 3 0 0 1 1 5 1 4 0 -0.0502 0.0000 0.0000 0.0000 0.0000
 841512 3 0 0 1 1 5 1 5 0 -0.0502 0.0000 0.0000 0.0000 0.0000
 841513 3 0 0 1 1 5 2 0 0 -0.0524 0.0000 0.0000 0.0000 0.0000
 841514 3 0 0 1 1 5 2 1 0 -0.0505 0.0000 0.0000 0.0000 0.0000
 841515 3 0 0 1 1 5 2 2 0 -0.0503 0.0000 0.0000 0.0000 0.0000
 841516 3 0 0 1 1 5 2 3 0 -0.0502 0.0000 0.0000 0.0000 0.0000
 841517 3 0 0 1 1 5 2 4 0 -0.0502 0.0000 0.0000 0.0000 0.0000
 841518 3 0 0 1 1 5 2 5 0 -0.0501 0.0000 0.0000 0.0000 0.0000
 841519 3 0 0 1 1 5 3 0 0 -0.0511 0.0000 0.0000 0.0000 0.0000
 841520 3 0 0 1 1 5 3 1 0 -0.0503 0.0000 0.0000 0.0000 0.0000
 841521 3 0 0 1 1 5 3 2 0 -0.0501 0.0000 0.0000 0.0000 0.0000
 841522 3 0 0 1 1 5 3 3 0 -0.0501 0.0000 0.0000 0.0000 0.0000
 841523 3 0 0 1 1 5 3 4 0 -0.0501 0.0000 0.0000 0.0000 0.0000
 841524 3 0 0 1 1 5 3 5 0 -0.0501 0.0000 0.0000 0.0000 0.0000
 841525 3 0 0 1 1 5 4 0 0 -0.0500 0.0000 0.0000 0.0000 0.0000
 841526 3 0 0 1 1 5 4 1 0 -0.0500 0.0000 0.0000 0.0000 0.0000
 841527 3 0 0 1 1 5 4 2 0 -0.0500 0.0000 0.0000 0.0000 0.0000
 841528 3 0 0 1 1 5 4 3 0 -0.0500 0.0000 0.0000 0.0000 0.0000
 841529 3 0 0 1 1 5 4 4 0 -0.0500 0.0000 0.0000 0.0000 0.0000
 841530 3 0 0 1 1 5 4 5 0 -0.0500 0.0000 0.0000 0.0000 0.0000
 841531 3 0 0 1 1 5 5 0 1 0.4861 0.0000 0.0000 0.0000 0.0000
 841532 3 0 0 1 1 5 5 1 0 -0.0497 0.0000 0.0000 0.0000 0.0000
 841533 3 0 0 1 1 5 5 2 0 -0.0499 0.0000 0.0000 0.0000 0.0000
 841534 3 0 0 1 1 5 5 3 0 -0.0499 0.0000 0.0000 0.0000 0.0000
 841535 3 0 0 1 1 5 5 4 0 -0.0499 0.0000 0.0000 0.0000 0.0000
 841536 3 0 0 1 1 5 5 5 0 -0.0499 0.0000 0.0000 0.0000 0.0000
 841537 3 0 0 1 2 0 0 0 0 -0.0677 0.0000 0.0000 0.0000 0.0000
 841538 3 0 0 1 2 0 0 1 0 -0.0505 0.0000 0.0000 0.0000 0.0000
 841539 3 0 0 1 2 0 0 2 0 -0.0502 0.0000 0.0000 0.0000 0.0000
 841540 3 0 0 1 2 0 0 3 0 -0.0501 0.0000 0.0000 0.0000 0.0000
 841541 3 0 0 1 2 0 0 4 0 -0.0501 0.0000 0.0000 0.0000 0.0000
 841542 3 0 0 1 2 0 0 5 0 -0.0501 0.0000 0.0000 0.0000 0.0000
 841543 3 0 0 1 2 0 1 0 0 -0.0532 0.0000 0.0000 0.0000 0.0000
 841544 3 0 0 1 2 0 1 1 0 -0.0500 0.0000 0.0000 0.0000 0.0000
 841545 3 0 0 1 2 0 1 2 0 -0.0500 0.0000 0.0000 0.0000 0.0000
 841546 3 0 0 1 2 0 1 3 0 -0.0500 0.0000 0.0000 0.0000 0.0000
 841547 3 0 0 1 2 0 1 4 0 -0.0500 0.0000 0.0000 0.0000 0.0000
 841548 3 0 0 1 2 0 1 5 0 -0.0500 0.0000 0.0000 0.0000 0.0000
 841549 3 0 0 1 2 0 2 0 1 0.7904 0.0000 0.0000 0.0000 0.0000
 841550 3 0 0 1 2 0 2 1 0 -0.0496 0.0000 0.0000 0.0000 0.0000
 841551 3 0 0 1 2 0 2 2 0 -0.0498 0.0000 0.0000 0.0000 0.0000
 841552 3 0 0 1 2 0 2 3 0 -0.0499 0.0000 0.0000 0.0000 0.0000
 841553 3 0 0 1 2 0 2 4 0 -0.0499 0.0000 0.0000 0.0000 0.0000
 841554 3 0 0 1 2 0 2 5 0 -0.0499 0.0000 0.0000 0.0000 0.0000
 841555 3 0 0 1 2 0 3 0 1 0.6249 0.0000 0.0000 0.0000 0.0000
 841556 3 0 0 1 2 0 3 1 0 -0.0492 0.0000 0.0000 0.0000 0.0000
 841557 3 0 0 1 2 0 3 2 0 -0.0497 0.0000 0.0000 0.0000 0.0000
 841558 3 0 0 1 2 0 3 3 0 -0.0498 0.0000 0.0000 0.0000 0.0000
 841559 3 0 0 1 2 0 3 4 0 -0.0498 0.0000 0.0000 0.0000 0.0000
 841560 3 0 0 1 2 0 3 5 0 -0.0499 0.0000 0.0000 0.0000 0.0000
 841561 3 0 0 1 2 0 4 0 1 0.5335 0.0000 0.0000 0.0000 0.0000
 841562 3 0 0 1 2 0 4 1 0 -0.0486 0.0000 0.0000 0.0000 0.0000
 841563 3 0 0 1 2 0 4 2 0 -0.0495 0.0000 0.0000 0.0000 0.0000
 841564 3 0 0 1 2 0 4 3 0 -0.0497 0.0000 0.0000 0.0000 0.0000
 841565 3 0 0 1 2 0 4 4 0 -0.0498 0.0000 0.0000 0.0000 0.0000
 841566 3 0 0 1 2 0 4 5 0 -0.0498 0.0000 0.0000 0.0000 0.0000
 841567 3 0 0 1 2 0 5 0 1 0.4734 0.0000 0.0000 0.0000 0.0000
 841568 3 0 0 1 2 0 5 1 1 0.5937 0.0000 0.0000 0.0000 0.0000
 841569 3 0 0 1 2 0 5 2 0 -0.0493 0.0000 0.0000 0.0000 0.0000
 841570 3 0 0 1 2 0 5 3 0 -0.0496 0.0000 0.0000 0.0000 0.0000
 841571 3 0 0 1 2 0 5 4 0 -0.0497 0.0000 0.0000 0.0000 0.0000
 841572 3 0 0 1 2 0 5 5 0 -0.0498 0.0000 0.0000 0.0000 0.0000
 841573 3 0 0 1 2 1 0 0 0 -0.0678 0.0000 0.0000 0.0000 0.0000
 841574 3 0 0 1 2 1 0 1 0 -0.0507 0.0000 0.0000 0.0000 0.0000
 841575 3 0 0 1 2 1 0 2 0 -0.0503 0.0000 0.0000 0.0000 0.0000
 841576 3 0 0 1 2 1 0 3 0 -0.0502 0.0000 0.0000 0.0000 0.0000
 841577 3 0 0 1 2 1 0 4 0 -0.0501 0.0000 0.0000 0.0000 0.0000
 841578 3 0 0 1 2 1 0 5 0 -0.0501 0.0000 0.0000 0.0000 0.0000
 841579 3 0 0 1 2 1 1 0 0 -0.0535 0.0000 0.0000 0.0000 0.0000
 841580 3 0 0 1 2 1 1 1 0 -0.0503 0.0000 0.0000 0.0000 0.0000
 841581 3 0 0 1 2 1 1 2 0 -0.0501 0.0000 0.0000 0.0000 0.0000
 841582 3 0 0 1 2 1 1 3 0 -0.0501 0.0000 0.0000 0.0000 0.0000
 841583 3 0 0 1 2 1 1 4 0 -0.0501 0.0000 0.0000 0.0000 0.0000
 841584 3 0 0 1 2 1 1 5 0 -0.0500 0.0000 0.0000 0.0000 0.0000
 841585 3 0 0 1 2 1 2 0 1 0.7933 0.0000 0.0000 0.0000 0.0000
 841586 3 0 0 1 2 1 2 1 0 -0.0499 0.0000 0.0000 0.0000 0.0000
 841587 3 0 0 1 2 1 2 2 0 -0.0499 0.0000 0.0000 0.0000 0.0000
 841588 3 0 0 1 2 1 2 3 0 -0.0500 0.0000 0.0000 0.0000 0.0000
 841589 3 0 0 1 2 1 2 4 0 -0.0500 0.0000 0.0000 0.0000 0.0000
 841590 3 0 0 1 2 1 2 5 0 -0.0500 0.0000 0.0000 0.0000 0.0000
 841591 3 0 0 1 2 1 3 0 1 0.6213 0.0000 0.0000 0.0000 0.0000
 841592 3 0 0 1 2 1 3 1 0 -0.0495 0.0000 0.0000 0.0000 0.0000
 841593 3 0 0 1 2 1 3 2 0 -0.0498 0.0000 0.0000 0.0000 0.0000
 841594 3 0 0 1 2 1 3 3 0 -0.0499 0.0000 0.0000 0.0000 0.0000
 841595 3 0 0 1 2 1 3 4 0 -0.0499 0.0000 0.0000 0.0000 0.0000
 841596 3 0 0 1 2 1 3 5 0 -0.0499 0.0000 0.0000 0.0000 0.0000
 841597 3 0 0 1 2 1 4 0 1 0.5279 0.0000 0.0000 0.0000 0.0000
 841598 3 0 0 1 2 1 4 1 0 -0.0491 0.0000 0.0000 0.0000 0.0000
 841599 3 0 0 1 2 1 4 2 0 -0.0496 0.0000 0.0000 0.0000 0.0000
 841600 3 0 0 1 2 1 4 3 0 -0.0498 0.0000 0.0000 0.0000 0.0000
 841601 3 0 0 1 2 1 4 4 0 -0.0498 0.0000 0.0000 0.0000 0.0000
 841602 3 0 0 1 2 1 4 5 0 -0.0499 0.0000 0.0000 0.0000 0.0000
 841603 3 0 0 1 2 1 5 0 1 0.4671 0.0000 0.0000 0.0000 0.0000
 841604 3 0 0 1 2 1 5 1 0 -0.0487 0.0000 0.0000 0.0000 0.0000
 841605 3 0 0 1 2 1 5 2 0 -0.0495 0.0000 0.0000 0.0000 0.0000
 841606 3 0 0 1 2 1 5 3 0 -0.0497 0.0000 0.0000 0.0000 0.0000
 841607 3 0 0 1 2 1 5 4 0 -0.0497 0.0000 0.0000 0.0000 0.0000
 841608 3 0 0 1 2 1 5 5 0 -0.0498 0.0000 0.0000 0.0000 0.0000
 841609 3 0 0 1 2 2 0 0 0 -0.0678 0.0000 0.0000 0.0000 0.0000
 841610 3 0 0 1 2 2 0 1 0 -0.0508 0.0000 0.0000 0.0000 0.0000
 841611 3 0 0 1 2 2 0 2 0 -0.0504 0.0000 0.0000 0.0000 0.0000
 841612 3 0 0 1 2 2 0 3 0 -0.0503 0.0000 0.0000 0.0000 0.0000
 841613 3 0 0 1 2 2 0 4 0 -0.0502 0.0000 0.0000 0.0000 0.0000
 841614 3 0 0 1 2 2 0 5 0 -0.0501 0.0000 0.0000 0.0000 0.0000
 841615 3 0 0 1 2 2 1 0 0 -0.0537 0.0000 0.0000 0.0000 0.0000
 841616 3 0 0 1 2 2 1 1 0 -0.0504 0.0000 0.0000 0.0000 0.0000
 841617 3 0 0 1 2 2 1 2 0 -0.0502 0.0000 0.0000 0.0000 0.0000
 841618 3 0 0 1 2 2 1 3 0 -0.0501 0.0000 0.0000 0.0000 0.0000
 841619 3 0 0 1 2 2 1 4 0 -0.0501 0.0000 0.0000 0.0000 0.0000
 841620 3 0 0 1 2 2 1 5 0 -0.0501 0.0000 0.0000 0.0000 0.0000
 841621 3 0 0 1 2 2 2 0 0 -0.0514 0.0000 0.0000 0.0000 0.0000
 841622 3 0 0 1 2 2 2 1 0 -0.0501 0.0000 0.0000 0.0000 0.0000
 841623 3 0 0 1 2 2 2 2 0 -0.0500 0.0000 0.0000 0.0000 0.0000
 841624 3 0 0 1 2 2 2 3 0 -0.0500 0.0000 0.0000 0.0000 0.0000
 841625 3 0 0 1 2 2 2 4 0 -0.0500 0.0000 0.0000 0.0000 0.0000
 841626 3 0 0 1 2 2 2 5 0 -0.0500 0.0000 0.0000 0.0000 0.0000
 841627 3 0 0 1 2 2 3 0 1 0.6280 0.0000 0.0000 0.0000 0.0000
 841628 3 0 0 1 2 2 3 1 0 -0.0498 0.0000 0.0000 0.0000 0.0000
 841629 3 0 0 1 2 2 3 2 0 -0.0499 0.0000 0.0000 0.0000 0.0000
 841630 3 0 0 1 2 2 3 3 0 -0.0499 0.0000 0.0000 0.0000 0.0000
 841631 3 0 0 1 2 2 3 4 0 -0.0499 0.0000 0.0000 0.0000 0.0000
 841632 3 0 0 1 2 2 3 5 0 -0.0500 0.0000 0.0000 0.0000 0.0000
 841633 3 0 0 1 2 2 4 0 1 0.5312 0.0000 0.0000 0.0000 0.0000
 841634 3 0 0 1 2 2 4 1 0 -0.0494 0.0000 0.0000 0.0000 0.0000
 841635 3 0 0 1 2 2 4 2 0 -0.0497 0.0000 0.0000 0.0000 0.0000
 841636 3 0 0 1 2 2 4 3 0 -0.0498 0.0000 0.0000 0.0000 0.0000
 841637 3 0 0 1 2 2 4 4 0 -0.0499 0.0000 0.0000 0.0000 0.0000
 841638 3 0 0 1 2 2 4 5 0 -0.0499 0.0000 0.0000 0.0000 0.0000
 841639 3 0 0 1 2 2 5 0 1 0.4686 0.0000 0.0000 0.0000 0.0000
 841640 3 0 0 1 2 2 5 1 0 -0.0491 0.0000 0.0000 0.0000 0.0000
 841641 3 0 0 1 2 2 5 2 0 -0.0496 0.0000 0.0000 0.0000 0.0000
 841642 3 0 0 1 2 2 5 3 0 -0.0497 0.0000 0.0000 0.0000 0.0000
 841643 3 0 0 1 2 2 5 4 0 -0.0498 0.0000 0.0000 0.0000 0.0000
 841644 3 0 0 1 2 2 5 5 0 -0.0498 0.0000 0.0000 0.0000 0.0000
 841645 3 0 0 1 2 3 0 0 0 -0.0679 0.0000 0.0000 0.0000 0.0000
 841646 3 0 0 1 2 3 0 1 0 -0.0510 0.0000 0.0000 0.0000 0.0000
 841647 3 0 0 1 2 3 0 2 0 -0.0505 0.0000 0.0000 0.0000 0.0000
 841648 3 0 0 1 2 3 0 3 0 -0.0503 0.0000 0.0000 0.0000 0.0000
 841649 3 0 0 1 2 3 0 4 0 -0.0502 0.0000 0.0000 0.0000 0.0000
 841650 3 0 0 1 2 3 0 5 0 -0.0502 0.0000 0.0000 0.0000 0.0000
 841651 3 0 0 1 2 3 1 0 0 -0.0539 0.0000 0.0000 0.0000 0.0000
 841652 3 0 0 1 2 3 1 1 0 -0.0506 0.0000 0.0000 0.0000 0.0000
 841653 3 0 0 1 2 3 1 2 0 -0.0503 0.0000 0.0000 0.0000 0.0000
 841654 3 0 0 1 2 3 1 3 0 -0.0502 0.0000 0.0000 0.0000 0.0000
 841655 3 0 0 1 2 3 1 4 0 -0.0501 0.0000 0.0000 0.0000 0.0000
 841656 3 0 0 1 2 3 1 5 0 -0.0501 0.0000 0.0000 0.0000 0.0000
 841657 3 0 0 1 2 3 2 0 0 -0.0518 0.0000 0.0000 0.0000 0.0000
 841658 3 0 0 1 2 3 2 1 0 -0.0503 0.0000 0.0000 0.0000 0.0000
 841659 3 0 0 1 2 3 2 2 0 -0.0501 0.0000 0.0000 0.0000 0.0000
 841660 3 0 0 1 2 3 2 3 0 -0.0501 0.0000 0.0000 0.0000 0.0000
 841661 3 0 0 1 2 3 2 4 0 -0.0501 0.0000 0.0000 0.0000 0.0000
 841662 3 0 0 1 2 3 2 5 0 -0.0501 0.0000 0.0000 0.0000 0.0000
 841663 3 0 0 1 2 3 3 0 1 0.6385 0.0000 0.0000 0.0000 0.0000
 841664 3 0 0 1 2 3 3 1 0 -0.0499 0.0000 0.0000 0.0000 0.0000
 841665 3 0 0 1 2 3 3 2 0 -0.0500 0.0000 0.0000 0.0000 0.0000
 841666 3 0 0 1 2 3 3 3 0 -0.0500 0.0000 0.0000 0.0000 0.0000
 841667 3 0 0 1 2 3 3 4 0 -0.0500 0.0000 0.0000 0.0000 0.0000
 841668 3 0 0 1 2 3 3 5 0 -0.0500 0.0000 0.0000 0.0000 0.0000
 841669 3 0 0 1 2 3 4 0 1 0.5371 0.0000 0.0000 0.0000 0.0000
 841670 3 0 0 1 2 3 4 1 0 -0.0497 0.0000 0.0000 0.0000 0.0000
 841671 3 0 0 1 2 3 4 2 0 -0.0498 0.0000 0.0000 0.0000 0.0000
 841672 3 0 0 1 2 3 4 3 0 -0.0499 0.0000 0.0000 0.0000 0.0000
 841673 3 0 0 1 2 3 4 4 0 -0.0499 0.0000 0.0000 0.0000 0.0000
 841674 3 0 0 1 2 3 4 5 0 -0.0499 0.0000 0.0000 0.0000 0.0000
 841675 3 0 0 1 2 3 5 0 1 0.4723 0.0000 0.0000 0.0000 0.0000
 841676 3 0 0 1 2 3 5 1 0 -0.0494 0.0000 0.0000 0.0000 0.0000
 841677 3 0 0 1 2 3 5 2 0 -0.0497 0.0000 0.0000 0.0000 0.0000
 841678 3 0 0 1 2 3 5 3 0 -0.0498 0.0000 0.0000 0.0000 0.0000
 841679 3 0 0 1 2 3 5 4 0 -0.0498 0.0000 0.0000 0.0000 0.0000
 841680 3 0 0 1 2 3 5 5 0 -0.0499 0.0000 0.0000 0.0000 0.0000
 841681 3 0 0 1 2 4 0 0 0 -0.0680 0.0000 0.0000 0.0000 0.0000
 841682 3 0 0 1 2 4 0 1 0 -0.0511 0.0000 0.0000 0.0000 0.0000
 841683 3 0 0 1 2 4 0 2 0 -0.0505 0.0000 0.0000 0.0000 0.0000
 841684 3 0 0 1 2 4 0 3 0 -0.0504 0.0000 0.0000 0.0000 0.0000
 841685 3 0 0 1 2 4 0 4 0 -0.0503 0.0000 0.0000 0.0000 0.0000
 841686 3 0 0 1 2 4 0 5 0 -0.0502 0.0000 0.0000 0.0000 0.0000
 841687 3 0 0 1 2 4 1 0 0 -0.0540 0.0000 0.0000 0.0000 0.0000
 841688 3 0 0 1 2 4 1 1 0 -0.0507 0.0000 0.0000 0.0000 0.0000
 841689 3 0 0 1 2 4 1 2 0 -0.0504 0.0000 0.0000 0.0000 0.0000
 841690 3 0 0 1 2 4 1 3 0 -0.0503 0.0000 0.0000 0.0000 0.0000
 841691 3 0 0 1 2 4 1 4 0 -0.0502 0.0000 0.0000 0.0000 0.0000
 841692 3 0 0 1 2 4 1 5 0 -0.0502 0.0000 0.0000 0.0000 0.0000
 841693 3 0 0 1 2 4 2 0 0 -0.0521 0.0000 0.0000 0.0000 0.0000
 841694 3 0 0 1 2 4 2 1 0 -0.0504 0.0000 0.0000 0.0000 0.0000
 841695 3 0 0 1 2 4 2 2 0 -0.0502 0.0000 0.0000 0.0000 0.0000
 841696 3 0 0 1 2 4 2 3 0 -0.0501 0.0000 0.0000 0.0000 0.0000
 841697 3 0 0 1 2 4 2 4 0 -0.0501 0.0000 0.0000 0.0000 0.0000
 841698 3 0 0 1 2 4 2 5 0 -0.0501 0.0000 0.0000 0.0000 0.0000
 841699 3 0 0 1 2 4 3 0 0 -0.0507 0.0000 0.0000 0.0000 0.0000
 841700 3 0 0 1 2 4 3 1 0 -0.0501 0.0000 0.0000 0.0000 0.0000
 841701 3 0 0 1 2 4 3 2 0 -0.0501 0.0000 0.0000 0.0000 0.0000
 841702 3 0 0 1 2 4 3 3 0 -0.0500 0.0000 0.0000 0.0000 0.0000
 841703 3 0 0 1 2 4 3 4 0 -0.0500 0.0000 0.0000 0.0000 0.0000
 841704 3 0 0 1 2 4 3 5 0 -0.0500 0.0000 0.0000 0.0000 0.0000
 841705 3 0 0 1 2 4 4 0 1 0.5457 0.0000 0.0000 0.0000 0.0000
 841706 3 0 0 1 2 4 4 1 0 -0.0498 0.0000 0.0000 0.0000 0.0000
 841707 3 0 0 1 2 4 4 2 0 -0.0499 0.0000 0.0000 0.0000 0.0000
 841708 3 0 0 1 2 4 4 3 0 -0.0499 0.0000 0.0000 0.0000 0.0000
 841709 3 0 0 1 2 4 4 4 0 -0.0500 0.0000 0.0000 0.0000 0.0000
 841710 3 0 0 1 2 4 4 5 0 -0.0500 0.0000 0.0000 0.0000 0.0000
 841711 3 0 0 1 2 4 5 0 1 0.4781 0.0000 0.0000 0.0000 0.0000
 841712 3 0 0 1 2 4 5 1 0 -0.0496 0.0000 0.0000 0.0000 0.0000
 841713 3 0 0 1 2 4 5 2 0 -0.0498 0.0000 0.0000 0.0000 0.0000
 841714 3 0 0 1 2 4 5 3 0 -0.0498 0.0000 0.0000 0.0000 0.0000
 841715 3 0 0 1 2 4 5 4 0 -0.0499 0.0000 0.0000 0.0000 0.0000
 841716 3 0 0 1 2 4 5 5 0 -0.0499 0.0000 0.0000 0.0000 0.0000
 841717 3 0 0 1 2 5 0 0 0 -0.0680 0.0000 0.0000 0.0000 0.0000
 841718 3 0 0 1 2 5 0 1 0 -0.0512 0.0000 0.0000 0.0000 0.0000
 841719 3 0 0 1 2 5 0 2 0 -0.0506 0.0000 0.0000 0.0000 0.0000
 841720 3 0 0 1 2 5 0 3 0 -0.0504 0.0000 0.0000 0.0000 0.0000
 841721 3 0 0 1 2 5 0 4 0 -0.0503 0.0000 0.0000 0.0000 0.0000
 841722 3 0 0 1 2 5 0 5 0 -0.0503 0.0000 0.0000 0.0000 0.0000
 841723 3 0 0 1 2 5 1 0 0 -0.0542 0.0000 0.0000 0.0000 0.0000
 841724 3 0 0 1 2 5 1 1 0 -0.0508 0.0000 0.0000 0.0000 0.0000
 841725 3 0 0 1 2 5 1 2 0 -0.0504 0.0000 0.0000 0.0000 0.0000
 841726 3 0 0 1 2 5 1 3 0 -0.0503 0.0000 0.0000 0.0000 0.0000
 841727 3 0 0 1 2 5 1 4 0 -0.0502 0.0000 0.0000 0.0000 0.0000
 841728 3 0 0 1 2 5 1 5 0 -0.0502 0.0000 0.0000 0.0000 0.0000
 841729 3 0 0 1 2 5 2 0 0 -0.0524 0.0000 0.0000 0.0000 0.0000
 841730 3 0 0 1 2 5 2 1 0 -0.0505 0.0000 0.0000 0.0000 0.0000
 841731 3 0 0 1 2 5 2 2 0 -0.0503 0.0000 0.0000 0.0000 0.0000
 841732 3 0 0 1 2 5 2 3 0 -0.0502 0.0000 0.0000 0.0000 0.0000
 841733 3 0 0 1 2 5 2 4 0 -0.0502 0.0000 0.0000 0.0000 0.0000
 841734 3 0 0 1 2 5 2 5 0 -0.0501 0.0000 0.0000 0.0000 0.0000
 841735 3 0 0 1 2 5 3 0 0 -0.0511 0.0000 0.0000 0.0000 0.0000
 841736 3 0 0 1 2 5 3 1 0 -0.0503 0.0000 0.0000 0.0000 0.0000
 841737 3 0 0 1 2 5 3 2 0 -0.0501 0.0000 0.0000 0.0000 0.0000
 841738 3 0 0 1 2 5 3 3 0 -0.0501 0.0000 0.0000 0.0000 0.0000
 841739 3 0 0 1 2 5 3 4 0 -0.0501 0.0000 0.0000 0.0000 0.0000
 841740 3 0 0 1 2 5 3 5 0 -0.0501 0.0000 0.0000 0.0000 0.0000
 841741 3 0 0 1 2 5 4 0 0 -0.0500 0.0000 0.0000 0.0000 0.0000
 841742 3 0 0 1 2 5 4 1 0 -0.0500 0.0000 0.0000 0.0000 0.0000
 841743 3 0 0 1 2 5 4 2 0 -0.0500 0.0000 0.0000 0.0000 0.0000
 841744 3 0 0 1 2 5 4 3 0 -0.0500 0.0000 0.0000 0.0000 0.0000
 841745 3 0 0 1 2 5 4 4 0 -0.0500 0.0000 0.0000 0.0000 0.0000
 841746 3 0 0 1 2 5 4 5 0 -0.0500 0.0000 0.0000 0.0000 0.0000
 841747 3 0 0 1 2 5 5 0 1 0.4861 0.0000 0.0000 0.0000 0.0000
 841748 3 0 0 1 2 5 5 1 0 -0.0497 0.0000 0.0000 0.0000 0.0000
 841749 3 0 0 1 2 5 5 2 0 -0.0499 0.0000 0.0000 0.0000 0.0000
 841750 3 0 0 1 2 5 5 3 0 -0.0499 0.0000 0.0000 0.0000 0.0000
 841751 3 0 0 1 2 5 5 4 0 -0.0499 0.0000 0.0000 0.0000 0.0000
 841752 3 0 0 1 2 5 5 5 0 -0.0499 0.0000 0.0000 0.0000 0.0000
 841753 3 0 0 1 3 0 0 0 0 -0.0677 0.0000 0.0000 0.0000 0.0000
 841754 3 0 0 1 3 0 0 1 0 -0.0505 0.0000 0.0000 0.0000 0.0000
 841755 3 0 0 1 3 0 0 2 0 -0.0502 0.0000 0.0000 0.0000 0.0000
 841756 3 0 0 1 3 0 0 3 0 -0.0501 0.0000 0.0000 0.0000 0.0000
 841757 3 0 0 1 3 0 0 4 0 -0.0501 0.0000 0.0000 0.0000 0.0000
 841758 3 0 0 1 3 0 0 5 0 -0.0501 0.0000 0.0000 0.0000 0.0000
 841759 3 0 0 1 3 0 1 0 0 -0.0532 0.0000 0.0000 0.0000 0.0000
 841760 3 0 0 1 3 0 1 1 0 -0.0500 0.0000 0.0000 0.0000 0.0000
 841761 3 0 0 1 3 0 1 2 0 -0.0500 0.0000 0.0000 0.0000 0.0000
 841762 3 0 0 1 3 0 1 3 0 -0.0500 0.0000 0.0000 0.0000 0.0000
 841763 3 0 0 1 3 0 1 4 0 -0.0500 0.0000 0.0000 0.0000 0.0000
 841764 3 0 0 1 3 0 1 5 0 -0.0500 0.0000 0.0000 0.0000 0.0000
 841765 3 0 0 1 3 0 2 0 1 0.7904 0.0000 0.0000 0.0000 0.0000
 841766 3 0 0 1 3 0 2 1 0 -0.0496 0.0000 0.0000 0.0000 0.0000
 841767 3 0 0 1 3 0 2 2 0 -0.0498 0.0000 0.0000 0.0000 0.0000
 841768 3 0 0 1 3 0 2 3 0 -0.0499 0.0000 0.0000 0.0000 0.0000
 841769 3 0 0 1 3 0 2 4 0 -0.0499 0.0000 0.0000 0.0000 0.0000
 841770 3 0 0 1 3 0 2 5 0 -0.0499 0.0000 0.0000 0.0000 0.0000
 841771 3 0 0 1 3 0 3 0 1 0.6249 0.0000 0.0000 0.0000 0.0000
 841772 3 0 0 1 3 0 3 1 0 -0.0492 0.0000 0.0000 0.0000 0.0000
 841773 3 0 0 1 3 0 3 2 0 -0.0497 0.0000 0.0000 0.0000 0.0000
 841774 3 0 0 1 3 0 3 3 0 -0.0498 0.0000 0.0000 0.0000 0.0000
 841775 3 0 0 1 3 0 3 4 0 -0.0498 0.0000 0.0000 0.0000 0.0000
 841776 3 0 0 1 3 0 3 5 0 -0.0499 0.0000 0.0000 0.0000 0.0000
 841777 3 0 0 1 3 0 4 0 1 0.5335 0.0000 0.0000 0.0000 0.0000
 841778 3 0 0 1 3 0 4 1 0 -0.0486 0.0000 0.0000 0.0000 0.0000
 841779 3 0 0 1 3 0 4 2 0 -0.0495 0.0000 0.0000 0.0000 0.0000
 841780 3 0 0 1 3 0 4 3 0 -0.0497 0.0000 0.0000 0.0000 0.0000
 841781 3 0 0 1 3 0 4 4 0 -0.0498 0.0000 0.0000 0.0000 0.0000
 841782 3 0 0 1 3 0 4 5 0 -0.0498 0.0000 0.0000 0.0000 0.0000
 841783 3 0 0 1 3 0 5 0 1 0.4734 0.0000 0.0000 0.0000 0.0000
 841784 3 0 0 1 3 0 5 1 1 0.5937 0.0000 0.0000 0.0000 0.0000
 841785 3 0 0 1 3 0 5 2 0 -0.0493 0.0000 0.0000 0.0000 0.0000
 841786 3 0 0 1 3 0 5 3 0 -0.0496 0.0000 0.0000 0.0000 0.0000
 841787 3 0 0 1 3 0 5 4 0 -0.0497 0.0000 0.0000 0.0000 0.0000
 841788 3 0 0 1 3 0 5 5 0 -0.0498 0.0000 0.0000 0.0000 0.0000
 841789 3 0 0 1 3 1 0 0 0 -0.0678 0.0000 0.0000 0.0000 0.0000
 841790 3 0 0 1 3 1 0 1 0 -0.0507 0.0000 0.0000 0.0000 0.0000
 841791 3 0 0 1 3 1 0 2 0 -0.0503 0.0000 0.0000 0.0000 0.0000
 841792 3 0 0 1 3 1 0 3 0 -0.0502 0.0000 0.0000 0.0000 0.0000
 841793 3 0 0 1 3 1 0 4 0 -0.0501 0.0000 0.0000 0.0000 0.0000
 841794 3 0 0 1 3 1 0 5 0 -0.0501 0.0000 0.0000 0.0000 0.0000
 841795 3 0 0 1 3 1 1 0 0 -0.0535 0.0000 0.0000 0.0000 0.0000
 841796 3 0 0 1 3 1 1 1 0 -0.0503 0.0000 0.0000 0.0000 0.0000
 841797 3 0 0 1 3 1 1 2 0 -0.0501 0.0000 0.0000 0.0000 0.0000
 841798 3 0 0 1 3 1 1 3 0 -0.0501 0.0000 0.0000 0.0000 0.0000
 841799 3 0 0 1 3 1 1 4 0 -0.0501 0.0000 0.0000 0.0000 0.0000
 841800 3 0 0 1 3 1 1 5 0 -0.0500 0.0000 0.0000 0.0000 0.0000
 841801 3 0 0 1 3 1 2 0 1 0.7933 0.0000 0.0000 0.0000 0.0000
 841802 3 0 0 1 3 1 2 1 0 -0.0499 0.0000 0.0000 0.0000 0.0000
 841803 3 0 0 1 3 1 2 2 0 -0.0499 0.0000 0.0000 0.0000 0.0000
 841804 3 0 0 1 3 1 2 3 0 -0.0500 0.0000 0.0000 0.0000 0.0000
 841805 3 0 0 1 3 1 2 4 0 -0.0500 0.0000 0.0000 0.0000 0.0000
 841806 3 0 0 1 3 1 2 5 0 -0.0500 0.0000 0.0000 0.0000 0.0000
 841807 3 0 0 1 3 1 3 0 1 0.6213 0.0000 0.0000 0.0000 0.0000
 841808 3 0 0 1 3 1 3 1 0 -0.0495 0.0000 0.0000 0.0000 0.0000
 841809 3 0 0 1 3 1 3 2 0 -0.0498 0.0000 0.0000 0.0000 0.0000
 841810 3 0 0 1 3 1 3 3 0 -0.0499 0.0000 0.0000 0.0000 0.0000
 841811 3 0 0 1 3 1 3 4 0 -0.0499 0.0000 0.0000 0.0000 0.0000
 841812 3 0 0 1 3 1 3 5 0 -0.0499 0.0000 0.0000 0.0000 0.0000
 841813 3 0 0 1 3 1 4 0 1 0.5279 0.0000 0.0000 0.0000 0.0000
 841814 3 0 0 1 3 1 4 1 0 -0.0491 0.0000 0.0000 0.0000 0.0000
 841815 3 0 0 1 3 1 4 2 0 -0.0496 0.0000 0.0000 0.0000 0.0000
 841816 3 0 0 1 3 1 4 3 0 -0.0498 0.0000 0.0000 0.0000 0.0000
 841817 3 0 0 1 3 1 4 4 0 -0.0498 0.0000 0.0000 0.0000 0.0000
 841818 3 0 0 1 3 1 4 5 0 -0.0499 0.0000 0.0000 0.0000 0.0000
 841819 3 0 0 1 3 1 5 0 1 0.4671 0.0000 0.0000 0.0000 0.0000
 841820 3 0 0 1 3 1 5 1 0 -0.0487 0.0000 0.0000 0.0000 0.0000
 841821 3 0 0 1 3 1 5 2 0 -0.0495 0.0000 0.0000 0.0000 0.0000
 841822 3 0 0 1 3 1 5 3 0 -0.0497 0.0000 0.0000 0.0000 0.0000
 841823 3 0 0 1 3 1 5 4 0 -0.0497 0.0000 0.0000 0.0000 0.0000
 841824 3 0 0 1 3 1 5 5 0 -0.0498 0.0000 0.0000 0.0000 0.0000
 841825 3 0 0 1 3 2 0 0 0 -0.0678 0.0000 0.0000 0.0000 0.0000
 841826 3 0 0 1 3 2 0 1 0 -0.0508 0.0000 0.0000 0.0000 0.0000
 841827 3 0 0 1 3 2 0 2 0 -0.0504 0.0000 0.0000 0.0000 0.0000
 841828 3 0 0 1 3 2 0 3 0 -0.0503 0.0000 0.0000 0.0000 0.0000
 841829 3 0 0 1 3 2 0 4 0 -0.0502 0.0000 0.0000 0.0000 0.0000
 841830 3 0 0 1 3 2 0 5 0 -0.0501 0.0000 0.0000 0.0000 0.0000
 841831 3 0 0 1 3 2 1 0 0 -0.0537 0.0000 0.0000 0.0000 0.0000
 841832 3 0 0 1 3 2 1 1 0 -0.0504 0.0000 0.0000 0.0000 0.0000
 841833 3 0 0 1 3 2 1 2 0 -0.0502 0.0000 0.0000 0.0000 0.0000
 841834 3 0 0 1 3 2 1 3 0 -0.0501 0.0000 0.0000 0.0000 0.0000
 841835 3 0 0 1 3 2 1 4 0 -0.0501 0.0000 0.0000 0.0000 0.0000
 841836 3 0 0 1 3 2 1 5 0 -0.0501 0.0000 0.0000 0.0000 0.0000
 841837 3 0 0 1 3 2 2 0 0 -0.0514 0.0000 0.0000 0.0000 0.0000
 841838 3 0 0 1 3 2 2 1 0 -0.0501 0.0000 0.0000 0.0000 0.0000
 841839 3 0 0 1 3 2 2 2 0 -0.0500 0.0000 0.0000 0.0000 0.0000
 841840 3 0 0 1 3 2 2 3 0 -0.0500 0.0000 0.0000 0.0000 0.0000
 841841 3 0 0 1 3 2 2 4 0 -0.0500 0.0000 0.0000 0.0000 0.0000
 841842 3 0 0 1 3 2 2 5 0 -0.0500 0.0000 0.0000 0.0000 0.0000
 841843 3 0 0 1 3 2 3 0 1 0.6280 0.0000 0.0000 0.0000 0.0000
 841844 3 0 0 1 3 2 3 1 0 -0.0498 0.0000 0.0000 0.0000 0.0000
 841845 3 0 0 1 3 2 3 2 0 -0.0499 0.0000 0.0000 0.0000 0.0000
 841846 3 0 0 1 3 2 3 3 0 -0.0499 0.0000 0.0000 0.0000 0.0000
 841847 3 0 0 1 3 2 3 4 0 -0.0499 0.0000 0.0000 0.0000 0.0000
 841848 3 0 0 1 3 2 3 5 0 -0.0500 0.0000 0.0000 0.0000 0.0000
 841849 3 0 0 1 3 2 4 0 1 0.5312 0.0000 0.0000 0.0000 0.0000
 841850 3 0 0 1 3 2 4 1 0 -0.0494 0.0000 0.0000 0.0000 0.0000
 841851 3 0 0 1 3 2 4 2 0 -0.0497 0.0000 0.0000 0.0000 0.0000
 841852 3 0 0 1 3 2 4 3 0 -0.0498 0.0000 0.0000 0.0000 0.0000
 841853 3 0 0 1 3 2 4 4 0 -0.0499 0.0000 0.0000 0.0000 0.0000
 841854 3 0 0 1 3 2 4 5 0 -0.0499 0.0000 0.0000 0.0000 0.0000
 841855 3 0 0 1 3 2 5 0 1 0.4686 0.0000 0.0000 0.0000 0.0000
 841856 3 0 0 1 3 2 5 1 0 -0.0491 0.0000 0.0000 0.0000 0.0000
 841857 3 0 0 1 3 2 5 2 0 -0.0496 0.0000 0.0000 0.0000 0.0000
 841858 3 0 0 1 3 2 5 3 0 -0.0497 0.0000 0.0000 0.0000 0.0000
 841859 3 0 0 1 3 2 5 4 0 -0.0498 0.0000 0.0000 0.0000 0.0000
 841860 3 0 0 1 3 2 5 5 0 -0.0498 0.0000 0.0000 0.0000 0.0000
 841861 3 0 0 1 3 3 0 0 0 -0.0679 0.0000 0.0000 0.0000 0.0000
 841862 3 0 0 1 3 3 0 1 0 -0.0510 0.0000 0.0000 0.0000 0.0000
 841863 3 0 0 1 3 3 0 2 0 -0.0505 0.0000 0.0000 0.0000 0.0000
 841864 3 0 0 1 3 3 0 3 0 -0.0503 0.0000 0.0000 0.0000 0.0000
 841865 3 0 0 1 3 3 0 4 0 -0.0502 0.0000 0.0000 0.0000 0.0000
 841866 3 0 0 1 3 3 0 5 0 -0.0502 0.0000 0.0000 0.0000 0.0000
 841867 3 0 0 1 3 3 1 0 0 -0.0539 0.0000 0.0000 0.0000 0.0000
 841868 3 0 0 1 3 3 1 1 0 -0.0506 0.0000 0.0000 0.0000 0.0000
 841869 3 0 0 1 3 3 1 2 0 -0.0503 0.0000 0.0000 0.0000 0.0000
 841870 3 0 0 1 3 3 1 3 0 -0.0502 0.0000 0.0000 0.0000 0.0000
 841871 3 0 0 1 3 3 1 4 0 -0.0501 0.0000 0.0000 0.0000 0.0000
 841872 3 0 0 1 3 3 1 5 0 -0.0501 0.0000 0.0000 0.0000 0.0000
 841873 3 0 0 1 3 3 2 0 0 -0.0518 0.0000 0.0000 0.0000 0.0000
 841874 3 0 0 1 3 3 2 1 0 -0.0503 0.0000 0.0000 0.0000 0.0000
 841875 3 0 0 1 3 3 2 2 0 -0.0501 0.0000 0.0000 0.0000 0.0000
 841876 3 0 0 1 3 3 2 3 0 -0.0501 0.0000 0.0000 0.0000 0.0000
 841877 3 0 0 1 3 3 2 4 0 -0.0501 0.0000 0.0000 0.0000 0.0000
 841878 3 0 0 1 3 3 2 5 0 -0.0501 0.0000 0.0000 0.0000 0.0000
 841879 3 0 0 1 3 3 3 0 1 0.6385 0.0000 0.0000 0.0000 0.0000
 841880 3 0 0 1 3 3 3 1 0 -0.0499 0.0000 0.0000 0.0000 0.0000
 841881 3 0 0 1 3 3 3 2 0 -0.0500 0.0000 0.0000 0.0000 0.0000
 841882 3 0 0 1 3 3 3 3 0 -0.0500 0.0000 0.0000 0.0000 0.0000
 841883 3 0 0 1 3 3 3 4 0 -0.0500 0.0000 0.0000 0.0000 0.0000
 841884 3 0 0 1 3 3 3 5 0 -0.0500 0.0000 0.0000 0.0000 0.0000
 841885 3 0 0 1 3 3 4 0 1 0.5371 0.0000 0.0000 0.0000 0.0000
 841886 3 0 0 1 3 3 4 1 0 -0.0497 0.0000 0.0000 0.0000 0.0000
 841887 3 0 0 1 3 3 4 2 0 -0.0498 0.0000 0.0000 0.0000 0.0000
 841888 3 0 0 1 3 3 4 3 0 -0.0499 0.0000 0.0000 0.0000 0.0000
 841889 3 0 0 1 3 3 4 4 0 -0.0499 0.0000 0.0000 0.0000 0.0000
 841890 3 0 0 1 3 3 4 5 0 -0.0499 0.0000 0.0000 0.0000 0.0000
 841891 3 0 0 1 3 3 5 0 1 0.4723 0.0000 0.0000 0.0000 0.0000
 841892 3 0 0 1 3 3 5 1 0 -0.0494 0.0000 0.0000 0.0000 0.0000
 841893 3 0 0 1 3 3 5 2 0 -0.0497 0.0000 0.0000 0.0000 0.0000
 841894 3 0 0 1 3 3 5 3 0 -0.0498 0.0000 0.0000 0.0000 0.0000
 841895 3 0 0 1 3 3 5 4 0 -0.0498 0.0000 0.0000 0.0000 0.0000
 841896 3 0 0 1 3 3 5 5 0 -0.0499 0.0000 0.0000 0.0000 0.0000
 841897 3 0 0 1 3 4 0 0 0 -0.0680 0.0000 0.0000 0.0000 0.0000
 841898 3 0 0 1 3 4 0 1 0 -0.0511 0.0000 0.0000 0.0000 0.0000
 841899 3 0 0 1 3 4 0 2 0 -0.0505 0.0000 0.0000 0.0000 0.0000
 841900 3 0 0 1 3 4 0 3 0 -0.0504 0.0000 0.0000 0.0000 0.0000
 841901 3 0 0 1 3 4 0 4 0 -0.0503 0.0000 0.0000 0.0000 0.0000
 841902 3 0 0 1 3 4 0 5 0 -0.0502 0.0000 0.0000 0.0000 0.0000
 841903 3 0 0 1 3 4 1 0 0 -0.0540 0.0000 0.0000 0.0000 0.0000
 841904 3 0 0 1 3 4 1 1 0 -0.0507 0.0000 0.0000 0.0000 0.0000
 841905 3 0 0 1 3 4 1 2 0 -0.0504 0.0000 0.0000 0.0000 0.0000
 841906 3 0 0 1 3 4 1 3 0 -0.0503 0.0000 0.0000 0.0000 0.0000
 841907 3 0 0 1 3 4 1 4 0 -0.0502 0.0000 0.0000 0.0000 0.0000
 841908 3 0 0 1 3 4 1 5 0 -0.0502 0.0000 0.0000 0.0000 0.0000
 841909 3 0 0 1 3 4 2 0 0 -0.0521 0.0000 0.0000 0.0000 0.0000
 841910 3 0 0 1 3 4 2 1 0 -0.0504 0.0000 0.0000 0.0000 0.0000
 841911 3 0 0 1 3 4 2 2 0 -0.0502 0.0000 0.0000 0.0000 0.0000
 841912 3 0 0 1 3 4 2 3 0 -0.0501 0.0000 0.0000 0.0000 0.0000
 841913 3 0 0 1 3 4 2 4 0 -0.0501 0.0000 0.0000 0.0000 0.0000
 841914 3 0 0 1 3 4 2 5 0 -0.0501 0.0000 0.0000 0.0000 0.0000
 841915 3 0 0 1 3 4 3 0 0 -0.0507 0.0000 0.0000 0.0000 0.0000
 841916 3 0 0 1 3 4 3 1 0 -0.0501 0.0000 0.0000 0.0000 0.0000
 841917 3 0 0 1 3 4 3 2 0 -0.0501 0.0000 0.0000 0.0000 0.0000
 841918 3 0 0 1 3 4 3 3 0 -0.0500 0.0000 0.0000 0.0000 0.0000
 841919 3 0 0 1 3 4 3 4 0 -0.0500 0.0000 0.0000 0.0000 0.0000
 841920 3 0 0 1 3 4 3 5 0 -0.0500 0.0000 0.0000 0.0000 0.0000
 841921 3 0 0 1 3 4 4 0 1 0.5457 0.0000 0.0000 0.0000 0.0000
 841922 3 0 0 1 3 4 4 1 0 -0.0498 0.0000 0.0000 0.0000 0.0000
 841923 3 0 0 1 3 4 4 2 0 -0.0499 0.0000 0.0000 0.0000 0.0000
 841924 3 0 0 1 3 4 4 3 0 -0.0499 0.0000 0.0000 0.0000 0.0000
 841925 3 0 0 1 3 4 4 4 0 -0.0500 0.0000 0.0000 0.0000 0.0000
 841926 3 0 0 1 3 4 4 5 0 -0.0500 0.0000 0.0000 0.0000 0.0000
 841927 3 0 0 1 3 4 5 0 1 0.4781 0.0000 0.0000 0.0000 0.0000
 841928 3 0 0 1 3 4 5 1 0 -0.0496 0.0000 0.0000 0.0000 0.0000
 841929 3 0 0 1 3 4 5 2 0 -0.0498 0.0000 0.0000 0.0000 0.0000
 841930 3 0 0 1 3 4 5 3 0 -0.0498 0.0000 0.0000 0.0000 0.0000
 841931 3 0 0 1 3 4 5 4 0 -0.0499 0.0000 0.0000 0.0000 0.0000
 841932 3 0 0 1 3 4 5 5 0 -0.0499 0.0000 0.0000 0.0000 0.0000
 841933 3 0 0 1 3 5 0 0 0 -0.0680 0.0000 0.0000 0.0000 0.0000
 841934 3 0 0 1 3 5 0 1 0 -0.0512 0.0000 0.0000 0.0000 0.0000
 841935 3 0 0 1 3 5 0 2 0 -0.0506 0.0000 0.0000 0.0000 0.0000
 841936 3 0 0 1 3 5 0 3 0 -0.0504 0.0000 0.0000 0.0000 0.0000
 841937 3 0 0 1 3 5 0 4 0 -0.0503 0.0000 0.0000 0.0000 0.0000
 841938 3 0 0 1 3 5 0 5 0 -0.0503 0.0000 0.0000 0.0000 0.0000
 841939 3 0 0 1 3 5 1 0 0 -0.0542 0.0000 0.0000 0.0000 0.0000
 841940 3 0 0 1 3 5 1 1 0 -0.0508 0.0000 0.0000 0.0000 0.0000
 841941 3 0 0 1 3 5 1 2 0 -0.0504 0.0000 0.0000 0.0000 0.0000
 841942 3 0 0 1 3 5 1 3 0 -0.0503 0.0000 0.0000 0.0000 0.0000
 841943 3 0 0 1 3 5 1 4 0 -0.0502 0.0000 0.0000 0.0000 0.0000
 841944 3 0 0 1 3 5 1 5 0 -0.0502 0.0000 0.0000 0.0000 0.0000
 841945 3 0 0 1 3 5 2 0 0 -0.0524 0.0000 0.0000 0.0000 0.0000
 841946 3 0 0 1 3 5 2 1 0 -0.0505 0.0000 0.0000 0.0000 0.0000
 841947 3 0 0 1 3 5 2 2 0 -0.0503 0.0000 0.0000 0.0000 0.0000
 841948 3 0 0 1 3 5 2 3 0 -0.0502 0.0000 0.0000 0.0000 0.0000
 841949 3 0 0 1 3 5 2 4 0 -0.0502 0.0000 0.0000 0.0000 0.0000
 841950 3 0 0 1 3 5 2 5 0 -0.0501 0.0000 0.0000 0.0000 0.0000
 841951 3 0 0 1 3 5 3 0 0 -0.0511 0.0000 0.0000 0.0000 0.0000
 841952 3 0 0 1 3 5 3 1 0 -0.0503 0.0000 0.0000 0.0000 0.0000
 841953 3 0 0 1 3 5 3 2 0 -0.0501 0.0000 0.0000 0.0000 0.0000
 841954 3 0 0 1 3 5 3 3 0 -0.0501 0.0000 0.0000 0.0000 0.0000
 841955 3 0 0 1 3 5 3 4 0 -0.0501 0.0000 0.0000 0.0000 0.0000
 841956 3 0 0 1 3 5 3 5 0 -0.0501 0.0000 0.0000 0.0000 0.0000
 841957 3 0 0 1 3 5 4 0 0 -0.0500 0.0000 0.0000 0.0000 0.0000
 841958 3 0 0 1 3 5 4 1 0 -0.0500 0.0000 0.0000 0.0000 0.0000
 841959 3 0 0 1 3 5 4 2 0 -0.0500 0.0000 0.0000 0.0000 0.0000
 841960 3 0 0 1 3 5 4 3 0 -0.0500 0.0000 0.0000 0.0000 0.0000
 841961 3 0 0 1 3 5 4 4 0 -0.0500 0.0000 0.0000 0.0000 0.0000
 841962 3 0 0 1 3 5 4 5 0 -0.0500 0.0000 0.0000 0.0000 0.0000
 841963 3 0 0 1 3 5 5 0 1 0.4861 0.0000 0.0000 0.0000 0.0000
 841964 3 0 0 1 3 5 5 1 0 -0.0497 0.0000 0.0000 0.0000 0.0000
 841965 3 0 0 1 3 5 5 2 0 -0.0499 0.0000 0.0000 0.0000 0.0000
 841966 3 0 0 1 3 5 5 3 0 -0.0499 0.0000 0.0000 0.0000 0.0000
 841967 3 0 0 1 3 5 5 4 0 -0.0499 0.0000 0.0000 0.0000 0.0000
 841968 3 0 0 1 3 5 5 5 0 -0.0499 0.0000 0.0000 0.0000 0.0000
 841969 3 0 0 1 4 0 0 0 0 -0.0677 0.0000 0.0000 0.0000 0.0000
 841970 3 0 0 1 4 0 0 1 0 -0.0505 0.0000 0.0000 0.0000 0.0000
 841971 3 0 0 1 4 0 0 2 0 -0.0502 0.0000 0.0000 0.0000 0.0000
 841972 3 0 0 1 4 0 0 3 0 -0.0501 0.0000 0.0000 0.0000 0.0000
 841973 3 0 0 1 4 0 0 4 0 -0.0501 0.0000 0.0000 0.0000 0.0000
 841974 3 0 0 1 4 0 0 5 0 -0.0501 0.0000 0.0000 0.0000 0.0000
 841975 3 0 0 1 4 0 1 0 0 -0.0532 0.0000 0.0000 0.0000 0.0000
 841976 3 0 0 1 4 0 1 1 0 -0.0500 0.0000 0.0000 0.0000 0.0000
 841977 3 0 0 1 4 0 1 2 0 -0.0500 0.0000 0.0000 0.0000 0.0000
 841978 3 0 0 1 4 0 1 3 0 -0.0500 0.0000 0.0000 0.0000 0.0000
 841979 3 0 0 1 4 0 1 4 0 -0.0500 0.0000 0.0000 0.0000 0.0000
 841980 3 0 0 1 4 0 1 5 0 -0.0500 0.0000 0.0000 0.0000 0.0000
 841981 3 0 0 1 4 0 2 0 1 0.7904 0.0000 0.0000 0.0000 0.0000
 841982 3 0 0 1 4 0 2 1 0 -0.0496 0.0000 0.0000 0.0000 0.0000
 841983 3 0 0 1 4 0 2 2 0 -0.0498 0.0000 0.0000 0.0000 0.0000
 841984 3 0 0 1 4 0 2 3 0 -0.0499 0.0000 0.0000 0.0000 0.0000
 841985 3 0 0 1 4 0 2 4 0 -0.0499 0.0000 0.0000 0.0000 0.0000
 841986 3 0 0 1 4 0 2 5 0 -0.0499 0.0000 0.0000 0.0000 0.0000
 841987 3 0 0 1 4 0 3 0 1 0.6249 0.0000 0.0000 0.0000 0.0000
 841988 3 0 0 1 4 0 3 1 0 -0.0492 0.0000 0.0000 0.0000 0.0000
 841989 3 0 0 1 4 0 3 2 0 -0.0497 0.0000 0.0000 0.0000 0.0000
 841990 3 0 0 1 4 0 3 3 0 -0.0498 0.0000 0.0000 0.0000 0.0000
 841991 3 0 0 1 4 0 3 4 0 -0.0498 0.0000 0.0000 0.0000 0.0000
 841992 3 0 0 1 4 0 3 5 0 -0.0499 0.0000 0.0000 0.0000 0.0000
 841993 3 0 0 1 4 0 4 0 1 0.5335 0.0000 0.0000 0.0000 0.0000
 841994 3 0 0 1 4 0 4 1 0 -0.0486 0.0000 0.0000 0.0000 0.0000
 841995 3 0 0 1 4 0 4 2 0 -0.0495 0.0000 0.0000 0.0000 0.0000
 841996 3 0 0 1 4 0 4 3 0 -0.0497 0.0000 0.0000 0.0000 0.0000
 841997 3 0 0 1 4 0 4 4 0 -0.0498 0.0000 0.0000 0.0000 0.0000
 841998 3 0 0 1 4 0 4 5 0 -0.0498 0.0000 0.0000 0.0000 0.0000
 841999 3 0 0 1 4 0 5 0 1 0.4734 0.0000 0.0000 0.0000 0.0000
 842000 3 0 0 1 4 0 5 1 1 0.5937 0.0000 0.0000 0.0000 0.0000
 842001 3 0 0 1 4 0 5 2 0 -0.0493 0.0000 0.0000 0.0000 0.0000
 842002 3 0 0 1 4 0 5 3 0 -0.0496 0.0000 0.0000 0.0000 0.0000
 842003 3 0 0 1 4 0 5 4 0 -0.0497 0.0000 0.0000 0.0000 0.0000
 842004 3 0 0 1 4 0 5 5 0 -0.0498 0.0000 0.0000 0.0000 0.0000
 842005 3 0 0 1 4 1 0 0 0 -0.0678 0.0000 0.0000 0.0000 0.0000
 842006 3 0 0 1 4 1 0 1 0 -0.0507 0.0000 0.0000 0.0000 0.0000
 842007 3 0 0 1 4 1 0 2 0 -0.0503 0.0000 0.0000 0.0000 0.0000
 842008 3 0 0 1 4 1 0 3 0 -0.0502 0.0000 0.0000 0.0000 0.0000
 842009 3 0 0 1 4 1 0 4 0 -0.0501 0.0000 0.0000 0.0000 0.0000
 842010 3 0 0 1 4 1 0 5 0 -0.0501 0.0000 0.0000 0.0000 0.0000
 842011 3 0 0 1 4 1 1 0 0 -0.0535 0.0000 0.0000 0.0000 0.0000
 842012 3 0 0 1 4 1 1 1 0 -0.0503 0.0000 0.0000 0.0000 0.0000
 842013 3 0 0 1 4 1 1 2 0 -0.0501 0.0000 0.0000 0.0000 0.0000
 842014 3 0 0 1 4 1 1 3 0 -0.0501 0.0000 0.0000 0.0000 0.0000
 842015 3 0 0 1 4 1 1 4 0 -0.0501 0.0000 0.0000 0.0000 0.0000
 842016 3 0 0 1 4 1 1 5 0 -0.0500 0.0000 0.0000 0.0000 0.0000
 842017 3 0 0 1 4 1 2 0 1 0.7933 0.0000 0.0000 0.0000 0.0000
 842018 3 0 0 1 4 1 2 1 0 -0.0499 0.0000 0.0000 0.0000 0.0000
 842019 3 0 0 1 4 1 2 2 0 -0.0499 0.0000 0.0000 0.0000 0.0000
 842020 3 0 0 1 4 1 2 3 0 -0.0500 0.0000 0.0000 0.0000 0.0000
 842021 3 0 0 1 4 1 2 4 0 -0.0500 0.0000 0.0000 0.0000 0.0000
 842022 3 0 0 1 4 1 2 5 0 -0.0500 0.0000 0.0000 0.0000 0.0000
 842023 3 0 0 1 4 1 3 0 1 0.6213 0.0000 0.0000 0.0000 0.0000
 842024 3 0 0 1 4 1 3 1 0 -0.0495 0.0000 0.0000 0.0000 0.0000
 842025 3 0 0 1 4 1 3 2 0 -0.0498 0.0000 0.0000 0.0000 0.0000
 842026 3 0 0 1 4 1 3 3 0 -0.0499 0.0000 0.0000 0.0000 0.0000
 842027 3 0 0 1 4 1 3 4 0 -0.0499 0.0000 0.0000 0.0000 0.0000
 842028 3 0 0 1 4 1 3 5 0 -0.0499 0.0000 0.0000 0.0000 0.0000
 842029 3 0 0 1 4 1 4 0 1 0.5279 0.0000 0.0000 0.0000 0.0000
 842030 3 0 0 1 4 1 4 1 0 -0.0491 0.0000 0.0000 0.0000 0.0000
 842031 3 0 0 1 4 1 4 2 0 -0.0496 0.0000 0.0000 0.0000 0.0000
 842032 3 0 0 1 4 1 4 3 0 -0.0498 0.0000 0.0000 0.0000 0.0000
 842033 3 0 0 1 4 1 4 4 0 -0.0498 0.0000 0.0000 0.0000 0.0000
 842034 3 0 0 1 4 1 4 5 0 -0.0499 0.0000 0.0000 0.0000 0.0000
 842035 3 0 0 1 4 1 5 0 1 0.4671 0.0000 0.0000 0.0000 0.0000
 842036 3 0 0 1 4 1 5 1 0 -0.0487 0.0000 0.0000 0.0000 0.0000
 842037 3 0 0 1 4 1 5 2 0 -0.0495 0.0000 0.0000 0.0000 0.0000
 842038 3 0 0 1 4 1 5 3 0 -0.0497 0.0000 0.0000 0.0000 0.0000
 842039 3 0 0 1 4 1 5 4 0 -0.0497 0.0000 0.0000 0.0000 0.0000
 842040 3 0 0 1 4 1 5 5 0 -0.0498 0.0000 0.0000 0.0000 0.0000
 842041 3 0 0 1 4 2 0 0 0 -0.0678 0.0000 0.0000 0.0000 0.0000
 842042 3 0 0 1 4 2 0 1 0 -0.0508 0.0000 0.0000 0.0000 0.0000
 842043 3 0 0 1 4 2 0 2 0 -0.0504 0.0000 0.0000 0.0000 0.0000
 842044 3 0 0 1 4 2 0 3 0 -0.0503 0.0000 0.0000 0.0000 0.0000
 842045 3 0 0 1 4 2 0 4 0 -0.0502 0.0000 0.0000 0.0000 0.0000
 842046 3 0 0 1 4 2 0 5 0 -0.0501 0.0000 0.0000 0.0000 0.0000
 842047 3 0 0 1 4 2 1 0 0 -0.0537 0.0000 0.0000 0.0000 0.0000
 842048 3 0 0 1 4 2 1 1 0 -0.0504 0.0000 0.0000 0.0000 0.0000
 842049 3 0 0 1 4 2 1 2 0 -0.0502 0.0000 0.0000 0.0000 0.0000
 842050 3 0 0 1 4 2 1 3 0 -0.0501 0.0000 0.0000 0.0000 0.0000
 842051 3 0 0 1 4 2 1 4 0 -0.0501 0.0000 0.0000 0.0000 0.0000
 842052 3 0 0 1 4 2 1 5 0 -0.0501 0.0000 0.0000 0.0000 0.0000
 842053 3 0 0 1 4 2 2 0 0 -0.0514 0.0000 0.0000 0.0000 0.0000
 842054 3 0 0 1 4 2 2 1 0 -0.0501 0.0000 0.0000 0.0000 0.0000
 842055 3 0 0 1 4 2 2 2 0 -0.0500 0.0000 0.0000 0.0000 0.0000
 842056 3 0 0 1 4 2 2 3 0 -0.0500 0.0000 0.0000 0.0000 0.0000
 842057 3 0 0 1 4 2 2 4 0 -0.0500 0.0000 0.0000 0.0000 0.0000
 842058 3 0 0 1 4 2 2 5 0 -0.0500 0.0000 0.0000 0.0000 0.0000
 842059 3 0 0 1 4 2 3 0 1 0.6280 0.0000 0.0000 0.0000 0.0000
 842060 3 0 0 1 4 2 3 1 0 -0.0498 0.0000 0.0000 0.0000 0.0000
 842061 3 0 0 1 4 2 3 2 0 -0.0499 0.0000 0.0000 0.0000 0.0000
 842062 3 0 0 1 4 2 3 3 0 -0.0499 0.0000 0.0000 0.0000 0.0000
 842063 3 0 0 1 4 2 3 4 0 -0.0499 0.0000 0.0000 0.0000 0.0000
 842064 3 0 0 1 4 2 3 5 0 -0.0500 0.0000 0.0000 0.0000 0.0000
 842065 3 0 0 1 4 2 4 0 1 0.5312 0.0000 0.0000 0.0000 0.0000
 842066 3 0 0 1 4 2 4 1 0 -0.0494 0.0000 0.0000 0.0000 0.0000
 842067 3 0 0 1 4 2 4 2 0 -0.0497 0.0000 0.0000 0.0000 0.0000
 842068 3 0 0 1 4 2 4 3 0 -0.0498 0.0000 0.0000 0.0000 0.0000
 842069 3 0 0 1 4 2 4 4 0 -0.0499 0.0000 0.0000 0.0000 0.0000
 842070 3 0 0 1 4 2 4 5 0 -0.0499 0.0000 0.0000 0.0000 0.0000
 842071 3 0 0 1 4 2 5 0 1 0.4686 0.0000 0.0000 0.0000 0.0000
 842072 3 0 0 1 4 2 5 1 0 -0.0491 0.0000 0.0000 0.0000 0.0000
 842073 3 0 0 1 4 2 5 2 0 -0.0496 0.0000 0.0000 0.0000 0.0000
 842074 3 0 0 1 4 2 5 3 0 -0.0497 0.0000 0.0000 0.0000 0.0000
 842075 3 0 0 1 4 2 5 4 0 -0.0498 0.0000 0.0000 0.0000 0.0000
 842076 3 0 0 1 4 2 5 5 0 -0.0498 0.0000 0.0000 0.0000 0.0000
 842077 3 0 0 1 4 3 0 0 0 -0.0679 0.0000 0.0000 0.0000 0.0000
 842078 3 0 0 1 4 3 0 1 0 -0.0510 0.0000 0.0000 0.0000 0.0000
 842079 3 0 0 1 4 3 0 2 0 -0.0505 0.0000 0.0000 0.0000 0.0000
 842080 3 0 0 1 4 3 0 3 0 -0.0503 0.0000 0.0000 0.0000 0.0000
 842081 3 0 0 1 4 3 0 4 0 -0.0502 0.0000 0.0000 0.0000 0.0000
 842082 3 0 0 1 4 3 0 5 0 -0.0502 0.0000 0.0000 0.0000 0.0000
 842083 3 0 0 1 4 3 1 0 0 -0.0539 0.0000 0.0000 0.0000 0.0000
 842084 3 0 0 1 4 3 1 1 0 -0.0506 0.0000 0.0000 0.0000 0.0000
 842085 3 0 0 1 4 3 1 2 0 -0.0503 0.0000 0.0000 0.0000 0.0000
 842086 3 0 0 1 4 3 1 3 0 -0.0502 0.0000 0.0000 0.0000 0.0000
 842087 3 0 0 1 4 3 1 4 0 -0.0501 0.0000 0.0000 0.0000 0.0000
 842088 3 0 0 1 4 3 1 5 0 -0.0501 0.0000 0.0000 0.0000 0.0000
 842089 3 0 0 1 4 3 2 0 0 -0.0518 0.0000 0.0000 0.0000 0.0000
 842090 3 0 0 1 4 3 2 1 0 -0.0503 0.0000 0.0000 0.0000 0.0000
 842091 3 0 0 1 4 3 2 2 0 -0.0501 0.0000 0.0000 0.0000 0.0000
 842092 3 0 0 1 4 3 2 3 0 -0.0501 0.0000 0.0000 0.0000 0.0000
 842093 3 0 0 1 4 3 2 4 0 -0.0501 0.0000 0.0000 0.0000 0.0000
 842094 3 0 0 1 4 3 2 5 0 -0.0501 0.0000 0.0000 0.0000 0.0000
 842095 3 0 0 1 4 3 3 0 1 0.6385 0.0000 0.0000 0.0000 0.0000
 842096 3 0 0 1 4 3 3 1 0 -0.0499 0.0000 0.0000 0.0000 0.0000
 842097 3 0 0 1 4 3 3 2 0 -0.0500 0.0000 0.0000 0.0000 0.0000
 842098 3 0 0 1 4 3 3 3 0 -0.0500 0.0000 0.0000 0.0000 0.0000
 842099 3 0 0 1 4 3 3 4 0 -0.0500 0.0000 0.0000 0.0000 0.0000
 842100 3 0 0 1 4 3 3 5 0 -0.0500 0.0000 0.0000 0.0000 0.0000
 842101 3 0 0 1 4 3 4 0 1 0.5371 0.0000 0.0000 0.0000 0.0000
 842102 3 0 0 1 4 3 4 1 0 -0.0497 0.0000 0.0000 0.0000 0.0000
 842103 3 0 0 1 4 3 4 2 0 -0.0498 0.0000 0.0000 0.0000 0.0000
 842104 3 0 0 1 4 3 4 3 0 -0.0499 0.0000 0.0000 0.0000 0.0000
 842105 3 0 0 1 4 3 4 4 0 -0.0499 0.0000 0.0000 0.0000 0.0000
 842106 3 0 0 1 4 3 4 5 0 -0.0499 0.0000 0.0000 0.0000 0.0000
 842107 3 0 0 1 4 3 5 0 1 0.4723 0.0000 0.0000 0.0000 0.0000
 842108 3 0 0 1 4 3 5 1 0 -0.0494 0.0000 0.0000 0.0000 0.0000
 842109 3 0 0 1 4 3 5 2 0 -0.0497 0.0000 0.0000 0.0000 0.0000
 842110 3 0 0 1 4 3 5 3 0 -0.0498 0.0000 0.0000 0.0000 0.0000
 842111 3 0 0 1 4 3 5 4 0 -0.0498 0.0000 0.0000 0.0000 0.0000
 842112 3 0 0 1 4 3 5 5 0 -0.0499 0.0000 0.0000 0.0000 0.0000
 842113 3 0 0 1 4 4 0 0 0 -0.0680 0.0000 0.0000 0.0000 0.0000
 842114 3 0 0 1 4 4 0 1 0 -0.0511 0.0000 0.0000 0.0000 0.0000
 842115 3 0 0 1 4 4 0 2 0 -0.0505 0.0000 0.0000 0.0000 0.0000
 842116 3 0 0 1 4 4 0 3 0 -0.0504 0.0000 0.0000 0.0000 0.0000
 842117 3 0 0 1 4 4 0 4 0 -0.0503 0.0000 0.0000 0.0000 0.0000
 842118 3 0 0 1 4 4 0 5 0 -0.0502 0.0000 0.0000 0.0000 0.0000
 842119 3 0 0 1 4 4 1 0 0 -0.0540 0.0000 0.0000 0.0000 0.0000
 842120 3 0 0 1 4 4 1 1 0 -0.0507 0.0000 0.0000 0.0000 0.0000
 842121 3 0 0 1 4 4 1 2 0 -0.0504 0.0000 0.0000 0.0000 0.0000
 842122 3 0 0 1 4 4 1 3 0 -0.0503 0.0000 0.0000 0.0000 0.0000
 842123 3 0 0 1 4 4 1 4 0 -0.0502 0.0000 0.0000 0.0000 0.0000
 842124 3 0 0 1 4 4 1 5 0 -0.0502 0.0000 0.0000 0.0000 0.0000
 842125 3 0 0 1 4 4 2 0 0 -0.0521 0.0000 0.0000 0.0000 0.0000
 842126 3 0 0 1 4 4 2 1 0 -0.0504 0.0000 0.0000 0.0000 0.0000
 842127 3 0 0 1 4 4 2 2 0 -0.0502 0.0000 0.0000 0.0000 0.0000
 842128 3 0 0 1 4 4 2 3 0 -0.0501 0.0000 0.0000 0.0000 0.0000
 842129 3 0 0 1 4 4 2 4 0 -0.0501 0.0000 0.0000 0.0000 0.0000
 842130 3 0 0 1 4 4 2 5 0 -0.0501 0.0000 0.0000 0.0000 0.0000
 842131 3 0 0 1 4 4 3 0 0 -0.0507 0.0000 0.0000 0.0000 0.0000
 842132 3 0 0 1 4 4 3 1 0 -0.0501 0.0000 0.0000 0.0000 0.0000
 842133 3 0 0 1 4 4 3 2 0 -0.0501 0.0000 0.0000 0.0000 0.0000
 842134 3 0 0 1 4 4 3 3 0 -0.0500 0.0000 0.0000 0.0000 0.0000
 842135 3 0 0 1 4 4 3 4 0 -0.0500 0.0000 0.0000 0.0000 0.0000
 842136 3 0 0 1 4 4 3 5 0 -0.0500 0.0000 0.0000 0.0000 0.0000
 842137 3 0 0 1 4 4 4 0 1 0.5457 0.0000 0.0000 0.0000 0.0000
 842138 3 0 0 1 4 4 4 1 0 -0.0498 0.0000 0.0000 0.0000 0.0000
 842139 3 0 0 1 4 4 4 2 0 -0.0499 0.0000 0.0000 0.0000 0.0000
 842140 3 0 0 1 4 4 4 3 0 -0.0499 0.0000 0.0000 0.0000 0.0000
 842141 3 0 0 1 4 4 4 4 0 -0.0500 0.0000 0.0000 0.0000 0.0000
 842142 3 0 0 1 4 4 4 5 0 -0.0500 0.0000 0.0000 0.0000 0.0000
 842143 3 0 0 1 4 4 5 0 1 0.4781 0.0000 0.0000 0.0000 0.0000
 842144 3 0 0 1 4 4 5 1 0 -0.0496 0.0000 0.0000 0.0000 0.0000
 842145 3 0 0 1 4 4 5 2 0 -0.0498 0.0000 0.0000 0.0000 0.0000
 842146 3 0 0 1 4 4 5 3 0 -0.0498 0.0000 0.0000 0.0000 0.0000
 842147 3 0 0 1 4 4 5 4 0 -0.0499 0.0000 0.0000 0.0000 0.0000
 842148 3 0 0 1 4 4 5 5 0 -0.0499 0.0000 0.0000 0.0000 0.0000
 842149 3 0 0 1 4 5 0 0 0 -0.0680 0.0000 0.0000 0.0000 0.0000
 842150 3 0 0 1 4 5 0 1 0 -0.0512 0.0000 0.0000 0.0000 0.0000
 842151 3 0 0 1 4 5 0 2 0 -0.0506 0.0000 0.0000 0.0000 0.0000
 842152 3 0 0 1 4 5 0 3 0 -0.0504 0.0000 0.0000 0.0000 0.0000
 842153 3 0 0 1 4 5 0 4 0 -0.0503 0.0000 0.0000 0.0000 0.0000
 842154 3 0 0 1 4 5 0 5 0 -0.0503 0.0000 0.0000 0.0000 0.0000
 842155 3 0 0 1 4 5 1 0 0 -0.0542 0.0000 0.0000 0.0000 0.0000
 842156 3 0 0 1 4 5 1 1 0 -0.0508 0.0000 0.0000 0.0000 0.0000
 842157 3 0 0 1 4 5 1 2 0 -0.0504 0.0000 0.0000 0.0000 0.0000
 842158 3 0 0 1 4 5 1 3 0 -0.0503 0.0000 0.0000 0.0000 0.0000
 842159 3 0 0 1 4 5 1 4 0 -0.0502 0.0000 0.0000 0.0000 0.0000
 842160 3 0 0 1 4 5 1 5 0 -0.0502 0.0000 0.0000 0.0000 0.0000
 842161 3 0 0 1 4 5 2 0 0 -0.0524 0.0000 0.0000 0.0000 0.0000
 842162 3 0 0 1 4 5 2 1 0 -0.0505 0.0000 0.0000 0.0000 0.0000
 842163 3 0 0 1 4 5 2 2 0 -0.0503 0.0000 0.0000 0.0000 0.0000
 842164 3 0 0 1 4 5 2 3 0 -0.0502 0.0000 0.0000 0.0000 0.0000
 842165 3 0 0 1 4 5 2 4 0 -0.0502 0.0000 0.0000 0.0000 0.0000
 842166 3 0 0 1 4 5 2 5 0 -0.0501 0.0000 0.0000 0.0000 0.0000
 842167 3 0 0 1 4 5 3 0 0 -0.0511 0.0000 0.0000 0.0000 0.0000
 842168 3 0 0 1 4 5 3 1 0 -0.0503 0.0000 0.0000 0.0000 0.0000
 842169 3 0 0 1 4 5 3 2 0 -0.0501 0.0000 0.0000 0.0000 0.0000
 842170 3 0 0 1 4 5 3 3 0 -0.0501 0.0000 0.0000 0.0000 0.0000
 842171 3 0 0 1 4 5 3 4 0 -0.0501 0.0000 0.0000 0.0000 0.0000
 842172 3 0 0 1 4 5 3 5 0 -0.0501 0.0000 0.0000 0.0000 0.0000
 842173 3 0 0 1 4 5 4 0 0 -0.0500 0.0000 0.0000 0.0000 0.0000
 842174 3 0 0 1 4 5 4 1 0 -0.0500 0.0000 0.0000 0.0000 0.0000
 842175 3 0 0 1 4 5 4 2 0 -0.0500 0.0000 0.0000 0.0000 0.0000
 842176 3 0 0 1 4 5 4 3 0 -0.0500 0.0000 0.0000 0.0000 0.0000
 842177 3 0 0 1 4 5 4 4 0 -0.0500 0.0000 0.0000 0.0000 0.0000
 842178 3 0 0 1 4 5 4 5 0 -0.0500 0.0000 0.0000 0.0000 0.0000
 842179 3 0 0 1 4 5 5 0 1 0.4861 0.0000 0.0000 0.0000 0.0000
 842180 3 0 0 1 4 5 5 1 0 -0.0497 0.0000 0.0000 0.0000 0.0000
 842181 3 0 0 1 4 5 5 2 0 -0.0499 0.0000 0.0000 0.0000 0.0000
 842182 3 0 0 1 4 5 5 3 0 -0.0499 0.0000 0.0000 0.0000 0.0000
 842183 3 0 0 1 4 5 5 4 0 -0.0499 0.0000 0.0000 0.0000 0.0000
 842184 3 0 0 1 4 5 5 5 0 -0.0499 0.0000 0.0000 0.0000 0.0000
 842185 3 0 0 1 5 0 0 0 0 -0.0677 0.0000 0.0000 0.0000 0.0000
 842186 3 0 0 1 5 0 0 1 0 -0.0505 0.0000 0.0000 0.0000 0.0000
 842187 3 0 0 1 5 0 0 2 0 -0.0502 0.0000 0.0000 0.0000 0.0000
 842188 3 0 0 1 5 0 0 3 0 -0.0501 0.0000 0.0000 0.0000 0.0000
 842189 3 0 0 1 5 0 0 4 0 -0.0501 0.0000 0.0000 0.0000 0.0000
 842190 3 0 0 1 5 0 0 5 0 -0.0501 0.0000 0.0000 0.0000 0.0000
 842191 3 0 0 1 5 0 1 0 0 -0.0532 0.0000 0.0000 0.0000 0.0000
 842192 3 0 0 1 5 0 1 1 0 -0.0500 0.0000 0.0000 0.0000 0.0000
 842193 3 0 0 1 5 0 1 2 0 -0.0500 0.0000 0.0000 0.0000 0.0000
 842194 3 0 0 1 5 0 1 3 0 -0.0500 0.0000 0.0000 0.0000 0.0000
 842195 3 0 0 1 5 0 1 4 0 -0.0500 0.0000 0.0000 0.0000 0.0000
 842196 3 0 0 1 5 0 1 5 0 -0.0500 0.0000 0.0000 0.0000 0.0000
 842197 3 0 0 1 5 0 2 0 1 0.7904 0.0000 0.0000 0.0000 0.0000
 842198 3 0 0 1 5 0 2 1 0 -0.0496 0.0000 0.0000 0.0000 0.0000
 842199 3 0 0 1 5 0 2 2 0 -0.0498 0.0000 0.0000 0.0000 0.0000
 842200 3 0 0 1 5 0 2 3 0 -0.0499 0.0000 0.0000 0.0000 0.0000
 842201 3 0 0 1 5 0 2 4 0 -0.0499 0.0000 0.0000 0.0000 0.0000
 842202 3 0 0 1 5 0 2 5 0 -0.0499 0.0000 0.0000 0.0000 0.0000
 842203 3 0 0 1 5 0 3 0 1 0.6249 0.0000 0.0000 0.0000 0.0000
 842204 3 0 0 1 5 0 3 1 0 -0.0492 0.0000 0.0000 0.0000 0.0000
 842205 3 0 0 1 5 0 3 2 0 -0.0497 0.0000 0.0000 0.0000 0.0000
 842206 3 0 0 1 5 0 3 3 0 -0.0498 0.0000 0.0000 0.0000 0.0000
 842207 3 0 0 1 5 0 3 4 0 -0.0498 0.0000 0.0000 0.0000 0.0000
 842208 3 0 0 1 5 0 3 5 0 -0.0499 0.0000 0.0000 0.0000 0.0000
 842209 3 0 0 1 5 0 4 0 1 0.5335 0.0000 0.0000 0.0000 0.0000
 842210 3 0 0 1 5 0 4 1 0 -0.0486 0.0000 0.0000 0.0000 0.0000
 842211 3 0 0 1 5 0 4 2 0 -0.0495 0.0000 0.0000 0.0000 0.0000
 842212 3 0 0 1 5 0 4 3 0 -0.0497 0.0000 0.0000 0.0000 0.0000
 842213 3 0 0 1 5 0 4 4 0 -0.0498 0.0000 0.0000 0.0000 0.0000
 842214 3 0 0 1 5 0 4 5 0 -0.0498 0.0000 0.0000 0.0000 0.0000
 842215 3 0 0 1 5 0 5 0 1 0.4734 0.0000 0.0000 0.0000 0.0000
 842216 3 0 0 1 5 0 5 1 1 0.5937 0.0000 0.0000 0.0000 0.0000
 842217 3 0 0 1 5 0 5 2 0 -0.0493 0.0000 0.0000 0.0000 0.0000
 842218 3 0 0 1 5 0 5 3 0 -0.0496 0.0000 0.0000 0.0000 0.0000
 842219 3 0 0 1 5 0 5 4 0 -0.0497 0.0000 0.0000 0.0000 0.0000
 842220 3 0 0 1 5 0 5 5 0 -0.0498 0.0000 0.0000 0.0000 0.0000
 842221 3 0 0 1 5 1 0 0 0 -0.0678 0.0000 0.0000 0.0000 0.0000
 842222 3 0 0 1 5 1 0 1 0 -0.0507 0.0000 0.0000 0.0000 0.0000
 842223 3 0 0 1 5 1 0 2 0 -0.0503 0.0000 0.0000 0.0000 0.0000
 842224 3 0 0 1 5 1 0 3 0 -0.0502 0.0000 0.0000 0.0000 0.0000
 842225 3 0 0 1 5 1 0 4 0 -0.0501 0.0000 0.0000 0.0000 0.0000
 842226 3 0 0 1 5 1 0 5 0 -0.0501 0.0000 0.0000 0.0000 0.0000
 842227 3 0 0 1 5 1 1 0 0 -0.0535 0.0000 0.0000 0.0000 0.0000
 842228 3 0 0 1 5 1 1 1 0 -0.0503 0.0000 0.0000 0.0000 0.0000
 842229 3 0 0 1 5 1 1 2 0 -0.0501 0.0000 0.0000 0.0000 0.0000
 842230 3 0 0 1 5 1 1 3 0 -0.0501 0.0000 0.0000 0.0000 0.0000
 842231 3 0 0 1 5 1 1 4 0 -0.0501 0.0000 0.0000 0.0000 0.0000
 842232 3 0 0 1 5 1 1 5 0 -0.0500 0.0000 0.0000 0.0000 0.0000
 842233 3 0 0 1 5 1 2 0 1 0.7933 0.0000 0.0000 0.0000 0.0000
 842234 3 0 0 1 5 1 2 1 0 -0.0499 0.0000 0.0000 0.0000 0.0000
 842235 3 0 0 1 5 1 2 2 0 -0.0499 0.0000 0.0000 0.0000 0.0000
 842236 3 0 0 1 5 1 2 3 0 -0.0500 0.0000 0.0000 0.0000 0.0000
 842237 3 0 0 1 5 1 2 4 0 -0.0500 0.0000 0.0000 0.0000 0.0000
 842238 3 0 0 1 5 1 2 5 0 -0.0500 0.0000 0.0000 0.0000 0.0000
 842239 3 0 0 1 5 1 3 0 1 0.6213 0.0000 0.0000 0.0000 0.0000
 842240 3 0 0 1 5 1 3 1 0 -0.0495 0.0000 0.0000 0.0000 0.0000
 842241 3 0 0 1 5 1 3 2 0 -0.0498 0.0000 0.0000 0.0000 0.0000
 842242 3 0 0 1 5 1 3 3 0 -0.0499 0.0000 0.0000 0.0000 0.0000
 842243 3 0 0 1 5 1 3 4 0 -0.0499 0.0000 0.0000 0.0000 0.0000
 842244 3 0 0 1 5 1 3 5 0 -0.0499 0.0000 0.0000 0.0000 0.0000
 842245 3 0 0 1 5 1 4 0 1 0.5279 0.0000 0.0000 0.0000 0.0000
 842246 3 0 0 1 5 1 4 1 0 -0.0491 0.0000 0.0000 0.0000 0.0000
 842247 3 0 0 1 5 1 4 2 0 -0.0496 0.0000 0.0000 0.0000 0.0000
 842248 3 0 0 1 5 1 4 3 0 -0.0498 0.0000 0.0000 0.0000 0.0000
 842249 3 0 0 1 5 1 4 4 0 -0.0498 0.0000 0.0000 0.0000 0.0000
 842250 3 0 0 1 5 1 4 5 0 -0.0499 0.0000 0.0000 0.0000 0.0000
 842251 3 0 0 1 5 1 5 0 1 0.4671 0.0000 0.0000 0.0000 0.0000
 842252 3 0 0 1 5 1 5 1 0 -0.0487 0.0000 0.0000 0.0000 0.0000
 842253 3 0 0 1 5 1 5 2 0 -0.0495 0.0000 0.0000 0.0000 0.0000
 842254 3 0 0 1 5 1 5 3 0 -0.0497 0.0000 0.0000 0.0000 0.0000
 842255 3 0 0 1 5 1 5 4 0 -0.0497 0.0000 0.0000 0.0000 0.0000
 842256 3 0 0 1 5 1 5 5 0 -0.0498 0.0000 0.0000 0.0000 0.0000
 842257 3 0 0 1 5 2 0 0 0 -0.0678 0.0000 0.0000 0.0000 0.0000
 842258 3 0 0 1 5 2 0 1 0 -0.0508 0.0000 0.0000 0.0000 0.0000
 842259 3 0 0 1 5 2 0 2 0 -0.0504 0.0000 0.0000 0.0000 0.0000
 842260 3 0 0 1 5 2 0 3 0 -0.0503 0.0000 0.0000 0.0000 0.0000
 842261 3 0 0 1 5 2 0 4 0 -0.0502 0.0000 0.0000 0.0000 0.0000
 842262 3 0 0 1 5 2 0 5 0 -0.0501 0.0000 0.0000 0.0000 0.0000
 842263 3 0 0 1 5 2 1 0 0 -0.0537 0.0000 0.0000 0.0000 0.0000
 842264 3 0 0 1 5 2 1 1 0 -0.0504 0.0000 0.0000 0.0000 0.0000
 842265 3 0 0 1 5 2 1 2 0 -0.0502 0.0000 0.0000 0.0000 0.0000
 842266 3 0 0 1 5 2 1 3 0 -0.0501 0.0000 0.0000 0.0000 0.0000
 842267 3 0 0 1 5 2 1 4 0 -0.0501 0.0000 0.0000 0.0000 0.0000
 842268 3 0 0 1 5 2 1 5 0 -0.0501 0.0000 0.0000 0.0000 0.0000
 842269 3 0 0 1 5 2 2 0 0 -0.0514 0.0000 0.0000 0.0000 0.0000
 842270 3 0 0 1 5 2 2 1 0 -0.0501 0.0000 0.0000 0.0000 0.0000
 842271 3 0 0 1 5 2 2 2 0 -0.0500 0.0000 0.0000 0.0000 0.0000
 842272 3 0 0 1 5 2 2 3 0 -0.0500 0.0000 0.0000 0.0000 0.0000
 842273 3 0 0 1 5 2 2 4 0 -0.0500 0.0000 0.0000 0.0000 0.0000
 842274 3 0 0 1 5 2 2 5 0 -0.0500 0.0000 0.0000 0.0000 0.0000
 842275 3 0 0 1 5 2 3 0 1 0.6280 0.0000 0.0000 0.0000 0.0000
 842276 3 0 0 1 5 2 3 1 0 -0.0498 0.0000 0.0000 0.0000 0.0000
 842277 3 0 0 1 5 2 3 2 0 -0.0499 0.0000 0.0000 0.0000 0.0000
 842278 3 0 0 1 5 2 3 3 0 -0.0499 0.0000 0.0000 0.0000 0.0000
 842279 3 0 0 1 5 2 3 4 0 -0.0499 0.0000 0.0000 0.0000 0.0000
 842280 3 0 0 1 5 2 3 5 0 -0.0500 0.0000 0.0000 0.0000 0.0000
 842281 3 0 0 1 5 2 4 0 1 0.5312 0.0000 0.0000 0.0000 0.0000
 842282 3 0 0 1 5 2 4 1 0 -0.0494 0.0000 0.0000 0.0000 0.0000
 842283 3 0 0 1 5 2 4 2 0 -0.0497 0.0000 0.0000 0.0000 0.0000
 842284 3 0 0 1 5 2 4 3 0 -0.0498 0.0000 0.0000 0.0000 0.0000
 842285 3 0 0 1 5 2 4 4 0 -0.0499 0.0000 0.0000 0.0000 0.0000
 842286 3 0 0 1 5 2 4 5 0 -0.0499 0.0000 0.0000 0.0000 0.0000
 842287 3 0 0 1 5 2 5 0 1 0.4686 0.0000 0.0000 0.0000 0.0000
 842288 3 0 0 1 5 2 5 1 0 -0.0491 0.0000 0.0000 0.0000 0.0000
 842289 3 0 0 1 5 2 5 2 0 -0.0496 0.0000 0.0000 0.0000 0.0000
 842290 3 0 0 1 5 2 5 3 0 -0.0497 0.0000 0.0000 0.0000 0.0000
 842291 3 0 0 1 5 2 5 4 0 -0.0498 0.0000 0.0000 0.0000 0.0000
 842292 3 0 0 1 5 2 5 5 0 -0.0498 0.0000 0.0000 0.0000 0.0000
 842293 3 0 0 1 5 3 0 0 0 -0.0679 0.0000 0.0000 0.0000 0.0000
 842294 3 0 0 1 5 3 0 1 0 -0.0510 0.0000 0.0000 0.0000 0.0000
 842295 3 0 0 1 5 3 0 2 0 -0.0505 0.0000 0.0000 0.0000 0.0000
 842296 3 0 0 1 5 3 0 3 0 -0.0503 0.0000 0.0000 0.0000 0.0000
 842297 3 0 0 1 5 3 0 4 0 -0.0502 0.0000 0.0000 0.0000 0.0000
 842298 3 0 0 1 5 3 0 5 0 -0.0502 0.0000 0.0000 0.0000 0.0000
 842299 3 0 0 1 5 3 1 0 0 -0.0539 0.0000 0.0000 0.0000 0.0000
 842300 3 0 0 1 5 3 1 1 0 -0.0506 0.0000 0.0000 0.0000 0.0000
 842301 3 0 0 1 5 3 1 2 0 -0.0503 0.0000 0.0000 0.0000 0.0000
 842302 3 0 0 1 5 3 1 3 0 -0.0502 0.0000 0.0000 0.0000 0.0000
 842303 3 0 0 1 5 3 1 4 0 -0.0501 0.0000 0.0000 0.0000 0.0000
 842304 3 0 0 1 5 3 1 5 0 -0.0501 0.0000 0.0000 0.0000 0.0000
 842305 3 0 0 1 5 3 2 0 0 -0.0518 0.0000 0.0000 0.0000 0.0000
 842306 3 0 0 1 5 3 2 1 0 -0.0503 0.0000 0.0000 0.0000 0.0000
 842307 3 0 0 1 5 3 2 2 0 -0.0501 0.0000 0.0000 0.0000 0.0000
 842308 3 0 0 1 5 3 2 3 0 -0.0501 0.0000 0.0000 0.0000 0.0000
 842309 3 0 0 1 5 3 2 4 0 -0.0501 0.0000 0.0000 0.0000 0.0000
 842310 3 0 0 1 5 3 2 5 0 -0.0501 0.0000 0.0000 0.0000 0.0000
 842311 3 0 0 1 5 3 3 0 1 0.6385 0.0000 0.0000 0.0000 0.0000
 842312 3 0 0 1 5 3 3 1 0 -0.0499 0.0000 0.0000 0.0000 0.0000
 842313 3 0 0 1 5 3 3 2 0 -0.0500 0.0000 0.0000 0.0000 0.0000
 842314 3 0 0 1 5 3 3 3 0 -0.0500 0.0000 0.0000 0.0000 0.0000
 842315 3 0 0 1 5 3 3 4 0 -0.0500 0.0000 0.0000 0.0000 0.0000
 842316 3 0 0 1 5 3 3 5 0 -0.0500 0.0000 0.0000 0.0000 0.0000
 842317 3 0 0 1 5 3 4 0 1 0.5371 0.0000 0.0000 0.0000 0.0000
 842318 3 0 0 1 5 3 4 1 0 -0.0497 0.0000 0.0000 0.0000 0.0000
 842319 3 0 0 1 5 3 4 2 0 -0.0498 0.0000 0.0000 0.0000 0.0000
 842320 3 0 0 1 5 3 4 3 0 -0.0499 0.0000 0.0000 0.0000 0.0000
 842321 3 0 0 1 5 3 4 4 0 -0.0499 0.0000 0.0000 0.0000 0.0000
 842322 3 0 0 1 5 3 4 5 0 -0.0499 0.0000 0.0000 0.0000 0.0000
 842323 3 0 0 1 5 3 5 0 1 0.4723 0.0000 0.0000 0.0000 0.0000
 842324 3 0 0 1 5 3 5 1 0 -0.0494 0.0000 0.0000 0.0000 0.0000
 842325 3 0 0 1 5 3 5 2 0 -0.0497 0.0000 0.0000 0.0000 0.0000
 842326 3 0 0 1 5 3 5 3 0 -0.0498 0.0000 0.0000 0.0000 0.0000
 842327 3 0 0 1 5 3 5 4 0 -0.0498 0.0000 0.0000 0.0000 0.0000
 842328 3 0 0 1 5 3 5 5 0 -0.0499 0.0000 0.0000 0.0000 0.0000
 842329 3 0 0 1 5 4 0 0 0 -0.0680 0.0000 0.0000 0.0000 0.0000
 842330 3 0 0 1 5 4 0 1 0 -0.0511 0.0000 0.0000 0.0000 0.0000
 842331 3 0 0 1 5 4 0 2 0 -0.0505 0.0000 0.0000 0.0000 0.0000
 842332 3 0 0 1 5 4 0 3 0 -0.0504 0.0000 0.0000 0.0000 0.0000
 842333 3 0 0 1 5 4 0 4 0 -0.0503 0.0000 0.0000 0.0000 0.0000
 842334 3 0 0 1 5 4 0 5 0 -0.0502 0.0000 0.0000 0.0000 0.0000
 842335 3 0 0 1 5 4 1 0 0 -0.0540 0.0000 0.0000 0.0000 0.0000
 842336 3 0 0 1 5 4 1 1 0 -0.0507 0.0000 0.0000 0.0000 0.0000
 842337 3 0 0 1 5 4 1 2 0 -0.0504 0.0000 0.0000 0.0000 0.0000
 842338 3 0 0 1 5 4 1 3 0 -0.0503 0.0000 0.0000 0.0000 0.0000
 842339 3 0 0 1 5 4 1 4 0 -0.0502 0.0000 0.0000 0.0000 0.0000
 842340 3 0 0 1 5 4 1 5 0 -0.0502 0.0000 0.0000 0.0000 0.0000
 842341 3 0 0 1 5 4 2 0 0 -0.0521 0.0000 0.0000 0.0000 0.0000
 842342 3 0 0 1 5 4 2 1 0 -0.0504 0.0000 0.0000 0.0000 0.0000
 842343 3 0 0 1 5 4 2 2 0 -0.0502 0.0000 0.0000 0.0000 0.0000
 842344 3 0 0 1 5 4 2 3 0 -0.0501 0.0000 0.0000 0.0000 0.0000
 842345 3 0 0 1 5 4 2 4 0 -0.0501 0.0000 0.0000 0.0000 0.0000
 842346 3 0 0 1 5 4 2 5 0 -0.0501 0.0000 0.0000 0.0000 0.0000
 842347 3 0 0 1 5 4 3 0 0 -0.0507 0.0000 0.0000 0.0000 0.0000
 842348 3 0 0 1 5 4 3 1 0 -0.0501 0.0000 0.0000 0.0000 0.0000
 842349 3 0 0 1 5 4 3 2 0 -0.0501 0.0000 0.0000 0.0000 0.0000
 842350 3 0 0 1 5 4 3 3 0 -0.0500 0.0000 0.0000 0.0000 0.0000
 842351 3 0 0 1 5 4 3 4 0 -0.0500 0.0000 0.0000 0.0000 0.0000
 842352 3 0 0 1 5 4 3 5 0 -0.0500 0.0000 0.0000 0.0000 0.0000
 842353 3 0 0 1 5 4 4 0 1 0.5457 0.0000 0.0000 0.0000 0.0000
 842354 3 0 0 1 5 4 4 1 0 -0.0498 0.0000 0.0000 0.0000 0.0000
 842355 3 0 0 1 5 4 4 2 0 -0.0499 0.0000 0.0000 0.0000 0.0000
 842356 3 0 0 1 5 4 4 3 0 -0.0499 0.0000 0.0000 0.0000 0.0000
 842357 3 0 0 1 5 4 4 4 0 -0.0500 0.0000 0.0000 0.0000 0.0000
 842358 3 0 0 1 5 4 4 5 0 -0.0500 0.0000 0.0000 0.0000 0.0000
 842359 3 0 0 1 5 4 5 0 1 0.4781 0.0000 0.0000 0.0000 0.0000
 842360 3 0 0 1 5 4 5 1 0 -0.0496 0.0000 0.0000 0.0000 0.0000
 842361 3 0 0 1 5 4 5 2 0 -0.0498 0.0000 0.0000 0.0000 0.0000
 842362 3 0 0 1 5 4 5 3 0 -0.0498 0.0000 0.0000 0.0000 0.0000
 842363 3 0 0 1 5 4 5 4 0 -0.0499 0.0000 0.0000 0.0000 0.0000
 842364 3 0 0 1 5 4 5 5 0 -0.0499 0.0000 0.0000 0.0000 0.0000
 842365 3 0 0 1 5 5 0 0 0 -0.0680 0.0000 0.0000 0.0000 0.0000
 842366 3 0 0 1 5 5 0 1 0 -0.0512 0.0000 0.0000 0.0000 0.0000
 842367 3 0 0 1 5 5 0 2 0 -0.0506 0.0000 0.0000 0.0000 0.0000
 842368 3 0 0 1 5 5 0 3 0 -0.0504 0.0000 0.0000 0.0000 0.0000
 842369 3 0 0 1 5 5 0 4 0 -0.0503 0.0000 0.0000 0.0000 0.0000
 842370 3 0 0 1 5 5 0 5 0 -0.0503 0.0000 0.0000 0.0000 0.0000
 842371 3 0 0 1 5 5 1 0 0 -0.0542 0.0000 0.0000 0.0000 0.0000
 842372 3 0 0 1 5 5 1 1 0 -0.0508 0.0000 0.0000 0.0000 0.0000
 842373 3 0 0 1 5 5 1 2 0 -0.0504 0.0000 0.0000 0.0000 0.0000
 842374 3 0 0 1 5 5 1 3 0 -0.0503 0.0000 0.0000 0.0000 0.0000
 842375 3 0 0 1 5 5 1 4 0 -0.0502 0.0000 0.0000 0.0000 0.0000
 842376 3 0 0 1 5 5 1 5 0 -0.0502 0.0000 0.0000 0.0000 0.0000
 842377 3 0 0 1 5 5 2 0 0 -0.0524 0.0000 0.0000 0.0000 0.0000
 842378 3 0 0 1 5 5 2 1 0 -0.0505 0.0000 0.0000 0.0000 0.0000
 842379 3 0 0 1 5 5 2 2 0 -0.0503 0.0000 0.0000 0.0000 0.0000
 842380 3 0 0 1 5 5 2 3 0 -0.0502 0.0000 0.0000 0.0000 0.0000
 842381 3 0 0 1 5 5 2 4 0 -0.0502 0.0000 0.0000 0.0000 0.0000
 842382 3 0 0 1 5 5 2 5 0 -0.0501 0.0000 0.0000 0.0000 0.0000
 842383 3 0 0 1 5 5 3 0 0 -0.0511 0.0000 0.0000 0.0000 0.0000
 842384 3 0 0 1 5 5 3 1 0 -0.0503 0.0000 0.0000 0.0000 0.0000
 842385 3 0 0 1 5 5 3 2 0 -0.0501 0.0000 0.0000 0.0000 0.0000
 842386 3 0 0 1 5 5 3 3 0 -0.0501 0.0000 0.0000 0.0000 0.0000
 842387 3 0 0 1 5 5 3 4 0 -0.0501 0.0000 0.0000 0.0000 0.0000
 842388 3 0 0 1 5 5 3 5 0 -0.0501 0.0000 0.0000 0.0000 0.0000
 842389 3 0 0 1 5 5 4 0 0 -0.0500 0.0000 0.0000 0.0000 0.0000
 842390 3 0 0 1 5 5 4 1 0 -0.0500 0.0000 0.0000 0.0000 0.0000
 842391 3 0 0 1 5 5 4 2 0 -0.0500 0.0000 0.0000 0.0000 0.0000
 842392 3 0 0 1 5 5 4 3 0 -0.0500 0.0000 0.0000 0.0000 0.0000
 842393 3 0 0 1 5 5 4 4 0 -0.0500 0.0000 0.0000 0.0000 0.0000
 842394 3 0 0 1 5 5 4 5 0 -0.0500 0.0000 0.0000 0.0000 0.0000
 842395 3 0 0 1 5 5 5 0 1 0.4861 0.0000 0.0000 0.0000 0.0000
 842396 3 0 0 1 5 5 5 1 0 -0.0497 0.0000 0.0000 0.0000 0.0000
 842397 3 0 0 1 5 5 5 2 0 -0.0499 0.0000 0.0000 0.0000 0.0000
 842398 3 0 0 1 5 5 5 3 0 -0.0499 0.0000 0.0000 0.0000 0.0000
 842399 3 0 0 1 5 5 5 4 0 -0.0499 0.0000 0.0000 0.0000 0.0000
 842400 3 0 0 1 5 5 5 5 0 -0.0499 0.0000 0.0000 0.0000 0.0000
 842401 3 0 0 2 0 0 0 0 0 -0.0696 0.0000 0.0000 0.0000 0.0000
 842402 3 0 0 2 0 0 0 1 0 -0.0519 0.0000 0.0000 0.0000 0.0000
 842403 3 0 0 2 0 0 0 2 0 -0.0510 0.0000 0.0000 0.0000 0.0000
 842404 3 0 0 2 0 0 0 3 0 -0.0507 0.0000 0.0000 0.0000 0.0000
 842405 3 0 0 2 0 0 0 4 0 -0.0505 0.0000 0.0000 0.0000 0.0000
 842406 3 0 0 2 0 0 0 5 0 -0.0504 0.0000 0.0000 0.0000 0.0000
 842407 3 0 0 2 0 0 1 0 0 -0.0555 0.0000 0.0000 0.0000 0.0000
 842408 3 0 0 2 0 0 1 1 0 -0.0515 0.0000 0.0000 0.0000 0.0000
 842409 3 0 0 2 0 0 1 2 0 -0.0509 0.0000 0.0000 0.0000 0.0000
 842410 3 0 0 2 0 0 1 3 0 -0.0506 0.0000 0.0000 0.0000 0.0000
 842411 3 0 0 2 0 0 1 4 0 -0.0505 0.0000 0.0000 0.0000 0.0000
 842412 3 0 0 2 0 0 1 5 0 -0.0504 0.0000 0.0000 0.0000 0.0000
 842413 3 0 0 2 0 0 2 0 0 -0.0538 0.0000 0.0000 0.0000 0.0000
 842414 3 0 0 2 0 0 2 1 0 -0.0512 0.0000 0.0000 0.0000 0.0000
 842415 3 0 0 2 0 0 2 2 0 -0.0507 0.0000 0.0000 0.0000 0.0000
 842416 3 0 0 2 0 0 2 3 0 -0.0505 0.0000 0.0000 0.0000 0.0000
 842417 3 0 0 2 0 0 2 4 0 -0.0504 0.0000 0.0000 0.0000 0.0000
 842418 3 0 0 2 0 0 2 5 0 -0.0503 0.0000 0.0000 0.0000 0.0000
 842419 3 0 0 2 0 0 3 0 0 -0.0528 0.0000 0.0000 0.0000 0.0000
 842420 3 0 0 2 0 0 3 1 0 -0.0509 0.0000 0.0000 0.0000 0.0000
 842421 3 0 0 2 0 0 3 2 0 -0.0505 0.0000 0.0000 0.0000 0.0000
 842422 3 0 0 2 0 0 3 3 0 -0.0504 0.0000 0.0000 0.0000 0.0000
 842423 3 0 0 2 0 0 3 4 0 -0.0503 0.0000 0.0000 0.0000 0.0000
 842424 3 0 0 2 0 0 3 5 0 -0.0502 0.0000 0.0000 0.0000 0.0000
 842425 3 0 0 2 0 0 4 0 0 -0.0519 0.0000 0.0000 0.0000 0.0000
 842426 3 0 0 2 0 0 4 1 0 -0.0507 0.0000 0.0000 0.0000 0.0000
 842427 3 0 0 2 0 0 4 2 0 -0.0504 0.0000 0.0000 0.0000 0.0000
 842428 3 0 0 2 0 0 4 3 0 -0.0503 0.0000 0.0000 0.0000 0.0000
 842429 3 0 0 2 0 0 4 4 0 -0.0502 0.0000 0.0000 0.0000 0.0000
 842430 3 0 0 2 0 0 4 5 0 -0.0502 0.0000 0.0000 0.0000 0.0000
 842431 3 0 0 2 0 0 5 0 0 -0.0512 0.0000 0.0000 0.0000 0.0000
 842432 3 0 0 2 0 0 5 1 0 -0.0504 0.0000 0.0000 0.0000 0.0000
 842433 3 0 0 2 0 0 5 2 0 -0.0503 0.0000 0.0000 0.0000 0.0000
 842434 3 0 0 2 0 0 5 3 0 -0.0502 0.0000 0.0000 0.0000 0.0000
 842435 3 0 0 2 0 0 5 4 0 -0.0501 0.0000 0.0000 0.0000 0.0000
 842436 3 0 0 2 0 0 5 5 0 -0.0501 0.0000 0.0000 0.0000 0.0000
 842437 3 0 0 2 0 1 0 0 0 -0.0696 0.0000 0.0000 0.0000 0.0000
 842438 3 0 0 2 0 1 0 1 0 -0.0520 0.0000 0.0000 0.0000 0.0000
 842439 3 0 0 2 0 1 0 2 0 -0.0511 0.0000 0.0000 0.0000 0.0000
 842440 3 0 0 2 0 1 0 3 0 -0.0508 0.0000 0.0000 0.0000 0.0000
 842441 3 0 0 2 0 1 0 4 0 -0.0506 0.0000 0.0000 0.0000 0.0000
 842442 3 0 0 2 0 1 0 5 0 -0.0505 0.0000 0.0000 0.0000 0.0000
 842443 3 0 0 2 0 1 1 0 0 -0.0555 0.0000 0.0000 0.0000 0.0000
 842444 3 0 0 2 0 1 1 1 0 -0.0516 0.0000 0.0000 0.0000 0.0000
 842445 3 0 0 2 0 1 1 2 0 -0.0509 0.0000 0.0000 0.0000 0.0000
 842446 3 0 0 2 0 1 1 3 0 -0.0506 0.0000 0.0000 0.0000 0.0000
 842447 3 0 0 2 0 1 1 4 0 -0.0505 0.0000 0.0000 0.0000 0.0000
 842448 3 0 0 2 0 1 1 5 0 -0.0504 0.0000 0.0000 0.0000 0.0000
 842449 3 0 0 2 0 1 2 0 0 -0.0539 0.0000 0.0000 0.0000 0.0000
 842450 3 0 0 2 0 1 2 1 0 -0.0513 0.0000 0.0000 0.0000 0.0000
 842451 3 0 0 2 0 1 2 2 0 -0.0508 0.0000 0.0000 0.0000 0.0000
 842452 3 0 0 2 0 1 2 3 0 -0.0505 0.0000 0.0000 0.0000 0.0000
 842453 3 0 0 2 0 1 2 4 0 -0.0504 0.0000 0.0000 0.0000 0.0000
 842454 3 0 0 2 0 1 2 5 0 -0.0503 0.0000 0.0000 0.0000 0.0000
 842455 3 0 0 2 0 1 3 0 0 -0.0529 0.0000 0.0000 0.0000 0.0000
 842456 3 0 0 2 0 1 3 1 0 -0.0510 0.0000 0.0000 0.0000 0.0000
 842457 3 0 0 2 0 1 3 2 0 -0.0506 0.0000 0.0000 0.0000 0.0000
 842458 3 0 0 2 0 1 3 3 0 -0.0504 0.0000 0.0000 0.0000 0.0000
 842459 3 0 0 2 0 1 3 4 0 -0.0503 0.0000 0.0000 0.0000 0.0000
 842460 3 0 0 2 0 1 3 5 0 -0.0503 0.0000 0.0000 0.0000 0.0000
 842461 3 0 0 2 0 1 4 0 0 -0.0521 0.0000 0.0000 0.0000 0.0000
 842462 3 0 0 2 0 1 4 1 0 -0.0508 0.0000 0.0000 0.0000 0.0000
 842463 3 0 0 2 0 1 4 2 0 -0.0505 0.0000 0.0000 0.0000 0.0000
 842464 3 0 0 2 0 1 4 3 0 -0.0503 0.0000 0.0000 0.0000 0.0000
 842465 3 0 0 2 0 1 4 4 0 -0.0503 0.0000 0.0000 0.0000 0.0000
 842466 3 0 0 2 0 1 4 5 0 -0.0502 0.0000 0.0000 0.0000 0.0000
 842467 3 0 0 2 0 1 5 0 0 -0.0514 0.0000 0.0000 0.0000 0.0000
 842468 3 0 0 2 0 1 5 1 0 -0.0505 0.0000 0.0000 0.0000 0.0000
 842469 3 0 0 2 0 1 5 2 0 -0.0503 0.0000 0.0000 0.0000 0.0000
 842470 3 0 0 2 0 1 5 3 0 -0.0502 0.0000 0.0000 0.0000 0.0000
 842471 3 0 0 2 0 1 5 4 0 -0.0502 0.0000 0.0000 0.0000 0.0000
 842472 3 0 0 2 0 1 5 5 0 -0.0501 0.0000 0.0000 0.0000 0.0000
 842473 3 0 0 2 0 2 0 0 0 -0.0696 0.0000 0.0000 0.0000 0.0000
 842474 3 0 0 2 0 2 0 1 0 -0.0520 0.0000 0.0000 0.0000 0.0000
 842475 3 0 0 2 0 2 0 2 0 -0.0512 0.0000 0.0000 0.0000 0.0000
 842476 3 0 0 2 0 2 0 3 0 -0.0508 0.0000 0.0000 0.0000 0.0000
 842477 3 0 0 2 0 2 0 4 0 -0.0506 0.0000 0.0000 0.0000 0.0000
 842478 3 0 0 2 0 2 0 5 0 -0.0505 0.0000 0.0000 0.0000 0.0000
 842479 3 0 0 2 0 2 1 0 0 -0.0556 0.0000 0.0000 0.0000 0.0000
 842480 3 0 0 2 0 2 1 1 0 -0.0517 0.0000 0.0000 0.0000 0.0000
 842481 3 0 0 2 0 2 1 2 0 -0.0510 0.0000 0.0000 0.0000 0.0000
 842482 3 0 0 2 0 2 1 3 0 -0.0507 0.0000 0.0000 0.0000 0.0000
 842483 3 0 0 2 0 2 1 4 0 -0.0505 0.0000 0.0000 0.0000 0.0000
 842484 3 0 0 2 0 2 1 5 0 -0.0504 0.0000 0.0000 0.0000 0.0000
 842485 3 0 0 2 0 2 2 0 0 -0.0540 0.0000 0.0000 0.0000 0.0000
 842486 3 0 0 2 0 2 2 1 0 -0.0514 0.0000 0.0000 0.0000 0.0000
 842487 3 0 0 2 0 2 2 2 0 -0.0508 0.0000 0.0000 0.0000 0.0000
 842488 3 0 0 2 0 2 2 3 0 -0.0506 0.0000 0.0000 0.0000 0.0000
 842489 3 0 0 2 0 2 2 4 0 -0.0504 0.0000 0.0000 0.0000 0.0000
 842490 3 0 0 2 0 2 2 5 0 -0.0504 0.0000 0.0000 0.0000 0.0000
 842491 3 0 0 2 0 2 3 0 0 -0.0529 0.0000 0.0000 0.0000 0.0000
 842492 3 0 0 2 0 2 3 1 0 -0.0511 0.0000 0.0000 0.0000 0.0000
 842493 3 0 0 2 0 2 3 2 0 -0.0507 0.0000 0.0000 0.0000 0.0000
 842494 3 0 0 2 0 2 3 3 0 -0.0505 0.0000 0.0000 0.0000 0.0000
 842495 3 0 0 2 0 2 3 4 0 -0.0504 0.0000 0.0000 0.0000 0.0000
 842496 3 0 0 2 0 2 3 5 0 -0.0503 0.0000 0.0000 0.0000 0.0000
 842497 3 0 0 2 0 2 4 0 0 -0.0522 0.0000 0.0000 0.0000 0.0000
 842498 3 0 0 2 0 2 4 1 0 -0.0509 0.0000 0.0000 0.0000 0.0000
 842499 3 0 0 2 0 2 4 2 0 -0.0505 0.0000 0.0000 0.0000 0.0000
 842500 3 0 0 2 0 2 4 3 0 -0.0504 0.0000 0.0000 0.0000 0.0000
 842501 3 0 0 2 0 2 4 4 0 -0.0503 0.0000 0.0000 0.0000 0.0000
 842502 3 0 0 2 0 2 4 5 0 -0.0502 0.0000 0.0000 0.0000 0.0000
 842503 3 0 0 2 0 2 5 0 0 -0.0516 0.0000 0.0000 0.0000 0.0000
 842504 3 0 0 2 0 2 5 1 0 -0.0506 0.0000 0.0000 0.0000 0.0000
 842505 3 0 0 2 0 2 5 2 0 -0.0504 0.0000 0.0000 0.0000 0.0000
 842506 3 0 0 2 0 2 5 3 0 -0.0503 0.0000 0.0000 0.0000 0.0000
 842507 3 0 0 2 0 2 5 4 0 -0.0502 0.0000 0.0000 0.0000 0.0000
 842508 3 0 0 2 0 2 5 5 0 -0.0502 0.0000 0.0000 0.0000 0.0000
 842509 3 0 0 2 0 3 0 0 0 -0.0697 0.0000 0.0000 0.0000 0.0000
 842510 3 0 0 2 0 3 0 1 0 -0.0521 0.0000 0.0000 0.0000 0.0000
 842511 3 0 0 2 0 3 0 2 0 -0.0512 0.0000 0.0000 0.0000 0.0000
 842512 3 0 0 2 0 3 0 3 0 -0.0508 0.0000 0.0000 0.0000 0.0000
 842513 3 0 0 2 0 3 0 4 0 -0.0506 0.0000 0.0000 0.0000 0.0000
 842514 3 0 0 2 0 3 0 5 0 -0.0505 0.0000 0.0000 0.0000 0.0000
 842515 3 0 0 2 0 3 1 0 0 -0.0556 0.0000 0.0000 0.0000 0.0000
 842516 3 0 0 2 0 3 1 1 0 -0.0518 0.0000 0.0000 0.0000 0.0000
 842517 3 0 0 2 0 3 1 2 0 -0.0510 0.0000 0.0000 0.0000 0.0000
 842518 3 0 0 2 0 3 1 3 0 -0.0507 0.0000 0.0000 0.0000 0.0000
 842519 3 0 0 2 0 3 1 4 0 -0.0506 0.0000 0.0000 0.0000 0.0000
 842520 3 0 0 2 0 3 1 5 0 -0.0505 0.0000 0.0000 0.0000 0.0000
 842521 3 0 0 2 0 3 2 0 0 -0.0540 0.0000 0.0000 0.0000 0.0000
 842522 3 0 0 2 0 3 2 1 0 -0.0515 0.0000 0.0000 0.0000 0.0000
 842523 3 0 0 2 0 3 2 2 0 -0.0509 0.0000 0.0000 0.0000 0.0000
 842524 3 0 0 2 0 3 2 3 0 -0.0506 0.0000 0.0000 0.0000 0.0000
 842525 3 0 0 2 0 3 2 4 0 -0.0505 0.0000 0.0000 0.0000 0.0000
 842526 3 0 0 2 0 3 2 5 0 -0.0504 0.0000 0.0000 0.0000 0.0000
 842527 3 0 0 2 0 3 3 0 0 -0.0530 0.0000 0.0000 0.0000 0.0000
 842528 3 0 0 2 0 3 3 1 0 -0.0512 0.0000 0.0000 0.0000 0.0000
 842529 3 0 0 2 0 3 3 2 0 -0.0507 0.0000 0.0000 0.0000 0.0000
 842530 3 0 0 2 0 3 3 3 0 -0.0505 0.0000 0.0000 0.0000 0.0000
 842531 3 0 0 2 0 3 3 4 0 -0.0504 0.0000 0.0000 0.0000 0.0000
 842532 3 0 0 2 0 3 3 5 0 -0.0503 0.0000 0.0000 0.0000 0.0000
 842533 3 0 0 2 0 3 4 0 0 -0.0523 0.0000 0.0000 0.0000 0.0000
 842534 3 0 0 2 0 3 4 1 0 -0.0509 0.0000 0.0000 0.0000 0.0000
 842535 3 0 0 2 0 3 4 2 0 -0.0506 0.0000 0.0000 0.0000 0.0000
 842536 3 0 0 2 0 3 4 3 0 -0.0504 0.0000 0.0000 0.0000 0.0000
 842537 3 0 0 2 0 3 4 4 0 -0.0503 0.0000 0.0000 0.0000 0.0000
 842538 3 0 0 2 0 3 4 5 0 -0.0503 0.0000 0.0000 0.0000 0.0000
 842539 3 0 0 2 0 3 5 0 0 -0.0517 0.0000 0.0000 0.0000 0.0000
 842540 3 0 0 2 0 3 5 1 0 -0.0507 0.0000 0.0000 0.0000 0.0000
 842541 3 0 0 2 0 3 5 2 0 -0.0504 0.0000 0.0000 0.0000 0.0000
 842542 3 0 0 2 0 3 5 3 0 -0.0503 0.0000 0.0000 0.0000 0.0000
 842543 3 0 0 2 0 3 5 4 0 -0.0503 0.0000 0.0000 0.0000 0.0000
 842544 3 0 0 2 0 3 5 5 0 -0.0502 0.0000 0.0000 0.0000 0.0000
 842545 3 0 0 2 0 4 0 0 0 -0.0697 0.0000 0.0000 0.0000 0.0000
 842546 3 0 0 2 0 4 0 1 0 -0.0522 0.0000 0.0000 0.0000 0.0000
 842547 3 0 0 2 0 4 0 2 0 -0.0513 0.0000 0.0000 0.0000 0.0000
 842548 3 0 0 2 0 4 0 3 0 -0.0509 0.0000 0.0000 0.0000 0.0000
 842549 3 0 0 2 0 4 0 4 0 -0.0507 0.0000 0.0000 0.0000 0.0000
 842550 3 0 0 2 0 4 0 5 0 -0.0505 0.0000 0.0000 0.0000 0.0000
 842551 3 0 0 2 0 4 1 0 0 -0.0557 0.0000 0.0000 0.0000 0.0000
 842552 3 0 0 2 0 4 1 1 0 -0.0518 0.0000 0.0000 0.0000 0.0000
 842553 3 0 0 2 0 4 1 2 0 -0.0511 0.0000 0.0000 0.0000 0.0000
 842554 3 0 0 2 0 4 1 3 0 -0.0508 0.0000 0.0000 0.0000 0.0000
 842555 3 0 0 2 0 4 1 4 0 -0.0506 0.0000 0.0000 0.0000 0.0000
 842556 3 0 0 2 0 4 1 5 0 -0.0505 0.0000 0.0000 0.0000 0.0000
 842557 3 0 0 2 0 4 2 0 0 -0.0541 0.0000 0.0000 0.0000 0.0000
 842558 3 0 0 2 0 4 2 1 0 -0.0515 0.0000 0.0000 0.0000 0.0000
 842559 3 0 0 2 0 4 2 2 0 -0.0509 0.0000 0.0000 0.0000 0.0000
 842560 3 0 0 2 0 4 2 3 0 -0.0507 0.0000 0.0000 0.0000 0.0000
 842561 3 0 0 2 0 4 2 4 0 -0.0505 0.0000 0.0000 0.0000 0.0000
 842562 3 0 0 2 0 4 2 5 0 -0.0504 0.0000 0.0000 0.0000 0.0000
 842563 3 0 0 2 0 4 3 0 0 -0.0531 0.0000 0.0000 0.0000 0.0000
 842564 3 0 0 2 0 4 3 1 0 -0.0513 0.0000 0.0000 0.0000 0.0000
 842565 3 0 0 2 0 4 3 2 0 -0.0508 0.0000 0.0000 0.0000 0.0000
 842566 3 0 0 2 0 4 3 3 0 -0.0506 0.0000 0.0000 0.0000 0.0000
 842567 3 0 0 2 0 4 3 4 0 -0.0504 0.0000 0.0000 0.0000 0.0000
 842568 3 0 0 2 0 4 3 5 0 -0.0504 0.0000 0.0000 0.0000 0.0000
 842569 3 0 0 2 0 4 4 0 0 -0.0524 0.0000 0.0000 0.0000 0.0000
 842570 3 0 0 2 0 4 4 1 0 -0.0510 0.0000 0.0000 0.0000 0.0000
 842571 3 0 0 2 0 4 4 2 0 -0.0506 0.0000 0.0000 0.0000 0.0000
 842572 3 0 0 2 0 4 4 3 0 -0.0505 0.0000 0.0000 0.0000 0.0000
 842573 3 0 0 2 0 4 4 4 0 -0.0504 0.0000 0.0000 0.0000 0.0000
 842574 3 0 0 2 0 4 4 5 0 -0.0503 0.0000 0.0000 0.0000 0.0000
 842575 3 0 0 2 0 4 5 0 0 -0.0518 0.0000 0.0000 0.0000 0.0000
 842576 3 0 0 2 0 4 5 1 0 -0.0508 0.0000 0.0000 0.0000 0.0000
 842577 3 0 0 2 0 4 5 2 0 -0.0505 0.0000 0.0000 0.0000 0.0000
 842578 3 0 0 2 0 4 5 3 0 -0.0504 0.0000 0.0000 0.0000 0.0000
 842579 3 0 0 2 0 4 5 4 0 -0.0503 0.0000 0.0000 0.0000 0.0000
 842580 3 0 0 2 0 4 5 5 0 -0.0502 0.0000 0.0000 0.0000 0.0000
 842581 3 0 0 2 0 5 0 0 0 -0.0697 0.0000 0.0000 0.0000 0.0000
 842582 3 0 0 2 0 5 0 1 0 -0.0522 0.0000 0.0000 0.0000 0.0000
 842583 3 0 0 2 0 5 0 2 0 -0.0513 0.0000 0.0000 0.0000 0.0000
 842584 3 0 0 2 0 5 0 3 0 -0.0509 0.0000 0.0000 0.0000 0.0000
 842585 3 0 0 2 0 5 0 4 0 -0.0507 0.0000 0.0000 0.0000 0.0000
 842586 3 0 0 2 0 5 0 5 0 -0.0506 0.0000 0.0000 0.0000 0.0000
 842587 3 0 0 2 0 5 1 0 0 -0.0557 0.0000 0.0000 0.0000 0.0000
 842588 3 0 0 2 0 5 1 1 0 -0.0519 0.0000 0.0000 0.0000 0.0000
 842589 3 0 0 2 0 5 1 2 0 -0.0511 0.0000 0.0000 0.0000 0.0000
 842590 3 0 0 2 0 5 1 3 0 -0.0508 0.0000 0.0000 0.0000 0.0000
 842591 3 0 0 2 0 5 1 4 0 -0.0506 0.0000 0.0000 0.0000 0.0000
 842592 3 0 0 2 0 5 1 5 0 -0.0505 0.0000 0.0000 0.0000 0.0000
 842593 3 0 0 2 0 5 2 0 0 -0.0542 0.0000 0.0000 0.0000 0.0000
 842594 3 0 0 2 0 5 2 1 0 -0.0516 0.0000 0.0000 0.0000 0.0000
 842595 3 0 0 2 0 5 2 2 0 -0.0510 0.0000 0.0000 0.0000 0.0000
 842596 3 0 0 2 0 5 2 3 0 -0.0507 0.0000 0.0000 0.0000 0.0000
 842597 3 0 0 2 0 5 2 4 0 -0.0505 0.0000 0.0000 0.0000 0.0000
 842598 3 0 0 2 0 5 2 5 0 -0.0504 0.0000 0.0000 0.0000 0.0000
 842599 3 0 0 2 0 5 3 0 0 -0.0532 0.0000 0.0000 0.0000 0.0000
 842600 3 0 0 2 0 5 3 1 0 -0.0513 0.0000 0.0000 0.0000 0.0000
 842601 3 0 0 2 0 5 3 2 0 -0.0508 0.0000 0.0000 0.0000 0.0000
 842602 3 0 0 2 0 5 3 3 0 -0.0506 0.0000 0.0000 0.0000 0.0000
 842603 3 0 0 2 0 5 3 4 0 -0.0505 0.0000 0.0000 0.0000 0.0000
 842604 3 0 0 2 0 5 3 5 0 -0.0504 0.0000 0.0000 0.0000 0.0000
 842605 3 0 0 2 0 5 4 0 0 -0.0525 0.0000 0.0000 0.0000 0.0000
 842606 3 0 0 2 0 5 4 1 0 -0.0511 0.0000 0.0000 0.0000 0.0000
 842607 3 0 0 2 0 5 4 2 0 -0.0507 0.0000 0.0000 0.0000 0.0000
 842608 3 0 0 2 0 5 4 3 0 -0.0505 0.0000 0.0000 0.0000 0.0000
 842609 3 0 0 2 0 5 4 4 0 -0.0504 0.0000 0.0000 0.0000 0.0000
 842610 3 0 0 2 0 5 4 5 0 -0.0503 0.0000 0.0000 0.0000 0.0000
 842611 3 0 0 2 0 5 5 0 0 -0.0519 0.0000 0.0000 0.0000 0.0000
 842612 3 0 0 2 0 5 5 1 0 -0.0509 0.0000 0.0000 0.0000 0.0000
 842613 3 0 0 2 0 5 5 2 0 -0.0506 0.0000 0.0000 0.0000 0.0000
 842614 3 0 0 2 0 5 5 3 0 -0.0504 0.0000 0.0000 0.0000 0.0000
 842615 3 0 0 2 0 5 5 4 0 -0.0503 0.0000 0.0000 0.0000 0.0000
 842616 3 0 0 2 0 5 5 5 0 -0.0503 0.0000 0.0000 0.0000 0.0000
 842617 3 0 0 2 1 0 0 0 0 -0.0696 0.0000 0.0000 0.0000 0.0000
 842618 3 0 0 2 1 0 0 1 0 -0.0519 0.0000 0.0000 0.0000 0.0000
 842619 3 0 0 2 1 0 0 2 0 -0.0510 0.0000 0.0000 0.0000 0.0000
 842620 3 0 0 2 1 0 0 3 0 -0.0507 0.0000 0.0000 0.0000 0.0000
 842621 3 0 0 2 1 0 0 4 0 -0.0505 0.0000 0.0000 0.0000 0.0000
 842622 3 0 0 2 1 0 0 5 0 -0.0504 0.0000 0.0000 0.0000 0.0000
 842623 3 0 0 2 1 0 1 0 0 -0.0555 0.0000 0.0000 0.0000 0.0000
 842624 3 0 0 2 1 0 1 1 0 -0.0515 0.0000 0.0000 0.0000 0.0000
 842625 3 0 0 2 1 0 1 2 0 -0.0509 0.0000 0.0000 0.0000 0.0000
 842626 3 0 0 2 1 0 1 3 0 -0.0506 0.0000 0.0000 0.0000 0.0000
 842627 3 0 0 2 1 0 1 4 0 -0.0505 0.0000 0.0000 0.0000 0.0000
 842628 3 0 0 2 1 0 1 5 0 -0.0504 0.0000 0.0000 0.0000 0.0000
 842629 3 0 0 2 1 0 2 0 0 -0.0538 0.0000 0.0000 0.0000 0.0000
 842630 3 0 0 2 1 0 2 1 0 -0.0512 0.0000 0.0000 0.0000 0.0000
 842631 3 0 0 2 1 0 2 2 0 -0.0507 0.0000 0.0000 0.0000 0.0000
 842632 3 0 0 2 1 0 2 3 0 -0.0505 0.0000 0.0000 0.0000 0.0000
 842633 3 0 0 2 1 0 2 4 0 -0.0504 0.0000 0.0000 0.0000 0.0000
 842634 3 0 0 2 1 0 2 5 0 -0.0503 0.0000 0.0000 0.0000 0.0000
 842635 3 0 0 2 1 0 3 0 0 -0.0528 0.0000 0.0000 0.0000 0.0000
 842636 3 0 0 2 1 0 3 1 0 -0.0509 0.0000 0.0000 0.0000 0.0000
 842637 3 0 0 2 1 0 3 2 0 -0.0505 0.0000 0.0000 0.0000 0.0000
 842638 3 0 0 2 1 0 3 3 0 -0.0504 0.0000 0.0000 0.0000 0.0000
 842639 3 0 0 2 1 0 3 4 0 -0.0503 0.0000 0.0000 0.0000 0.0000
 842640 3 0 0 2 1 0 3 5 0 -0.0502 0.0000 0.0000 0.0000 0.0000
 842641 3 0 0 2 1 0 4 0 0 -0.0519 0.0000 0.0000 0.0000 0.0000
 842642 3 0 0 2 1 0 4 1 0 -0.0507 0.0000 0.0000 0.0000 0.0000
 842643 3 0 0 2 1 0 4 2 0 -0.0504 0.0000 0.0000 0.0000 0.0000
 842644 3 0 0 2 1 0 4 3 0 -0.0503 0.0000 0.0000 0.0000 0.0000
 842645 3 0 0 2 1 0 4 4 0 -0.0502 0.0000 0.0000 0.0000 0.0000
 842646 3 0 0 2 1 0 4 5 0 -0.0502 0.0000 0.0000 0.0000 0.0000
 842647 3 0 0 2 1 0 5 0 0 -0.0512 0.0000 0.0000 0.0000 0.0000
 842648 3 0 0 2 1 0 5 1 0 -0.0504 0.0000 0.0000 0.0000 0.0000
 842649 3 0 0 2 1 0 5 2 0 -0.0503 0.0000 0.0000 0.0000 0.0000
 842650 3 0 0 2 1 0 5 3 0 -0.0502 0.0000 0.0000 0.0000 0.0000
 842651 3 0 0 2 1 0 5 4 0 -0.0501 0.0000 0.0000 0.0000 0.0000
 842652 3 0 0 2 1 0 5 5 0 -0.0501 0.0000 0.0000 0.0000 0.0000
 842653 3 0 0 2 1 1 0 0 0 -0.0696 0.0000 0.0000 0.0000 0.0000
 842654 3 0 0 2 1 1 0 1 0 -0.0520 0.0000 0.0000 0.0000 0.0000
 842655 3 0 0 2 1 1 0 2 0 -0.0511 0.0000 0.0000 0.0000 0.0000
 842656 3 0 0 2 1 1 0 3 0 -0.0508 0.0000 0.0000 0.0000 0.0000
 842657 3 0 0 2 1 1 0 4 0 -0.0506 0.0000 0.0000 0.0000 0.0000
 842658 3 0 0 2 1 1 0 5 0 -0.0505 0.0000 0.0000 0.0000 0.0000
 842659 3 0 0 2 1 1 1 0 0 -0.0555 0.0000 0.0000 0.0000 0.0000
 842660 3 0 0 2 1 1 1 1 0 -0.0516 0.0000 0.0000 0.0000 0.0000
 842661 3 0 0 2 1 1 1 2 0 -0.0509 0.0000 0.0000 0.0000 0.0000
 842662 3 0 0 2 1 1 1 3 0 -0.0506 0.0000 0.0000 0.0000 0.0000
 842663 3 0 0 2 1 1 1 4 0 -0.0505 0.0000 0.0000 0.0000 0.0000
 842664 3 0 0 2 1 1 1 5 0 -0.0504 0.0000 0.0000 0.0000 0.0000
 842665 3 0 0 2 1 1 2 0 0 -0.0539 0.0000 0.0000 0.0000 0.0000
 842666 3 0 0 2 1 1 2 1 0 -0.0513 0.0000 0.0000 0.0000 0.0000
 842667 3 0 0 2 1 1 2 2 0 -0.0508 0.0000 0.0000 0.0000 0.0000
 842668 3 0 0 2 1 1 2 3 0 -0.0505 0.0000 0.0000 0.0000 0.0000
 842669 3 0 0 2 1 1 2 4 0 -0.0504 0.0000 0.0000 0.0000 0.0000
 842670 3 0 0 2 1 1 2 5 0 -0.0503 0.0000 0.0000 0.0000 0.0000
 842671 3 0 0 2 1 1 3 0 0 -0.0529 0.0000 0.0000 0.0000 0.0000
 842672 3 0 0 2 1 1 3 1 0 -0.0510 0.0000 0.0000 0.0000 0.0000
 842673 3 0 0 2 1 1 3 2 0 -0.0506 0.0000 0.0000 0.0000 0.0000
 842674 3 0 0 2 1 1 3 3 0 -0.0504 0.0000 0.0000 0.0000 0.0000
 842675 3 0 0 2 1 1 3 4 0 -0.0503 0.0000 0.0000 0.0000 0.0000
 842676 3 0 0 2 1 1 3 5 0 -0.0503 0.0000 0.0000 0.0000 0.0000
 842677 3 0 0 2 1 1 4 0 0 -0.0521 0.0000 0.0000 0.0000 0.0000
 842678 3 0 0 2 1 1 4 1 0 -0.0508 0.0000 0.0000 0.0000 0.0000
 842679 3 0 0 2 1 1 4 2 0 -0.0505 0.0000 0.0000 0.0000 0.0000
 842680 3 0 0 2 1 1 4 3 0 -0.0503 0.0000 0.0000 0.0000 0.0000
 842681 3 0 0 2 1 1 4 4 0 -0.0503 0.0000 0.0000 0.0000 0.0000
 842682 3 0 0 2 1 1 4 5 0 -0.0502 0.0000 0.0000 0.0000 0.0000
 842683 3 0 0 2 1 1 5 0 0 -0.0514 0.0000 0.0000 0.0000 0.0000
 842684 3 0 0 2 1 1 5 1 0 -0.0505 0.0000 0.0000 0.0000 0.0000
 842685 3 0 0 2 1 1 5 2 0 -0.0503 0.0000 0.0000 0.0000 0.0000
 842686 3 0 0 2 1 1 5 3 0 -0.0502 0.0000 0.0000 0.0000 0.0000
 842687 3 0 0 2 1 1 5 4 0 -0.0502 0.0000 0.0000 0.0000 0.0000
 842688 3 0 0 2 1 1 5 5 0 -0.0501 0.0000 0.0000 0.0000 0.0000
 842689 3 0 0 2 1 2 0 0 0 -0.0696 0.0000 0.0000 0.0000 0.0000
 842690 3 0 0 2 1 2 0 1 0 -0.0520 0.0000 0.0000 0.0000 0.0000
 842691 3 0 0 2 1 2 0 2 0 -0.0512 0.0000 0.0000 0.0000 0.0000
 842692 3 0 0 2 1 2 0 3 0 -0.0508 0.0000 0.0000 0.0000 0.0000
 842693 3 0 0 2 1 2 0 4 0 -0.0506 0.0000 0.0000 0.0000 0.0000
 842694 3 0 0 2 1 2 0 5 0 -0.0505 0.0000 0.0000 0.0000 0.0000
 842695 3 0 0 2 1 2 1 0 0 -0.0556 0.0000 0.0000 0.0000 0.0000
 842696 3 0 0 2 1 2 1 1 0 -0.0517 0.0000 0.0000 0.0000 0.0000
 842697 3 0 0 2 1 2 1 2 0 -0.0510 0.0000 0.0000 0.0000 0.0000
 842698 3 0 0 2 1 2 1 3 0 -0.0507 0.0000 0.0000 0.0000 0.0000
 842699 3 0 0 2 1 2 1 4 0 -0.0505 0.0000 0.0000 0.0000 0.0000
 842700 3 0 0 2 1 2 1 5 0 -0.0504 0.0000 0.0000 0.0000 0.0000
 842701 3 0 0 2 1 2 2 0 0 -0.0540 0.0000 0.0000 0.0000 0.0000
 842702 3 0 0 2 1 2 2 1 0 -0.0514 0.0000 0.0000 0.0000 0.0000
 842703 3 0 0 2 1 2 2 2 0 -0.0508 0.0000 0.0000 0.0000 0.0000
 842704 3 0 0 2 1 2 2 3 0 -0.0506 0.0000 0.0000 0.0000 0.0000
 842705 3 0 0 2 1 2 2 4 0 -0.0504 0.0000 0.0000 0.0000 0.0000
 842706 3 0 0 2 1 2 2 5 0 -0.0504 0.0000 0.0000 0.0000 0.0000
 842707 3 0 0 2 1 2 3 0 0 -0.0529 0.0000 0.0000 0.0000 0.0000
 842708 3 0 0 2 1 2 3 1 0 -0.0511 0.0000 0.0000 0.0000 0.0000
 842709 3 0 0 2 1 2 3 2 0 -0.0507 0.0000 0.0000 0.0000 0.0000
 842710 3 0 0 2 1 2 3 3 0 -0.0505 0.0000 0.0000 0.0000 0.0000
 842711 3 0 0 2 1 2 3 4 0 -0.0504 0.0000 0.0000 0.0000 0.0000
 842712 3 0 0 2 1 2 3 5 0 -0.0503 0.0000 0.0000 0.0000 0.0000
 842713 3 0 0 2 1 2 4 0 0 -0.0522 0.0000 0.0000 0.0000 0.0000
 842714 3 0 0 2 1 2 4 1 0 -0.0509 0.0000 0.0000 0.0000 0.0000
 842715 3 0 0 2 1 2 4 2 0 -0.0505 0.0000 0.0000 0.0000 0.0000
 842716 3 0 0 2 1 2 4 3 0 -0.0504 0.0000 0.0000 0.0000 0.0000
 842717 3 0 0 2 1 2 4 4 0 -0.0503 0.0000 0.0000 0.0000 0.0000
 842718 3 0 0 2 1 2 4 5 0 -0.0502 0.0000 0.0000 0.0000 0.0000
 842719 3 0 0 2 1 2 5 0 0 -0.0516 0.0000 0.0000 0.0000 0.0000
 842720 3 0 0 2 1 2 5 1 0 -0.0506 0.0000 0.0000 0.0000 0.0000
 842721 3 0 0 2 1 2 5 2 0 -0.0504 0.0000 0.0000 0.0000 0.0000
 842722 3 0 0 2 1 2 5 3 0 -0.0503 0.0000 0.0000 0.0000 0.0000
 842723 3 0 0 2 1 2 5 4 0 -0.0502 0.0000 0.0000 0.0000 0.0000
 842724 3 0 0 2 1 2 5 5 0 -0.0502 0.0000 0.0000 0.0000 0.0000
 842725 3 0 0 2 1 3 0 0 0 -0.0697 0.0000 0.0000 0.0000 0.0000
 842726 3 0 0 2 1 3 0 1 0 -0.0521 0.0000 0.0000 0.0000 0.0000
 842727 3 0 0 2 1 3 0 2 0 -0.0512 0.0000 0.0000 0.0000 0.0000
 842728 3 0 0 2 1 3 0 3 0 -0.0508 0.0000 0.0000 0.0000 0.0000
 842729 3 0 0 2 1 3 0 4 0 -0.0506 0.0000 0.0000 0.0000 0.0000
 842730 3 0 0 2 1 3 0 5 0 -0.0505 0.0000 0.0000 0.0000 0.0000
 842731 3 0 0 2 1 3 1 0 0 -0.0556 0.0000 0.0000 0.0000 0.0000
 842732 3 0 0 2 1 3 1 1 0 -0.0518 0.0000 0.0000 0.0000 0.0000
 842733 3 0 0 2 1 3 1 2 0 -0.0510 0.0000 0.0000 0.0000 0.0000
 842734 3 0 0 2 1 3 1 3 0 -0.0507 0.0000 0.0000 0.0000 0.0000
 842735 3 0 0 2 1 3 1 4 0 -0.0506 0.0000 0.0000 0.0000 0.0000
 842736 3 0 0 2 1 3 1 5 0 -0.0505 0.0000 0.0000 0.0000 0.0000
 842737 3 0 0 2 1 3 2 0 0 -0.0540 0.0000 0.0000 0.0000 0.0000
 842738 3 0 0 2 1 3 2 1 0 -0.0515 0.0000 0.0000 0.0000 0.0000
 842739 3 0 0 2 1 3 2 2 0 -0.0509 0.0000 0.0000 0.0000 0.0000
 842740 3 0 0 2 1 3 2 3 0 -0.0506 0.0000 0.0000 0.0000 0.0000
 842741 3 0 0 2 1 3 2 4 0 -0.0505 0.0000 0.0000 0.0000 0.0000
 842742 3 0 0 2 1 3 2 5 0 -0.0504 0.0000 0.0000 0.0000 0.0000
 842743 3 0 0 2 1 3 3 0 0 -0.0530 0.0000 0.0000 0.0000 0.0000
 842744 3 0 0 2 1 3 3 1 0 -0.0512 0.0000 0.0000 0.0000 0.0000
 842745 3 0 0 2 1 3 3 2 0 -0.0507 0.0000 0.0000 0.0000 0.0000
 842746 3 0 0 2 1 3 3 3 0 -0.0505 0.0000 0.0000 0.0000 0.0000
 842747 3 0 0 2 1 3 3 4 0 -0.0504 0.0000 0.0000 0.0000 0.0000
 842748 3 0 0 2 1 3 3 5 0 -0.0503 0.0000 0.0000 0.0000 0.0000
 842749 3 0 0 2 1 3 4 0 0 -0.0523 0.0000 0.0000 0.0000 0.0000
 842750 3 0 0 2 1 3 4 1 0 -0.0509 0.0000 0.0000 0.0000 0.0000
 842751 3 0 0 2 1 3 4 2 0 -0.0506 0.0000 0.0000 0.0000 0.0000
 842752 3 0 0 2 1 3 4 3 0 -0.0504 0.0000 0.0000 0.0000 0.0000
 842753 3 0 0 2 1 3 4 4 0 -0.0503 0.0000 0.0000 0.0000 0.0000
 842754 3 0 0 2 1 3 4 5 0 -0.0503 0.0000 0.0000 0.0000 0.0000
 842755 3 0 0 2 1 3 5 0 0 -0.0517 0.0000 0.0000 0.0000 0.0000
 842756 3 0 0 2 1 3 5 1 0 -0.0507 0.0000 0.0000 0.0000 0.0000
 842757 3 0 0 2 1 3 5 2 0 -0.0504 0.0000 0.0000 0.0000 0.0000
 842758 3 0 0 2 1 3 5 3 0 -0.0503 0.0000 0.0000 0.0000 0.0000
 842759 3 0 0 2 1 3 5 4 0 -0.0503 0.0000 0.0000 0.0000 0.0000
 842760 3 0 0 2 1 3 5 5 0 -0.0502 0.0000 0.0000 0.0000 0.0000
 842761 3 0 0 2 1 4 0 0 0 -0.0697 0.0000 0.0000 0.0000 0.0000
 842762 3 0 0 2 1 4 0 1 0 -0.0522 0.0000 0.0000 0.0000 0.0000
 842763 3 0 0 2 1 4 0 2 0 -0.0513 0.0000 0.0000 0.0000 0.0000
 842764 3 0 0 2 1 4 0 3 0 -0.0509 0.0000 0.0000 0.0000 0.0000
 842765 3 0 0 2 1 4 0 4 0 -0.0507 0.0000 0.0000 0.0000 0.0000
 842766 3 0 0 2 1 4 0 5 0 -0.0505 0.0000 0.0000 0.0000 0.0000
 842767 3 0 0 2 1 4 1 0 0 -0.0557 0.0000 0.0000 0.0000 0.0000
 842768 3 0 0 2 1 4 1 1 0 -0.0518 0.0000 0.0000 0.0000 0.0000
 842769 3 0 0 2 1 4 1 2 0 -0.0511 0.0000 0.0000 0.0000 0.0000
 842770 3 0 0 2 1 4 1 3 0 -0.0508 0.0000 0.0000 0.0000 0.0000
 842771 3 0 0 2 1 4 1 4 0 -0.0506 0.0000 0.0000 0.0000 0.0000
 842772 3 0 0 2 1 4 1 5 0 -0.0505 0.0000 0.0000 0.0000 0.0000
 842773 3 0 0 2 1 4 2 0 0 -0.0541 0.0000 0.0000 0.0000 0.0000
 842774 3 0 0 2 1 4 2 1 0 -0.0515 0.0000 0.0000 0.0000 0.0000
 842775 3 0 0 2 1 4 2 2 0 -0.0509 0.0000 0.0000 0.0000 0.0000
 842776 3 0 0 2 1 4 2 3 0 -0.0507 0.0000 0.0000 0.0000 0.0000
 842777 3 0 0 2 1 4 2 4 0 -0.0505 0.0000 0.0000 0.0000 0.0000
 842778 3 0 0 2 1 4 2 5 0 -0.0504 0.0000 0.0000 0.0000 0.0000
 842779 3 0 0 2 1 4 3 0 0 -0.0531 0.0000 0.0000 0.0000 0.0000
 842780 3 0 0 2 1 4 3 1 0 -0.0513 0.0000 0.0000 0.0000 0.0000
 842781 3 0 0 2 1 4 3 2 0 -0.0508 0.0000 0.0000 0.0000 0.0000
 842782 3 0 0 2 1 4 3 3 0 -0.0506 0.0000 0.0000 0.0000 0.0000
 842783 3 0 0 2 1 4 3 4 0 -0.0504 0.0000 0.0000 0.0000 0.0000
 842784 3 0 0 2 1 4 3 5 0 -0.0504 0.0000 0.0000 0.0000 0.0000
 842785 3 0 0 2 1 4 4 0 0 -0.0524 0.0000 0.0000 0.0000 0.0000
 842786 3 0 0 2 1 4 4 1 0 -0.0510 0.0000 0.0000 0.0000 0.0000
 842787 3 0 0 2 1 4 4 2 0 -0.0506 0.0000 0.0000 0.0000 0.0000
 842788 3 0 0 2 1 4 4 3 0 -0.0505 0.0000 0.0000 0.0000 0.0000
 842789 3 0 0 2 1 4 4 4 0 -0.0504 0.0000 0.0000 0.0000 0.0000
 842790 3 0 0 2 1 4 4 5 0 -0.0503 0.0000 0.0000 0.0000 0.0000
 842791 3 0 0 2 1 4 5 0 0 -0.0518 0.0000 0.0000 0.0000 0.0000
 842792 3 0 0 2 1 4 5 1 0 -0.0508 0.0000 0.0000 0.0000 0.0000
 842793 3 0 0 2 1 4 5 2 0 -0.0505 0.0000 0.0000 0.0000 0.0000
 842794 3 0 0 2 1 4 5 3 0 -0.0504 0.0000 0.0000 0.0000 0.0000
 842795 3 0 0 2 1 4 5 4 0 -0.0503 0.0000 0.0000 0.0000 0.0000
 842796 3 0 0 2 1 4 5 5 0 -0.0502 0.0000 0.0000 0.0000 0.0000
 842797 3 0 0 2 1 5 0 0 0 -0.0697 0.0000 0.0000 0.0000 0.0000
 842798 3 0 0 2 1 5 0 1 0 -0.0522 0.0000 0.0000 0.0000 0.0000
 842799 3 0 0 2 1 5 0 2 0 -0.0513 0.0000 0.0000 0.0000 0.0000
 842800 3 0 0 2 1 5 0 3 0 -0.0509 0.0000 0.0000 0.0000 0.0000
 842801 3 0 0 2 1 5 0 4 0 -0.0507 0.0000 0.0000 0.0000 0.0000
 842802 3 0 0 2 1 5 0 5 0 -0.0506 0.0000 0.0000 0.0000 0.0000
 842803 3 0 0 2 1 5 1 0 0 -0.0557 0.0000 0.0000 0.0000 0.0000
 842804 3 0 0 2 1 5 1 1 0 -0.0519 0.0000 0.0000 0.0000 0.0000
 842805 3 0 0 2 1 5 1 2 0 -0.0511 0.0000 0.0000 0.0000 0.0000
 842806 3 0 0 2 1 5 1 3 0 -0.0508 0.0000 0.0000 0.0000 0.0000
 842807 3 0 0 2 1 5 1 4 0 -0.0506 0.0000 0.0000 0.0000 0.0000
 842808 3 0 0 2 1 5 1 5 0 -0.0505 0.0000 0.0000 0.0000 0.0000
 842809 3 0 0 2 1 5 2 0 0 -0.0542 0.0000 0.0000 0.0000 0.0000
 842810 3 0 0 2 1 5 2 1 0 -0.0516 0.0000 0.0000 0.0000 0.0000
 842811 3 0 0 2 1 5 2 2 0 -0.0510 0.0000 0.0000 0.0000 0.0000
 842812 3 0 0 2 1 5 2 3 0 -0.0507 0.0000 0.0000 0.0000 0.0000
 842813 3 0 0 2 1 5 2 4 0 -0.0505 0.0000 0.0000 0.0000 0.0000
 842814 3 0 0 2 1 5 2 5 0 -0.0504 0.0000 0.0000 0.0000 0.0000
 842815 3 0 0 2 1 5 3 0 0 -0.0532 0.0000 0.0000 0.0000 0.0000
 842816 3 0 0 2 1 5 3 1 0 -0.0513 0.0000 0.0000 0.0000 0.0000
 842817 3 0 0 2 1 5 3 2 0 -0.0508 0.0000 0.0000 0.0000 0.0000
 842818 3 0 0 2 1 5 3 3 0 -0.0506 0.0000 0.0000 0.0000 0.0000
 842819 3 0 0 2 1 5 3 4 0 -0.0505 0.0000 0.0000 0.0000 0.0000
 842820 3 0 0 2 1 5 3 5 0 -0.0504 0.0000 0.0000 0.0000 0.0000
 842821 3 0 0 2 1 5 4 0 0 -0.0525 0.0000 0.0000 0.0000 0.0000
 842822 3 0 0 2 1 5 4 1 0 -0.0511 0.0000 0.0000 0.0000 0.0000
 842823 3 0 0 2 1 5 4 2 0 -0.0507 0.0000 0.0000 0.0000 0.0000
 842824 3 0 0 2 1 5 4 3 0 -0.0505 0.0000 0.0000 0.0000 0.0000
 842825 3 0 0 2 1 5 4 4 0 -0.0504 0.0000 0.0000 0.0000 0.0000
 842826 3 0 0 2 1 5 4 5 0 -0.0503 0.0000 0.0000 0.0000 0.0000
 842827 3 0 0 2 1 5 5 0 0 -0.0519 0.0000 0.0000 0.0000 0.0000
 842828 3 0 0 2 1 5 5 1 0 -0.0509 0.0000 0.0000 0.0000 0.0000
 842829 3 0 0 2 1 5 5 2 0 -0.0506 0.0000 0.0000 0.0000 0.0000
 842830 3 0 0 2 1 5 5 3 0 -0.0504 0.0000 0.0000 0.0000 0.0000
 842831 3 0 0 2 1 5 5 4 0 -0.0503 0.0000 0.0000 0.0000 0.0000
 842832 3 0 0 2 1 5 5 5 0 -0.0503 0.0000 0.0000 0.0000 0.0000
 842833 3 0 0 2 2 0 0 0 0 -0.0696 0.0000 0.0000 0.0000 0.0000
 842834 3 0 0 2 2 0 0 1 0 -0.0519 0.0000 0.0000 0.0000 0.0000
 842835 3 0 0 2 2 0 0 2 0 -0.0510 0.0000 0.0000 0.0000 0.0000
 842836 3 0 0 2 2 0 0 3 0 -0.0507 0.0000 0.0000 0.0000 0.0000
 842837 3 0 0 2 2 0 0 4 0 -0.0505 0.0000 0.0000 0.0000 0.0000
 842838 3 0 0 2 2 0 0 5 0 -0.0504 0.0000 0.0000 0.0000 0.0000
 842839 3 0 0 2 2 0 1 0 0 -0.0555 0.0000 0.0000 0.0000 0.0000
 842840 3 0 0 2 2 0 1 1 0 -0.0515 0.0000 0.0000 0.0000 0.0000
 842841 3 0 0 2 2 0 1 2 0 -0.0509 0.0000 0.0000 0.0000 0.0000
 842842 3 0 0 2 2 0 1 3 0 -0.0506 0.0000 0.0000 0.0000 0.0000
 842843 3 0 0 2 2 0 1 4 0 -0.0505 0.0000 0.0000 0.0000 0.0000
 842844 3 0 0 2 2 0 1 5 0 -0.0504 0.0000 0.0000 0.0000 0.0000
 842845 3 0 0 2 2 0 2 0 0 -0.0538 0.0000 0.0000 0.0000 0.0000
 842846 3 0 0 2 2 0 2 1 0 -0.0512 0.0000 0.0000 0.0000 0.0000
 842847 3 0 0 2 2 0 2 2 0 -0.0507 0.0000 0.0000 0.0000 0.0000
 842848 3 0 0 2 2 0 2 3 0 -0.0505 0.0000 0.0000 0.0000 0.0000
 842849 3 0 0 2 2 0 2 4 0 -0.0504 0.0000 0.0000 0.0000 0.0000
 842850 3 0 0 2 2 0 2 5 0 -0.0503 0.0000 0.0000 0.0000 0.0000
 842851 3 0 0 2 2 0 3 0 0 -0.0528 0.0000 0.0000 0.0000 0.0000
 842852 3 0 0 2 2 0 3 1 0 -0.0509 0.0000 0.0000 0.0000 0.0000
 842853 3 0 0 2 2 0 3 2 0 -0.0505 0.0000 0.0000 0.0000 0.0000
 842854 3 0 0 2 2 0 3 3 0 -0.0504 0.0000 0.0000 0.0000 0.0000
 842855 3 0 0 2 2 0 3 4 0 -0.0503 0.0000 0.0000 0.0000 0.0000
 842856 3 0 0 2 2 0 3 5 0 -0.0502 0.0000 0.0000 0.0000 0.0000
 842857 3 0 0 2 2 0 4 0 0 -0.0519 0.0000 0.0000 0.0000 0.0000
 842858 3 0 0 2 2 0 4 1 0 -0.0507 0.0000 0.0000 0.0000 0.0000
 842859 3 0 0 2 2 0 4 2 0 -0.0504 0.0000 0.0000 0.0000 0.0000
 842860 3 0 0 2 2 0 4 3 0 -0.0503 0.0000 0.0000 0.0000 0.0000
 842861 3 0 0 2 2 0 4 4 0 -0.0502 0.0000 0.0000 0.0000 0.0000
 842862 3 0 0 2 2 0 4 5 0 -0.0502 0.0000 0.0000 0.0000 0.0000
 842863 3 0 0 2 2 0 5 0 0 -0.0512 0.0000 0.0000 0.0000 0.0000
 842864 3 0 0 2 2 0 5 1 0 -0.0504 0.0000 0.0000 0.0000 0.0000
 842865 3 0 0 2 2 0 5 2 0 -0.0503 0.0000 0.0000 0.0000 0.0000
 842866 3 0 0 2 2 0 5 3 0 -0.0502 0.0000 0.0000 0.0000 0.0000
 842867 3 0 0 2 2 0 5 4 0 -0.0501 0.0000 0.0000 0.0000 0.0000
 842868 3 0 0 2 2 0 5 5 0 -0.0501 0.0000 0.0000 0.0000 0.0000
 842869 3 0 0 2 2 1 0 0 0 -0.0696 0.0000 0.0000 0.0000 0.0000
 842870 3 0 0 2 2 1 0 1 0 -0.0520 0.0000 0.0000 0.0000 0.0000
 842871 3 0 0 2 2 1 0 2 0 -0.0511 0.0000 0.0000 0.0000 0.0000
 842872 3 0 0 2 2 1 0 3 0 -0.0508 0.0000 0.0000 0.0000 0.0000
 842873 3 0 0 2 2 1 0 4 0 -0.0506 0.0000 0.0000 0.0000 0.0000
 842874 3 0 0 2 2 1 0 5 0 -0.0505 0.0000 0.0000 0.0000 0.0000
 842875 3 0 0 2 2 1 1 0 0 -0.0555 0.0000 0.0000 0.0000 0.0000
 842876 3 0 0 2 2 1 1 1 0 -0.0516 0.0000 0.0000 0.0000 0.0000
 842877 3 0 0 2 2 1 1 2 0 -0.0509 0.0000 0.0000 0.0000 0.0000
 842878 3 0 0 2 2 1 1 3 0 -0.0506 0.0000 0.0000 0.0000 0.0000
 842879 3 0 0 2 2 1 1 4 0 -0.0505 0.0000 0.0000 0.0000 0.0000
 842880 3 0 0 2 2 1 1 5 0 -0.0504 0.0000 0.0000 0.0000 0.0000
 842881 3 0 0 2 2 1 2 0 0 -0.0539 0.0000 0.0000 0.0000 0.0000
 842882 3 0 0 2 2 1 2 1 0 -0.0513 0.0000 0.0000 0.0000 0.0000
 842883 3 0 0 2 2 1 2 2 0 -0.0508 0.0000 0.0000 0.0000 0.0000
 842884 3 0 0 2 2 1 2 3 0 -0.0505 0.0000 0.0000 0.0000 0.0000
 842885 3 0 0 2 2 1 2 4 0 -0.0504 0.0000 0.0000 0.0000 0.0000
 842886 3 0 0 2 2 1 2 5 0 -0.0503 0.0000 0.0000 0.0000 0.0000
 842887 3 0 0 2 2 1 3 0 0 -0.0529 0.0000 0.0000 0.0000 0.0000
 842888 3 0 0 2 2 1 3 1 0 -0.0510 0.0000 0.0000 0.0000 0.0000
 842889 3 0 0 2 2 1 3 2 0 -0.0506 0.0000 0.0000 0.0000 0.0000
 842890 3 0 0 2 2 1 3 3 0 -0.0504 0.0000 0.0000 0.0000 0.0000
 842891 3 0 0 2 2 1 3 4 0 -0.0503 0.0000 0.0000 0.0000 0.0000
 842892 3 0 0 2 2 1 3 5 0 -0.0503 0.0000 0.0000 0.0000 0.0000
 842893 3 0 0 2 2 1 4 0 0 -0.0521 0.0000 0.0000 0.0000 0.0000
 842894 3 0 0 2 2 1 4 1 0 -0.0508 0.0000 0.0000 0.0000 0.0000
 842895 3 0 0 2 2 1 4 2 0 -0.0505 0.0000 0.0000 0.0000 0.0000
 842896 3 0 0 2 2 1 4 3 0 -0.0503 0.0000 0.0000 0.0000 0.0000
 842897 3 0 0 2 2 1 4 4 0 -0.0503 0.0000 0.0000 0.0000 0.0000
 842898 3 0 0 2 2 1 4 5 0 -0.0502 0.0000 0.0000 0.0000 0.0000
 842899 3 0 0 2 2 1 5 0 0 -0.0514 0.0000 0.0000 0.0000 0.0000
 842900 3 0 0 2 2 1 5 1 0 -0.0505 0.0000 0.0000 0.0000 0.0000
 842901 3 0 0 2 2 1 5 2 0 -0.0503 0.0000 0.0000 0.0000 0.0000
 842902 3 0 0 2 2 1 5 3 0 -0.0502 0.0000 0.0000 0.0000 0.0000
 842903 3 0 0 2 2 1 5 4 0 -0.0502 0.0000 0.0000 0.0000 0.0000
 842904 3 0 0 2 2 1 5 5 0 -0.0501 0.0000 0.0000 0.0000 0.0000
 842905 3 0 0 2 2 2 0 0 0 -0.0696 0.0000 0.0000 0.0000 0.0000
 842906 3 0 0 2 2 2 0 1 0 -0.0520 0.0000 0.0000 0.0000 0.0000
 842907 3 0 0 2 2 2 0 2 0 -0.0512 0.0000 0.0000 0.0000 0.0000
 842908 3 0 0 2 2 2 0 3 0 -0.0508 0.0000 0.0000 0.0000 0.0000
 842909 3 0 0 2 2 2 0 4 0 -0.0506 0.0000 0.0000 0.0000 0.0000
 842910 3 0 0 2 2 2 0 5 0 -0.0505 0.0000 0.0000 0.0000 0.0000
 842911 3 0 0 2 2 2 1 0 0 -0.0556 0.0000 0.0000 0.0000 0.0000
 842912 3 0 0 2 2 2 1 1 0 -0.0517 0.0000 0.0000 0.0000 0.0000
 842913 3 0 0 2 2 2 1 2 0 -0.0510 0.0000 0.0000 0.0000 0.0000
 842914 3 0 0 2 2 2 1 3 0 -0.0507 0.0000 0.0000 0.0000 0.0000
 842915 3 0 0 2 2 2 1 4 0 -0.0505 0.0000 0.0000 0.0000 0.0000
 842916 3 0 0 2 2 2 1 5 0 -0.0504 0.0000 0.0000 0.0000 0.0000
 842917 3 0 0 2 2 2 2 0 0 -0.0540 0.0000 0.0000 0.0000 0.0000
 842918 3 0 0 2 2 2 2 1 0 -0.0514 0.0000 0.0000 0.0000 0.0000
 842919 3 0 0 2 2 2 2 2 0 -0.0508 0.0000 0.0000 0.0000 0.0000
 842920 3 0 0 2 2 2 2 3 0 -0.0506 0.0000 0.0000 0.0000 0.0000
 842921 3 0 0 2 2 2 2 4 0 -0.0504 0.0000 0.0000 0.0000 0.0000
 842922 3 0 0 2 2 2 2 5 0 -0.0504 0.0000 0.0000 0.0000 0.0000
 842923 3 0 0 2 2 2 3 0 0 -0.0529 0.0000 0.0000 0.0000 0.0000
 842924 3 0 0 2 2 2 3 1 0 -0.0511 0.0000 0.0000 0.0000 0.0000
 842925 3 0 0 2 2 2 3 2 0 -0.0507 0.0000 0.0000 0.0000 0.0000
 842926 3 0 0 2 2 2 3 3 0 -0.0505 0.0000 0.0000 0.0000 0.0000
 842927 3 0 0 2 2 2 3 4 0 -0.0504 0.0000 0.0000 0.0000 0.0000
 842928 3 0 0 2 2 2 3 5 0 -0.0503 0.0000 0.0000 0.0000 0.0000
 842929 3 0 0 2 2 2 4 0 0 -0.0522 0.0000 0.0000 0.0000 0.0000
 842930 3 0 0 2 2 2 4 1 0 -0.0509 0.0000 0.0000 0.0000 0.0000
 842931 3 0 0 2 2 2 4 2 0 -0.0505 0.0000 0.0000 0.0000 0.0000
 842932 3 0 0 2 2 2 4 3 0 -0.0504 0.0000 0.0000 0.0000 0.0000
 842933 3 0 0 2 2 2 4 4 0 -0.0503 0.0000 0.0000 0.0000 0.0000
 842934 3 0 0 2 2 2 4 5 0 -0.0502 0.0000 0.0000 0.0000 0.0000
 842935 3 0 0 2 2 2 5 0 0 -0.0516 0.0000 0.0000 0.0000 0.0000
 842936 3 0 0 2 2 2 5 1 0 -0.0506 0.0000 0.0000 0.0000 0.0000
 842937 3 0 0 2 2 2 5 2 0 -0.0504 0.0000 0.0000 0.0000 0.0000
 842938 3 0 0 2 2 2 5 3 0 -0.0503 0.0000 0.0000 0.0000 0.0000
 842939 3 0 0 2 2 2 5 4 0 -0.0502 0.0000 0.0000 0.0000 0.0000
 842940 3 0 0 2 2 2 5 5 0 -0.0502 0.0000 0.0000 0.0000 0.0000
 842941 3 0 0 2 2 3 0 0 0 -0.0697 0.0000 0.0000 0.0000 0.0000
 842942 3 0 0 2 2 3 0 1 0 -0.0521 0.0000 0.0000 0.0000 0.0000
 842943 3 0 0 2 2 3 0 2 0 -0.0512 0.0000 0.0000 0.0000 0.0000
 842944 3 0 0 2 2 3 0 3 0 -0.0508 0.0000 0.0000 0.0000 0.0000
 842945 3 0 0 2 2 3 0 4 0 -0.0506 0.0000 0.0000 0.0000 0.0000
 842946 3 0 0 2 2 3 0 5 0 -0.0505 0.0000 0.0000 0.0000 0.0000
 842947 3 0 0 2 2 3 1 0 0 -0.0556 0.0000 0.0000 0.0000 0.0000
 842948 3 0 0 2 2 3 1 1 0 -0.0518 0.0000 0.0000 0.0000 0.0000
 842949 3 0 0 2 2 3 1 2 0 -0.0510 0.0000 0.0000 0.0000 0.0000
 842950 3 0 0 2 2 3 1 3 0 -0.0507 0.0000 0.0000 0.0000 0.0000
 842951 3 0 0 2 2 3 1 4 0 -0.0506 0.0000 0.0000 0.0000 0.0000
 842952 3 0 0 2 2 3 1 5 0 -0.0505 0.0000 0.0000 0.0000 0.0000
 842953 3 0 0 2 2 3 2 0 0 -0.0540 0.0000 0.0000 0.0000 0.0000
 842954 3 0 0 2 2 3 2 1 0 -0.0515 0.0000 0.0000 0.0000 0.0000
 842955 3 0 0 2 2 3 2 2 0 -0.0509 0.0000 0.0000 0.0000 0.0000
 842956 3 0 0 2 2 3 2 3 0 -0.0506 0.0000 0.0000 0.0000 0.0000
 842957 3 0 0 2 2 3 2 4 0 -0.0505 0.0000 0.0000 0.0000 0.0000
 842958 3 0 0 2 2 3 2 5 0 -0.0504 0.0000 0.0000 0.0000 0.0000
 842959 3 0 0 2 2 3 3 0 0 -0.0530 0.0000 0.0000 0.0000 0.0000
 842960 3 0 0 2 2 3 3 1 0 -0.0512 0.0000 0.0000 0.0000 0.0000
 842961 3 0 0 2 2 3 3 2 0 -0.0507 0.0000 0.0000 0.0000 0.0000
 842962 3 0 0 2 2 3 3 3 0 -0.0505 0.0000 0.0000 0.0000 0.0000
 842963 3 0 0 2 2 3 3 4 0 -0.0504 0.0000 0.0000 0.0000 0.0000
 842964 3 0 0 2 2 3 3 5 0 -0.0503 0.0000 0.0000 0.0000 0.0000
 842965 3 0 0 2 2 3 4 0 0 -0.0523 0.0000 0.0000 0.0000 0.0000
 842966 3 0 0 2 2 3 4 1 0 -0.0509 0.0000 0.0000 0.0000 0.0000
 842967 3 0 0 2 2 3 4 2 0 -0.0506 0.0000 0.0000 0.0000 0.0000
 842968 3 0 0 2 2 3 4 3 0 -0.0504 0.0000 0.0000 0.0000 0.0000
 842969 3 0 0 2 2 3 4 4 0 -0.0503 0.0000 0.0000 0.0000 0.0000
 842970 3 0 0 2 2 3 4 5 0 -0.0503 0.0000 0.0000 0.0000 0.0000
 842971 3 0 0 2 2 3 5 0 0 -0.0517 0.0000 0.0000 0.0000 0.0000
 842972 3 0 0 2 2 3 5 1 0 -0.0507 0.0000 0.0000 0.0000 0.0000
 842973 3 0 0 2 2 3 5 2 0 -0.0504 0.0000 0.0000 0.0000 0.0000
 842974 3 0 0 2 2 3 5 3 0 -0.0503 0.0000 0.0000 0.0000 0.0000
 842975 3 0 0 2 2 3 5 4 0 -0.0503 0.0000 0.0000 0.0000 0.0000
 842976 3 0 0 2 2 3 5 5 0 -0.0502 0.0000 0.0000 0.0000 0.0000
 842977 3 0 0 2 2 4 0 0 0 -0.0697 0.0000 0.0000 0.0000 0.0000
 842978 3 0 0 2 2 4 0 1 0 -0.0522 0.0000 0.0000 0.0000 0.0000
 842979 3 0 0 2 2 4 0 2 0 -0.0513 0.0000 0.0000 0.0000 0.0000
 842980 3 0 0 2 2 4 0 3 0 -0.0509 0.0000 0.0000 0.0000 0.0000
 842981 3 0 0 2 2 4 0 4 0 -0.0507 0.0000 0.0000 0.0000 0.0000
 842982 3 0 0 2 2 4 0 5 0 -0.0505 0.0000 0.0000 0.0000 0.0000
 842983 3 0 0 2 2 4 1 0 0 -0.0557 0.0000 0.0000 0.0000 0.0000
 842984 3 0 0 2 2 4 1 1 0 -0.0518 0.0000 0.0000 0.0000 0.0000
 842985 3 0 0 2 2 4 1 2 0 -0.0511 0.0000 0.0000 0.0000 0.0000
 842986 3 0 0 2 2 4 1 3 0 -0.0508 0.0000 0.0000 0.0000 0.0000
 842987 3 0 0 2 2 4 1 4 0 -0.0506 0.0000 0.0000 0.0000 0.0000
 842988 3 0 0 2 2 4 1 5 0 -0.0505 0.0000 0.0000 0.0000 0.0000
 842989 3 0 0 2 2 4 2 0 0 -0.0541 0.0000 0.0000 0.0000 0.0000
 842990 3 0 0 2 2 4 2 1 0 -0.0515 0.0000 0.0000 0.0000 0.0000
 842991 3 0 0 2 2 4 2 2 0 -0.0509 0.0000 0.0000 0.0000 0.0000
 842992 3 0 0 2 2 4 2 3 0 -0.0507 0.0000 0.0000 0.0000 0.0000
 842993 3 0 0 2 2 4 2 4 0 -0.0505 0.0000 0.0000 0.0000 0.0000
 842994 3 0 0 2 2 4 2 5 0 -0.0504 0.0000 0.0000 0.0000 0.0000
 842995 3 0 0 2 2 4 3 0 0 -0.0531 0.0000 0.0000 0.0000 0.0000
 842996 3 0 0 2 2 4 3 1 0 -0.0513 0.0000 0.0000 0.0000 0.0000
 842997 3 0 0 2 2 4 3 2 0 -0.0508 0.0000 0.0000 0.0000 0.0000
 842998 3 0 0 2 2 4 3 3 0 -0.0506 0.0000 0.0000 0.0000 0.0000
 842999 3 0 0 2 2 4 3 4 0 -0.0504 0.0000 0.0000 0.0000 0.0000
 843000 3 0 0 2 2 4 3 5 0 -0.0504 0.0000 0.0000 0.0000 0.0000
 843001 3 0 0 2 2 4 4 0 0 -0.0524 0.0000 0.0000 0.0000 0.0000
 843002 3 0 0 2 2 4 4 1 0 -0.0510 0.0000 0.0000 0.0000 0.0000
 843003 3 0 0 2 2 4 4 2 0 -0.0506 0.0000 0.0000 0.0000 0.0000
 843004 3 0 0 2 2 4 4 3 0 -0.0505 0.0000 0.0000 0.0000 0.0000
 843005 3 0 0 2 2 4 4 4 0 -0.0504 0.0000 0.0000 0.0000 0.0000
 843006 3 0 0 2 2 4 4 5 0 -0.0503 0.0000 0.0000 0.0000 0.0000
 843007 3 0 0 2 2 4 5 0 0 -0.0518 0.0000 0.0000 0.0000 0.0000
 843008 3 0 0 2 2 4 5 1 0 -0.0508 0.0000 0.0000 0.0000 0.0000
 843009 3 0 0 2 2 4 5 2 0 -0.0505 0.0000 0.0000 0.0000 0.0000
 843010 3 0 0 2 2 4 5 3 0 -0.0504 0.0000 0.0000 0.0000 0.0000
 843011 3 0 0 2 2 4 5 4 0 -0.0503 0.0000 0.0000 0.0000 0.0000
 843012 3 0 0 2 2 4 5 5 0 -0.0502 0.0000 0.0000 0.0000 0.0000
 843013 3 0 0 2 2 5 0 0 0 -0.0697 0.0000 0.0000 0.0000 0.0000
 843014 3 0 0 2 2 5 0 1 0 -0.0522 0.0000 0.0000 0.0000 0.0000
 843015 3 0 0 2 2 5 0 2 0 -0.0513 0.0000 0.0000 0.0000 0.0000
 843016 3 0 0 2 2 5 0 3 0 -0.0509 0.0000 0.0000 0.0000 0.0000
 843017 3 0 0 2 2 5 0 4 0 -0.0507 0.0000 0.0000 0.0000 0.0000
 843018 3 0 0 2 2 5 0 5 0 -0.0506 0.0000 0.0000 0.0000 0.0000
 843019 3 0 0 2 2 5 1 0 0 -0.0557 0.0000 0.0000 0.0000 0.0000
 843020 3 0 0 2 2 5 1 1 0 -0.0519 0.0000 0.0000 0.0000 0.0000
 843021 3 0 0 2 2 5 1 2 0 -0.0511 0.0000 0.0000 0.0000 0.0000
 843022 3 0 0 2 2 5 1 3 0 -0.0508 0.0000 0.0000 0.0000 0.0000
 843023 3 0 0 2 2 5 1 4 0 -0.0506 0.0000 0.0000 0.0000 0.0000
 843024 3 0 0 2 2 5 1 5 0 -0.0505 0.0000 0.0000 0.0000 0.0000
 843025 3 0 0 2 2 5 2 0 0 -0.0542 0.0000 0.0000 0.0000 0.0000
 843026 3 0 0 2 2 5 2 1 0 -0.0516 0.0000 0.0000 0.0000 0.0000
 843027 3 0 0 2 2 5 2 2 0 -0.0510 0.0000 0.0000 0.0000 0.0000
 843028 3 0 0 2 2 5 2 3 0 -0.0507 0.0000 0.0000 0.0000 0.0000
 843029 3 0 0 2 2 5 2 4 0 -0.0505 0.0000 0.0000 0.0000 0.0000
 843030 3 0 0 2 2 5 2 5 0 -0.0504 0.0000 0.0000 0.0000 0.0000
 843031 3 0 0 2 2 5 3 0 0 -0.0532 0.0000 0.0000 0.0000 0.0000
 843032 3 0 0 2 2 5 3 1 0 -0.0513 0.0000 0.0000 0.0000 0.0000
 843033 3 0 0 2 2 5 3 2 0 -0.0508 0.0000 0.0000 0.0000 0.0000
 843034 3 0 0 2 2 5 3 3 0 -0.0506 0.0000 0.0000 0.0000 0.0000
 843035 3 0 0 2 2 5 3 4 0 -0.0505 0.0000 0.0000 0.0000 0.0000
 843036 3 0 0 2 2 5 3 5 0 -0.0504 0.0000 0.0000 0.0000 0.0000
 843037 3 0 0 2 2 5 4 0 0 -0.0525 0.0000 0.0000 0.0000 0.0000
 843038 3 0 0 2 2 5 4 1 0 -0.0511 0.0000 0.0000 0.0000 0.0000
 843039 3 0 0 2 2 5 4 2 0 -0.0507 0.0000 0.0000 0.0000 0.0000
 843040 3 0 0 2 2 5 4 3 0 -0.0505 0.0000 0.0000 0.0000 0.0000
 843041 3 0 0 2 2 5 4 4 0 -0.0504 0.0000 0.0000 0.0000 0.0000
 843042 3 0 0 2 2 5 4 5 0 -0.0503 0.0000 0.0000 0.0000 0.0000
 843043 3 0 0 2 2 5 5 0 0 -0.0519 0.0000 0.0000 0.0000 0.0000
 843044 3 0 0 2 2 5 5 1 0 -0.0509 0.0000 0.0000 0.0000 0.0000
 843045 3 0 0 2 2 5 5 2 0 -0.0506 0.0000 0.0000 0.0000 0.0000
 843046 3 0 0 2 2 5 5 3 0 -0.0504 0.0000 0.0000 0.0000 0.0000
 843047 3 0 0 2 2 5 5 4 0 -0.0503 0.0000 0.0000 0.0000 0.0000
 843048 3 0 0 2 2 5 5 5 0 -0.0503 0.0000 0.0000 0.0000 0.0000
 843049 3 0 0 2 3 0 0 0 0 -0.0696 0.0000 0.0000 0.0000 0.0000
 843050 3 0 0 2 3 0 0 1 0 -0.0519 0.0000 0.0000 0.0000 0.0000
 843051 3 0 0 2 3 0 0 2 0 -0.0510 0.0000 0.0000 0.0000 0.0000
 843052 3 0 0 2 3 0 0 3 0 -0.0507 0.0000 0.0000 0.0000 0.0000
 843053 3 0 0 2 3 0 0 4 0 -0.0505 0.0000 0.0000 0.0000 0.0000
 843054 3 0 0 2 3 0 0 5 0 -0.0504 0.0000 0.0000 0.0000 0.0000
 843055 3 0 0 2 3 0 1 0 0 -0.0555 0.0000 0.0000 0.0000 0.0000
 843056 3 0 0 2 3 0 1 1 0 -0.0515 0.0000 0.0000 0.0000 0.0000
 843057 3 0 0 2 3 0 1 2 0 -0.0509 0.0000 0.0000 0.0000 0.0000
 843058 3 0 0 2 3 0 1 3 0 -0.0506 0.0000 0.0000 0.0000 0.0000
 843059 3 0 0 2 3 0 1 4 0 -0.0505 0.0000 0.0000 0.0000 0.0000
 843060 3 0 0 2 3 0 1 5 0 -0.0504 0.0000 0.0000 0.0000 0.0000
 843061 3 0 0 2 3 0 2 0 0 -0.0538 0.0000 0.0000 0.0000 0.0000
 843062 3 0 0 2 3 0 2 1 0 -0.0512 0.0000 0.0000 0.0000 0.0000
 843063 3 0 0 2 3 0 2 2 0 -0.0507 0.0000 0.0000 0.0000 0.0000
 843064 3 0 0 2 3 0 2 3 0 -0.0505 0.0000 0.0000 0.0000 0.0000
 843065 3 0 0 2 3 0 2 4 0 -0.0504 0.0000 0.0000 0.0000 0.0000
 843066 3 0 0 2 3 0 2 5 0 -0.0503 0.0000 0.0000 0.0000 0.0000
 843067 3 0 0 2 3 0 3 0 0 -0.0528 0.0000 0.0000 0.0000 0.0000
 843068 3 0 0 2 3 0 3 1 0 -0.0509 0.0000 0.0000 0.0000 0.0000
 843069 3 0 0 2 3 0 3 2 0 -0.0505 0.0000 0.0000 0.0000 0.0000
 843070 3 0 0 2 3 0 3 3 0 -0.0504 0.0000 0.0000 0.0000 0.0000
 843071 3 0 0 2 3 0 3 4 0 -0.0503 0.0000 0.0000 0.0000 0.0000
 843072 3 0 0 2 3 0 3 5 0 -0.0502 0.0000 0.0000 0.0000 0.0000
 843073 3 0 0 2 3 0 4 0 0 -0.0519 0.0000 0.0000 0.0000 0.0000
 843074 3 0 0 2 3 0 4 1 0 -0.0507 0.0000 0.0000 0.0000 0.0000
 843075 3 0 0 2 3 0 4 2 0 -0.0504 0.0000 0.0000 0.0000 0.0000
 843076 3 0 0 2 3 0 4 3 0 -0.0503 0.0000 0.0000 0.0000 0.0000
 843077 3 0 0 2 3 0 4 4 0 -0.0502 0.0000 0.0000 0.0000 0.0000
 843078 3 0 0 2 3 0 4 5 0 -0.0502 0.0000 0.0000 0.0000 0.0000
 843079 3 0 0 2 3 0 5 0 0 -0.0512 0.0000 0.0000 0.0000 0.0000
 843080 3 0 0 2 3 0 5 1 0 -0.0504 0.0000 0.0000 0.0000 0.0000
 843081 3 0 0 2 3 0 5 2 0 -0.0503 0.0000 0.0000 0.0000 0.0000
 843082 3 0 0 2 3 0 5 3 0 -0.0502 0.0000 0.0000 0.0000 0.0000
 843083 3 0 0 2 3 0 5 4 0 -0.0501 0.0000 0.0000 0.0000 0.0000
 843084 3 0 0 2 3 0 5 5 0 -0.0501 0.0000 0.0000 0.0000 0.0000
 843085 3 0 0 2 3 1 0 0 0 -0.0696 0.0000 0.0000 0.0000 0.0000
 843086 3 0 0 2 3 1 0 1 0 -0.0520 0.0000 0.0000 0.0000 0.0000
 843087 3 0 0 2 3 1 0 2 0 -0.0511 0.0000 0.0000 0.0000 0.0000
 843088 3 0 0 2 3 1 0 3 0 -0.0508 0.0000 0.0000 0.0000 0.0000
 843089 3 0 0 2 3 1 0 4 0 -0.0506 0.0000 0.0000 0.0000 0.0000
 843090 3 0 0 2 3 1 0 5 0 -0.0505 0.0000 0.0000 0.0000 0.0000
 843091 3 0 0 2 3 1 1 0 0 -0.0555 0.0000 0.0000 0.0000 0.0000
 843092 3 0 0 2 3 1 1 1 0 -0.0516 0.0000 0.0000 0.0000 0.0000
 843093 3 0 0 2 3 1 1 2 0 -0.0509 0.0000 0.0000 0.0000 0.0000
 843094 3 0 0 2 3 1 1 3 0 -0.0506 0.0000 0.0000 0.0000 0.0000
 843095 3 0 0 2 3 1 1 4 0 -0.0505 0.0000 0.0000 0.0000 0.0000
 843096 3 0 0 2 3 1 1 5 0 -0.0504 0.0000 0.0000 0.0000 0.0000
 843097 3 0 0 2 3 1 2 0 0 -0.0539 0.0000 0.0000 0.0000 0.0000
 843098 3 0 0 2 3 1 2 1 0 -0.0513 0.0000 0.0000 0.0000 0.0000
 843099 3 0 0 2 3 1 2 2 0 -0.0508 0.0000 0.0000 0.0000 0.0000
 843100 3 0 0 2 3 1 2 3 0 -0.0505 0.0000 0.0000 0.0000 0.0000
 843101 3 0 0 2 3 1 2 4 0 -0.0504 0.0000 0.0000 0.0000 0.0000
 843102 3 0 0 2 3 1 2 5 0 -0.0503 0.0000 0.0000 0.0000 0.0000
 843103 3 0 0 2 3 1 3 0 0 -0.0529 0.0000 0.0000 0.0000 0.0000
 843104 3 0 0 2 3 1 3 1 0 -0.0510 0.0000 0.0000 0.0000 0.0000
 843105 3 0 0 2 3 1 3 2 0 -0.0506 0.0000 0.0000 0.0000 0.0000
 843106 3 0 0 2 3 1 3 3 0 -0.0504 0.0000 0.0000 0.0000 0.0000
 843107 3 0 0 2 3 1 3 4 0 -0.0503 0.0000 0.0000 0.0000 0.0000
 843108 3 0 0 2 3 1 3 5 0 -0.0503 0.0000 0.0000 0.0000 0.0000
 843109 3 0 0 2 3 1 4 0 0 -0.0521 0.0000 0.0000 0.0000 0.0000
 843110 3 0 0 2 3 1 4 1 0 -0.0508 0.0000 0.0000 0.0000 0.0000
 843111 3 0 0 2 3 1 4 2 0 -0.0505 0.0000 0.0000 0.0000 0.0000
 843112 3 0 0 2 3 1 4 3 0 -0.0503 0.0000 0.0000 0.0000 0.0000
 843113 3 0 0 2 3 1 4 4 0 -0.0503 0.0000 0.0000 0.0000 0.0000
 843114 3 0 0 2 3 1 4 5 0 -0.0502 0.0000 0.0000 0.0000 0.0000
 843115 3 0 0 2 3 1 5 0 0 -0.0514 0.0000 0.0000 0.0000 0.0000
 843116 3 0 0 2 3 1 5 1 0 -0.0505 0.0000 0.0000 0.0000 0.0000
 843117 3 0 0 2 3 1 5 2 0 -0.0503 0.0000 0.0000 0.0000 0.0000
 843118 3 0 0 2 3 1 5 3 0 -0.0502 0.0000 0.0000 0.0000 0.0000
 843119 3 0 0 2 3 1 5 4 0 -0.0502 0.0000 0.0000 0.0000 0.0000
 843120 3 0 0 2 3 1 5 5 0 -0.0501 0.0000 0.0000 0.0000 0.0000
 843121 3 0 0 2 3 2 0 0 0 -0.0696 0.0000 0.0000 0.0000 0.0000
 843122 3 0 0 2 3 2 0 1 0 -0.0520 0.0000 0.0000 0.0000 0.0000
 843123 3 0 0 2 3 2 0 2 0 -0.0512 0.0000 0.0000 0.0000 0.0000
 843124 3 0 0 2 3 2 0 3 0 -0.0508 0.0000 0.0000 0.0000 0.0000
 843125 3 0 0 2 3 2 0 4 0 -0.0506 0.0000 0.0000 0.0000 0.0000
 843126 3 0 0 2 3 2 0 5 0 -0.0505 0.0000 0.0000 0.0000 0.0000
 843127 3 0 0 2 3 2 1 0 0 -0.0556 0.0000 0.0000 0.0000 0.0000
 843128 3 0 0 2 3 2 1 1 0 -0.0517 0.0000 0.0000 0.0000 0.0000
 843129 3 0 0 2 3 2 1 2 0 -0.0510 0.0000 0.0000 0.0000 0.0000
 843130 3 0 0 2 3 2 1 3 0 -0.0507 0.0000 0.0000 0.0000 0.0000
 843131 3 0 0 2 3 2 1 4 0 -0.0505 0.0000 0.0000 0.0000 0.0000
 843132 3 0 0 2 3 2 1 5 0 -0.0504 0.0000 0.0000 0.0000 0.0000
 843133 3 0 0 2 3 2 2 0 0 -0.0540 0.0000 0.0000 0.0000 0.0000
 843134 3 0 0 2 3 2 2 1 0 -0.0514 0.0000 0.0000 0.0000 0.0000
 843135 3 0 0 2 3 2 2 2 0 -0.0508 0.0000 0.0000 0.0000 0.0000
 843136 3 0 0 2 3 2 2 3 0 -0.0506 0.0000 0.0000 0.0000 0.0000
 843137 3 0 0 2 3 2 2 4 0 -0.0504 0.0000 0.0000 0.0000 0.0000
 843138 3 0 0 2 3 2 2 5 0 -0.0504 0.0000 0.0000 0.0000 0.0000
 843139 3 0 0 2 3 2 3 0 0 -0.0529 0.0000 0.0000 0.0000 0.0000
 843140 3 0 0 2 3 2 3 1 0 -0.0511 0.0000 0.0000 0.0000 0.0000
 843141 3 0 0 2 3 2 3 2 0 -0.0507 0.0000 0.0000 0.0000 0.0000
 843142 3 0 0 2 3 2 3 3 0 -0.0505 0.0000 0.0000 0.0000 0.0000
 843143 3 0 0 2 3 2 3 4 0 -0.0504 0.0000 0.0000 0.0000 0.0000
 843144 3 0 0 2 3 2 3 5 0 -0.0503 0.0000 0.0000 0.0000 0.0000
 843145 3 0 0 2 3 2 4 0 0 -0.0522 0.0000 0.0000 0.0000 0.0000
 843146 3 0 0 2 3 2 4 1 0 -0.0509 0.0000 0.0000 0.0000 0.0000
 843147 3 0 0 2 3 2 4 2 0 -0.0505 0.0000 0.0000 0.0000 0.0000
 843148 3 0 0 2 3 2 4 3 0 -0.0504 0.0000 0.0000 0.0000 0.0000
 843149 3 0 0 2 3 2 4 4 0 -0.0503 0.0000 0.0000 0.0000 0.0000
 843150 3 0 0 2 3 2 4 5 0 -0.0502 0.0000 0.0000 0.0000 0.0000
 843151 3 0 0 2 3 2 5 0 0 -0.0516 0.0000 0.0000 0.0000 0.0000
 843152 3 0 0 2 3 2 5 1 0 -0.0506 0.0000 0.0000 0.0000 0.0000
 843153 3 0 0 2 3 2 5 2 0 -0.0504 0.0000 0.0000 0.0000 0.0000
 843154 3 0 0 2 3 2 5 3 0 -0.0503 0.0000 0.0000 0.0000 0.0000
 843155 3 0 0 2 3 2 5 4 0 -0.0502 0.0000 0.0000 0.0000 0.0000
 843156 3 0 0 2 3 2 5 5 0 -0.0502 0.0000 0.0000 0.0000 0.0000
 843157 3 0 0 2 3 3 0 0 0 -0.0697 0.0000 0.0000 0.0000 0.0000
 843158 3 0 0 2 3 3 0 1 0 -0.0521 0.0000 0.0000 0.0000 0.0000
 843159 3 0 0 2 3 3 0 2 0 -0.0512 0.0000 0.0000 0.0000 0.0000
 843160 3 0 0 2 3 3 0 3 0 -0.0508 0.0000 0.0000 0.0000 0.0000
 843161 3 0 0 2 3 3 0 4 0 -0.0506 0.0000 0.0000 0.0000 0.0000
 843162 3 0 0 2 3 3 0 5 0 -0.0505 0.0000 0.0000 0.0000 0.0000
 843163 3 0 0 2 3 3 1 0 0 -0.0556 0.0000 0.0000 0.0000 0.0000
 843164 3 0 0 2 3 3 1 1 0 -0.0518 0.0000 0.0000 0.0000 0.0000
 843165 3 0 0 2 3 3 1 2 0 -0.0510 0.0000 0.0000 0.0000 0.0000
 843166 3 0 0 2 3 3 1 3 0 -0.0507 0.0000 0.0000 0.0000 0.0000
 843167 3 0 0 2 3 3 1 4 0 -0.0506 0.0000 0.0000 0.0000 0.0000
 843168 3 0 0 2 3 3 1 5 0 -0.0505 0.0000 0.0000 0.0000 0.0000
 843169 3 0 0 2 3 3 2 0 0 -0.0540 0.0000 0.0000 0.0000 0.0000
 843170 3 0 0 2 3 3 2 1 0 -0.0515 0.0000 0.0000 0.0000 0.0000
 843171 3 0 0 2 3 3 2 2 0 -0.0509 0.0000 0.0000 0.0000 0.0000
 843172 3 0 0 2 3 3 2 3 0 -0.0506 0.0000 0.0000 0.0000 0.0000
 843173 3 0 0 2 3 3 2 4 0 -0.0505 0.0000 0.0000 0.0000 0.0000
 843174 3 0 0 2 3 3 2 5 0 -0.0504 0.0000 0.0000 0.0000 0.0000
 843175 3 0 0 2 3 3 3 0 0 -0.0530 0.0000 0.0000 0.0000 0.0000
 843176 3 0 0 2 3 3 3 1 0 -0.0512 0.0000 0.0000 0.0000 0.0000
 843177 3 0 0 2 3 3 3 2 0 -0.0507 0.0000 0.0000 0.0000 0.0000
 843178 3 0 0 2 3 3 3 3 0 -0.0505 0.0000 0.0000 0.0000 0.0000
 843179 3 0 0 2 3 3 3 4 0 -0.0504 0.0000 0.0000 0.0000 0.0000
 843180 3 0 0 2 3 3 3 5 0 -0.0503 0.0000 0.0000 0.0000 0.0000
 843181 3 0 0 2 3 3 4 0 0 -0.0523 0.0000 0.0000 0.0000 0.0000
 843182 3 0 0 2 3 3 4 1 0 -0.0509 0.0000 0.0000 0.0000 0.0000
 843183 3 0 0 2 3 3 4 2 0 -0.0506 0.0000 0.0000 0.0000 0.0000
 843184 3 0 0 2 3 3 4 3 0 -0.0504 0.0000 0.0000 0.0000 0.0000
 843185 3 0 0 2 3 3 4 4 0 -0.0503 0.0000 0.0000 0.0000 0.0000
 843186 3 0 0 2 3 3 4 5 0 -0.0503 0.0000 0.0000 0.0000 0.0000
 843187 3 0 0 2 3 3 5 0 0 -0.0517 0.0000 0.0000 0.0000 0.0000
 843188 3 0 0 2 3 3 5 1 0 -0.0507 0.0000 0.0000 0.0000 0.0000
 843189 3 0 0 2 3 3 5 2 0 -0.0504 0.0000 0.0000 0.0000 0.0000
 843190 3 0 0 2 3 3 5 3 0 -0.0503 0.0000 0.0000 0.0000 0.0000
 843191 3 0 0 2 3 3 5 4 0 -0.0503 0.0000 0.0000 0.0000 0.0000
 843192 3 0 0 2 3 3 5 5 0 -0.0502 0.0000 0.0000 0.0000 0.0000
 843193 3 0 0 2 3 4 0 0 0 -0.0697 0.0000 0.0000 0.0000 0.0000
 843194 3 0 0 2 3 4 0 1 0 -0.0522 0.0000 0.0000 0.0000 0.0000
 843195 3 0 0 2 3 4 0 2 0 -0.0513 0.0000 0.0000 0.0000 0.0000
 843196 3 0 0 2 3 4 0 3 0 -0.0509 0.0000 0.0000 0.0000 0.0000
 843197 3 0 0 2 3 4 0 4 0 -0.0507 0.0000 0.0000 0.0000 0.0000
 843198 3 0 0 2 3 4 0 5 0 -0.0505 0.0000 0.0000 0.0000 0.0000
 843199 3 0 0 2 3 4 1 0 0 -0.0557 0.0000 0.0000 0.0000 0.0000
 843200 3 0 0 2 3 4 1 1 0 -0.0518 0.0000 0.0000 0.0000 0.0000
 843201 3 0 0 2 3 4 1 2 0 -0.0511 0.0000 0.0000 0.0000 0.0000
 843202 3 0 0 2 3 4 1 3 0 -0.0508 0.0000 0.0000 0.0000 0.0000
 843203 3 0 0 2 3 4 1 4 0 -0.0506 0.0000 0.0000 0.0000 0.0000
 843204 3 0 0 2 3 4 1 5 0 -0.0505 0.0000 0.0000 0.0000 0.0000
 843205 3 0 0 2 3 4 2 0 0 -0.0541 0.0000 0.0000 0.0000 0.0000
 843206 3 0 0 2 3 4 2 1 0 -0.0515 0.0000 0.0000 0.0000 0.0000
 843207 3 0 0 2 3 4 2 2 0 -0.0509 0.0000 0.0000 0.0000 0.0000
 843208 3 0 0 2 3 4 2 3 0 -0.0507 0.0000 0.0000 0.0000 0.0000
 843209 3 0 0 2 3 4 2 4 0 -0.0505 0.0000 0.0000 0.0000 0.0000
 843210 3 0 0 2 3 4 2 5 0 -0.0504 0.0000 0.0000 0.0000 0.0000
 843211 3 0 0 2 3 4 3 0 0 -0.0531 0.0000 0.0000 0.0000 0.0000
 843212 3 0 0 2 3 4 3 1 0 -0.0513 0.0000 0.0000 0.0000 0.0000
 843213 3 0 0 2 3 4 3 2 0 -0.0508 0.0000 0.0000 0.0000 0.0000
 843214 3 0 0 2 3 4 3 3 0 -0.0506 0.0000 0.0000 0.0000 0.0000
 843215 3 0 0 2 3 4 3 4 0 -0.0504 0.0000 0.0000 0.0000 0.0000
 843216 3 0 0 2 3 4 3 5 0 -0.0504 0.0000 0.0000 0.0000 0.0000
 843217 3 0 0 2 3 4 4 0 0 -0.0524 0.0000 0.0000 0.0000 0.0000
 843218 3 0 0 2 3 4 4 1 0 -0.0510 0.0000 0.0000 0.0000 0.0000
 843219 3 0 0 2 3 4 4 2 0 -0.0506 0.0000 0.0000 0.0000 0.0000
 843220 3 0 0 2 3 4 4 3 0 -0.0505 0.0000 0.0000 0.0000 0.0000
 843221 3 0 0 2 3 4 4 4 0 -0.0504 0.0000 0.0000 0.0000 0.0000
 843222 3 0 0 2 3 4 4 5 0 -0.0503 0.0000 0.0000 0.0000 0.0000
 843223 3 0 0 2 3 4 5 0 0 -0.0518 0.0000 0.0000 0.0000 0.0000
 843224 3 0 0 2 3 4 5 1 0 -0.0508 0.0000 0.0000 0.0000 0.0000
 843225 3 0 0 2 3 4 5 2 0 -0.0505 0.0000 0.0000 0.0000 0.0000
 843226 3 0 0 2 3 4 5 3 0 -0.0504 0.0000 0.0000 0.0000 0.0000
 843227 3 0 0 2 3 4 5 4 0 -0.0503 0.0000 0.0000 0.0000 0.0000
 843228 3 0 0 2 3 4 5 5 0 -0.0502 0.0000 0.0000 0.0000 0.0000
 843229 3 0 0 2 3 5 0 0 0 -0.0697 0.0000 0.0000 0.0000 0.0000
 843230 3 0 0 2 3 5 0 1 0 -0.0522 0.0000 0.0000 0.0000 0.0000
 843231 3 0 0 2 3 5 0 2 0 -0.0513 0.0000 0.0000 0.0000 0.0000
 843232 3 0 0 2 3 5 0 3 0 -0.0509 0.0000 0.0000 0.0000 0.0000
 843233 3 0 0 2 3 5 0 4 0 -0.0507 0.0000 0.0000 0.0000 0.0000
 843234 3 0 0 2 3 5 0 5 0 -0.0506 0.0000 0.0000 0.0000 0.0000
 843235 3 0 0 2 3 5 1 0 0 -0.0557 0.0000 0.0000 0.0000 0.0000
 843236 3 0 0 2 3 5 1 1 0 -0.0519 0.0000 0.0000 0.0000 0.0000
 843237 3 0 0 2 3 5 1 2 0 -0.0511 0.0000 0.0000 0.0000 0.0000
 843238 3 0 0 2 3 5 1 3 0 -0.0508 0.0000 0.0000 0.0000 0.0000
 843239 3 0 0 2 3 5 1 4 0 -0.0506 0.0000 0.0000 0.0000 0.0000
 843240 3 0 0 2 3 5 1 5 0 -0.0505 0.0000 0.0000 0.0000 0.0000
 843241 3 0 0 2 3 5 2 0 0 -0.0542 0.0000 0.0000 0.0000 0.0000
 843242 3 0 0 2 3 5 2 1 0 -0.0516 0.0000 0.0000 0.0000 0.0000
 843243 3 0 0 2 3 5 2 2 0 -0.0510 0.0000 0.0000 0.0000 0.0000
 843244 3 0 0 2 3 5 2 3 0 -0.0507 0.0000 0.0000 0.0000 0.0000
 843245 3 0 0 2 3 5 2 4 0 -0.0505 0.0000 0.0000 0.0000 0.0000
 843246 3 0 0 2 3 5 2 5 0 -0.0504 0.0000 0.0000 0.0000 0.0000
 843247 3 0 0 2 3 5 3 0 0 -0.0532 0.0000 0.0000 0.0000 0.0000
 843248 3 0 0 2 3 5 3 1 0 -0.0513 0.0000 0.0000 0.0000 0.0000
 843249 3 0 0 2 3 5 3 2 0 -0.0508 0.0000 0.0000 0.0000 0.0000
 843250 3 0 0 2 3 5 3 3 0 -0.0506 0.0000 0.0000 0.0000 0.0000
 843251 3 0 0 2 3 5 3 4 0 -0.0505 0.0000 0.0000 0.0000 0.0000
 843252 3 0 0 2 3 5 3 5 0 -0.0504 0.0000 0.0000 0.0000 0.0000
 843253 3 0 0 2 3 5 4 0 0 -0.0525 0.0000 0.0000 0.0000 0.0000
 843254 3 0 0 2 3 5 4 1 0 -0.0511 0.0000 0.0000 0.0000 0.0000
 843255 3 0 0 2 3 5 4 2 0 -0.0507 0.0000 0.0000 0.0000 0.0000
 843256 3 0 0 2 3 5 4 3 0 -0.0505 0.0000 0.0000 0.0000 0.0000
 843257 3 0 0 2 3 5 4 4 0 -0.0504 0.0000 0.0000 0.0000 0.0000
 843258 3 0 0 2 3 5 4 5 0 -0.0503 0.0000 0.0000 0.0000 0.0000
 843259 3 0 0 2 3 5 5 0 0 -0.0519 0.0000 0.0000 0.0000 0.0000
 843260 3 0 0 2 3 5 5 1 0 -0.0509 0.0000 0.0000 0.0000 0.0000
 843261 3 0 0 2 3 5 5 2 0 -0.0506 0.0000 0.0000 0.0000 0.0000
 843262 3 0 0 2 3 5 5 3 0 -0.0504 0.0000 0.0000 0.0000 0.0000
 843263 3 0 0 2 3 5 5 4 0 -0.0503 0.0000 0.0000 0.0000 0.0000
 843264 3 0 0 2 3 5 5 5 0 -0.0503 0.0000 0.0000 0.0000 0.0000
 843265 3 0 0 2 4 0 0 0 0 -0.0696 0.0000 0.0000 0.0000 0.0000
 843266 3 0 0 2 4 0 0 1 0 -0.0519 0.0000 0.0000 0.0000 0.0000
 843267 3 0 0 2 4 0 0 2 0 -0.0510 0.0000 0.0000 0.0000 0.0000
 843268 3 0 0 2 4 0 0 3 0 -0.0507 0.0000 0.0000 0.0000 0.0000
 843269 3 0 0 2 4 0 0 4 0 -0.0505 0.0000 0.0000 0.0000 0.0000
 843270 3 0 0 2 4 0 0 5 0 -0.0504 0.0000 0.0000 0.0000 0.0000
 843271 3 0 0 2 4 0 1 0 0 -0.0555 0.0000 0.0000 0.0000 0.0000
 843272 3 0 0 2 4 0 1 1 0 -0.0515 0.0000 0.0000 0.0000 0.0000
 843273 3 0 0 2 4 0 1 2 0 -0.0509 0.0000 0.0000 0.0000 0.0000
 843274 3 0 0 2 4 0 1 3 0 -0.0506 0.0000 0.0000 0.0000 0.0000
 843275 3 0 0 2 4 0 1 4 0 -0.0505 0.0000 0.0000 0.0000 0.0000
 843276 3 0 0 2 4 0 1 5 0 -0.0504 0.0000 0.0000 0.0000 0.0000
 843277 3 0 0 2 4 0 2 0 0 -0.0538 0.0000 0.0000 0.0000 0.0000
 843278 3 0 0 2 4 0 2 1 0 -0.0512 0.0000 0.0000 0.0000 0.0000
 843279 3 0 0 2 4 0 2 2 0 -0.0507 0.0000 0.0000 0.0000 0.0000
 843280 3 0 0 2 4 0 2 3 0 -0.0505 0.0000 0.0000 0.0000 0.0000
 843281 3 0 0 2 4 0 2 4 0 -0.0504 0.0000 0.0000 0.0000 0.0000
 843282 3 0 0 2 4 0 2 5 0 -0.0503 0.0000 0.0000 0.0000 0.0000
 843283 3 0 0 2 4 0 3 0 0 -0.0528 0.0000 0.0000 0.0000 0.0000
 843284 3 0 0 2 4 0 3 1 0 -0.0509 0.0000 0.0000 0.0000 0.0000
 843285 3 0 0 2 4 0 3 2 0 -0.0505 0.0000 0.0000 0.0000 0.0000
 843286 3 0 0 2 4 0 3 3 0 -0.0504 0.0000 0.0000 0.0000 0.0000
 843287 3 0 0 2 4 0 3 4 0 -0.0503 0.0000 0.0000 0.0000 0.0000
 843288 3 0 0 2 4 0 3 5 0 -0.0502 0.0000 0.0000 0.0000 0.0000
 843289 3 0 0 2 4 0 4 0 0 -0.0519 0.0000 0.0000 0.0000 0.0000
 843290 3 0 0 2 4 0 4 1 0 -0.0507 0.0000 0.0000 0.0000 0.0000
 843291 3 0 0 2 4 0 4 2 0 -0.0504 0.0000 0.0000 0.0000 0.0000
 843292 3 0 0 2 4 0 4 3 0 -0.0503 0.0000 0.0000 0.0000 0.0000
 843293 3 0 0 2 4 0 4 4 0 -0.0502 0.0000 0.0000 0.0000 0.0000
 843294 3 0 0 2 4 0 4 5 0 -0.0502 0.0000 0.0000 0.0000 0.0000
 843295 3 0 0 2 4 0 5 0 0 -0.0512 0.0000 0.0000 0.0000 0.0000
 843296 3 0 0 2 4 0 5 1 0 -0.0504 0.0000 0.0000 0.0000 0.0000
 843297 3 0 0 2 4 0 5 2 0 -0.0503 0.0000 0.0000 0.0000 0.0000
 843298 3 0 0 2 4 0 5 3 0 -0.0502 0.0000 0.0000 0.0000 0.0000
 843299 3 0 0 2 4 0 5 4 0 -0.0501 0.0000 0.0000 0.0000 0.0000
 843300 3 0 0 2 4 0 5 5 0 -0.0501 0.0000 0.0000 0.0000 0.0000
 843301 3 0 0 2 4 1 0 0 0 -0.0696 0.0000 0.0000 0.0000 0.0000
 843302 3 0 0 2 4 1 0 1 0 -0.0520 0.0000 0.0000 0.0000 0.0000
 843303 3 0 0 2 4 1 0 2 0 -0.0511 0.0000 0.0000 0.0000 0.0000
 843304 3 0 0 2 4 1 0 3 0 -0.0508 0.0000 0.0000 0.0000 0.0000
 843305 3 0 0 2 4 1 0 4 0 -0.0506 0.0000 0.0000 0.0000 0.0000
 843306 3 0 0 2 4 1 0 5 0 -0.0505 0.0000 0.0000 0.0000 0.0000
 843307 3 0 0 2 4 1 1 0 0 -0.0555 0.0000 0.0000 0.0000 0.0000
 843308 3 0 0 2 4 1 1 1 0 -0.0516 0.0000 0.0000 0.0000 0.0000
 843309 3 0 0 2 4 1 1 2 0 -0.0509 0.0000 0.0000 0.0000 0.0000
 843310 3 0 0 2 4 1 1 3 0 -0.0506 0.0000 0.0000 0.0000 0.0000
 843311 3 0 0 2 4 1 1 4 0 -0.0505 0.0000 0.0000 0.0000 0.0000
 843312 3 0 0 2 4 1 1 5 0 -0.0504 0.0000 0.0000 0.0000 0.0000
 843313 3 0 0 2 4 1 2 0 0 -0.0539 0.0000 0.0000 0.0000 0.0000
 843314 3 0 0 2 4 1 2 1 0 -0.0513 0.0000 0.0000 0.0000 0.0000
 843315 3 0 0 2 4 1 2 2 0 -0.0508 0.0000 0.0000 0.0000 0.0000
 843316 3 0 0 2 4 1 2 3 0 -0.0505 0.0000 0.0000 0.0000 0.0000
 843317 3 0 0 2 4 1 2 4 0 -0.0504 0.0000 0.0000 0.0000 0.0000
 843318 3 0 0 2 4 1 2 5 0 -0.0503 0.0000 0.0000 0.0000 0.0000
 843319 3 0 0 2 4 1 3 0 0 -0.0529 0.0000 0.0000 0.0000 0.0000
 843320 3 0 0 2 4 1 3 1 0 -0.0510 0.0000 0.0000 0.0000 0.0000
 843321 3 0 0 2 4 1 3 2 0 -0.0506 0.0000 0.0000 0.0000 0.0000
 843322 3 0 0 2 4 1 3 3 0 -0.0504 0.0000 0.0000 0.0000 0.0000
 843323 3 0 0 2 4 1 3 4 0 -0.0503 0.0000 0.0000 0.0000 0.0000
 843324 3 0 0 2 4 1 3 5 0 -0.0503 0.0000 0.0000 0.0000 0.0000
 843325 3 0 0 2 4 1 4 0 0 -0.0521 0.0000 0.0000 0.0000 0.0000
 843326 3 0 0 2 4 1 4 1 0 -0.0508 0.0000 0.0000 0.0000 0.0000
 843327 3 0 0 2 4 1 4 2 0 -0.0505 0.0000 0.0000 0.0000 0.0000
 843328 3 0 0 2 4 1 4 3 0 -0.0503 0.0000 0.0000 0.0000 0.0000
 843329 3 0 0 2 4 1 4 4 0 -0.0503 0.0000 0.0000 0.0000 0.0000
 843330 3 0 0 2 4 1 4 5 0 -0.0502 0.0000 0.0000 0.0000 0.0000
 843331 3 0 0 2 4 1 5 0 0 -0.0514 0.0000 0.0000 0.0000 0.0000
 843332 3 0 0 2 4 1 5 1 0 -0.0505 0.0000 0.0000 0.0000 0.0000
 843333 3 0 0 2 4 1 5 2 0 -0.0503 0.0000 0.0000 0.0000 0.0000
 843334 3 0 0 2 4 1 5 3 0 -0.0502 0.0000 0.0000 0.0000 0.0000
 843335 3 0 0 2 4 1 5 4 0 -0.0502 0.0000 0.0000 0.0000 0.0000
 843336 3 0 0 2 4 1 5 5 0 -0.0501 0.0000 0.0000 0.0000 0.0000
 843337 3 0 0 2 4 2 0 0 0 -0.0696 0.0000 0.0000 0.0000 0.0000
 843338 3 0 0 2 4 2 0 1 0 -0.0520 0.0000 0.0000 0.0000 0.0000
 843339 3 0 0 2 4 2 0 2 0 -0.0512 0.0000 0.0000 0.0000 0.0000
 843340 3 0 0 2 4 2 0 3 0 -0.0508 0.0000 0.0000 0.0000 0.0000
 843341 3 0 0 2 4 2 0 4 0 -0.0506 0.0000 0.0000 0.0000 0.0000
 843342 3 0 0 2 4 2 0 5 0 -0.0505 0.0000 0.0000 0.0000 0.0000
 843343 3 0 0 2 4 2 1 0 0 -0.0556 0.0000 0.0000 0.0000 0.0000
 843344 3 0 0 2 4 2 1 1 0 -0.0517 0.0000 0.0000 0.0000 0.0000
 843345 3 0 0 2 4 2 1 2 0 -0.0510 0.0000 0.0000 0.0000 0.0000
 843346 3 0 0 2 4 2 1 3 0 -0.0507 0.0000 0.0000 0.0000 0.0000
 843347 3 0 0 2 4 2 1 4 0 -0.0505 0.0000 0.0000 0.0000 0.0000
 843348 3 0 0 2 4 2 1 5 0 -0.0504 0.0000 0.0000 0.0000 0.0000
 843349 3 0 0 2 4 2 2 0 0 -0.0540 0.0000 0.0000 0.0000 0.0000
 843350 3 0 0 2 4 2 2 1 0 -0.0514 0.0000 0.0000 0.0000 0.0000
 843351 3 0 0 2 4 2 2 2 0 -0.0508 0.0000 0.0000 0.0000 0.0000
 843352 3 0 0 2 4 2 2 3 0 -0.0506 0.0000 0.0000 0.0000 0.0000
 843353 3 0 0 2 4 2 2 4 0 -0.0504 0.0000 0.0000 0.0000 0.0000
 843354 3 0 0 2 4 2 2 5 0 -0.0504 0.0000 0.0000 0.0000 0.0000
 843355 3 0 0 2 4 2 3 0 0 -0.0529 0.0000 0.0000 0.0000 0.0000
 843356 3 0 0 2 4 2 3 1 0 -0.0511 0.0000 0.0000 0.0000 0.0000
 843357 3 0 0 2 4 2 3 2 0 -0.0507 0.0000 0.0000 0.0000 0.0000
 843358 3 0 0 2 4 2 3 3 0 -0.0505 0.0000 0.0000 0.0000 0.0000
 843359 3 0 0 2 4 2 3 4 0 -0.0504 0.0000 0.0000 0.0000 0.0000
 843360 3 0 0 2 4 2 3 5 0 -0.0503 0.0000 0.0000 0.0000 0.0000
 843361 3 0 0 2 4 2 4 0 0 -0.0522 0.0000 0.0000 0.0000 0.0000
 843362 3 0 0 2 4 2 4 1 0 -0.0509 0.0000 0.0000 0.0000 0.0000
 843363 3 0 0 2 4 2 4 2 0 -0.0505 0.0000 0.0000 0.0000 0.0000
 843364 3 0 0 2 4 2 4 3 0 -0.0504 0.0000 0.0000 0.0000 0.0000
 843365 3 0 0 2 4 2 4 4 0 -0.0503 0.0000 0.0000 0.0000 0.0000
 843366 3 0 0 2 4 2 4 5 0 -0.0502 0.0000 0.0000 0.0000 0.0000
 843367 3 0 0 2 4 2 5 0 0 -0.0516 0.0000 0.0000 0.0000 0.0000
 843368 3 0 0 2 4 2 5 1 0 -0.0506 0.0000 0.0000 0.0000 0.0000
 843369 3 0 0 2 4 2 5 2 0 -0.0504 0.0000 0.0000 0.0000 0.0000
 843370 3 0 0 2 4 2 5 3 0 -0.0503 0.0000 0.0000 0.0000 0.0000
 843371 3 0 0 2 4 2 5 4 0 -0.0502 0.0000 0.0000 0.0000 0.0000
 843372 3 0 0 2 4 2 5 5 0 -0.0502 0.0000 0.0000 0.0000 0.0000
 843373 3 0 0 2 4 3 0 0 0 -0.0697 0.0000 0.0000 0.0000 0.0000
 843374 3 0 0 2 4 3 0 1 0 -0.0521 0.0000 0.0000 0.0000 0.0000
 843375 3 0 0 2 4 3 0 2 0 -0.0512 0.0000 0.0000 0.0000 0.0000
 843376 3 0 0 2 4 3 0 3 0 -0.0508 0.0000 0.0000 0.0000 0.0000
 843377 3 0 0 2 4 3 0 4 0 -0.0506 0.0000 0.0000 0.0000 0.0000
 843378 3 0 0 2 4 3 0 5 0 -0.0505 0.0000 0.0000 0.0000 0.0000
 843379 3 0 0 2 4 3 1 0 0 -0.0556 0.0000 0.0000 0.0000 0.0000
 843380 3 0 0 2 4 3 1 1 0 -0.0518 0.0000 0.0000 0.0000 0.0000
 843381 3 0 0 2 4 3 1 2 0 -0.0510 0.0000 0.0000 0.0000 0.0000
 843382 3 0 0 2 4 3 1 3 0 -0.0507 0.0000 0.0000 0.0000 0.0000
 843383 3 0 0 2 4 3 1 4 0 -0.0506 0.0000 0.0000 0.0000 0.0000
 843384 3 0 0 2 4 3 1 5 0 -0.0505 0.0000 0.0000 0.0000 0.0000
 843385 3 0 0 2 4 3 2 0 0 -0.0540 0.0000 0.0000 0.0000 0.0000
 843386 3 0 0 2 4 3 2 1 0 -0.0515 0.0000 0.0000 0.0000 0.0000
 843387 3 0 0 2 4 3 2 2 0 -0.0509 0.0000 0.0000 0.0000 0.0000
 843388 3 0 0 2 4 3 2 3 0 -0.0506 0.0000 0.0000 0.0000 0.0000
 843389 3 0 0 2 4 3 2 4 0 -0.0505 0.0000 0.0000 0.0000 0.0000
 843390 3 0 0 2 4 3 2 5 0 -0.0504 0.0000 0.0000 0.0000 0.0000
 843391 3 0 0 2 4 3 3 0 0 -0.0530 0.0000 0.0000 0.0000 0.0000
 843392 3 0 0 2 4 3 3 1 0 -0.0512 0.0000 0.0000 0.0000 0.0000
 843393 3 0 0 2 4 3 3 2 0 -0.0507 0.0000 0.0000 0.0000 0.0000
 843394 3 0 0 2 4 3 3 3 0 -0.0505 0.0000 0.0000 0.0000 0.0000
 843395 3 0 0 2 4 3 3 4 0 -0.0504 0.0000 0.0000 0.0000 0.0000
 843396 3 0 0 2 4 3 3 5 0 -0.0503 0.0000 0.0000 0.0000 0.0000
 843397 3 0 0 2 4 3 4 0 0 -0.0523 0.0000 0.0000 0.0000 0.0000
 843398 3 0 0 2 4 3 4 1 0 -0.0509 0.0000 0.0000 0.0000 0.0000
 843399 3 0 0 2 4 3 4 2 0 -0.0506 0.0000 0.0000 0.0000 0.0000
 843400 3 0 0 2 4 3 4 3 0 -0.0504 0.0000 0.0000 0.0000 0.0000
 843401 3 0 0 2 4 3 4 4 0 -0.0503 0.0000 0.0000 0.0000 0.0000
 843402 3 0 0 2 4 3 4 5 0 -0.0503 0.0000 0.0000 0.0000 0.0000
 843403 3 0 0 2 4 3 5 0 0 -0.0517 0.0000 0.0000 0.0000 0.0000
 843404 3 0 0 2 4 3 5 1 0 -0.0507 0.0000 0.0000 0.0000 0.0000
 843405 3 0 0 2 4 3 5 2 0 -0.0504 0.0000 0.0000 0.0000 0.0000
 843406 3 0 0 2 4 3 5 3 0 -0.0503 0.0000 0.0000 0.0000 0.0000
 843407 3 0 0 2 4 3 5 4 0 -0.0503 0.0000 0.0000 0.0000 0.0000
 843408 3 0 0 2 4 3 5 5 0 -0.0502 0.0000 0.0000 0.0000 0.0000
 843409 3 0 0 2 4 4 0 0 0 -0.0697 0.0000 0.0000 0.0000 0.0000
 843410 3 0 0 2 4 4 0 1 0 -0.0522 0.0000 0.0000 0.0000 0.0000
 843411 3 0 0 2 4 4 0 2 0 -0.0513 0.0000 0.0000 0.0000 0.0000
 843412 3 0 0 2 4 4 0 3 0 -0.0509 0.0000 0.0000 0.0000 0.0000
 843413 3 0 0 2 4 4 0 4 0 -0.0507 0.0000 0.0000 0.0000 0.0000
 843414 3 0 0 2 4 4 0 5 0 -0.0505 0.0000 0.0000 0.0000 0.0000
 843415 3 0 0 2 4 4 1 0 0 -0.0557 0.0000 0.0000 0.0000 0.0000
 843416 3 0 0 2 4 4 1 1 0 -0.0518 0.0000 0.0000 0.0000 0.0000
 843417 3 0 0 2 4 4 1 2 0 -0.0511 0.0000 0.0000 0.0000 0.0000
 843418 3 0 0 2 4 4 1 3 0 -0.0508 0.0000 0.0000 0.0000 0.0000
 843419 3 0 0 2 4 4 1 4 0 -0.0506 0.0000 0.0000 0.0000 0.0000
 843420 3 0 0 2 4 4 1 5 0 -0.0505 0.0000 0.0000 0.0000 0.0000
 843421 3 0 0 2 4 4 2 0 0 -0.0541 0.0000 0.0000 0.0000 0.0000
 843422 3 0 0 2 4 4 2 1 0 -0.0515 0.0000 0.0000 0.0000 0.0000
 843423 3 0 0 2 4 4 2 2 0 -0.0509 0.0000 0.0000 0.0000 0.0000
 843424 3 0 0 2 4 4 2 3 0 -0.0507 0.0000 0.0000 0.0000 0.0000
 843425 3 0 0 2 4 4 2 4 0 -0.0505 0.0000 0.0000 0.0000 0.0000
 843426 3 0 0 2 4 4 2 5 0 -0.0504 0.0000 0.0000 0.0000 0.0000
 843427 3 0 0 2 4 4 3 0 0 -0.0531 0.0000 0.0000 0.0000 0.0000
 843428 3 0 0 2 4 4 3 1 0 -0.0513 0.0000 0.0000 0.0000 0.0000
 843429 3 0 0 2 4 4 3 2 0 -0.0508 0.0000 0.0000 0.0000 0.0000
 843430 3 0 0 2 4 4 3 3 0 -0.0506 0.0000 0.0000 0.0000 0.0000
 843431 3 0 0 2 4 4 3 4 0 -0.0504 0.0000 0.0000 0.0000 0.0000
 843432 3 0 0 2 4 4 3 5 0 -0.0504 0.0000 0.0000 0.0000 0.0000
 843433 3 0 0 2 4 4 4 0 0 -0.0524 0.0000 0.0000 0.0000 0.0000
 843434 3 0 0 2 4 4 4 1 0 -0.0510 0.0000 0.0000 0.0000 0.0000
 843435 3 0 0 2 4 4 4 2 0 -0.0506 0.0000 0.0000 0.0000 0.0000
 843436 3 0 0 2 4 4 4 3 0 -0.0505 0.0000 0.0000 0.0000 0.0000
 843437 3 0 0 2 4 4 4 4 0 -0.0504 0.0000 0.0000 0.0000 0.0000
 843438 3 0 0 2 4 4 4 5 0 -0.0503 0.0000 0.0000 0.0000 0.0000
 843439 3 0 0 2 4 4 5 0 0 -0.0518 0.0000 0.0000 0.0000 0.0000
 843440 3 0 0 2 4 4 5 1 0 -0.0508 0.0000 0.0000 0.0000 0.0000
 843441 3 0 0 2 4 4 5 2 0 -0.0505 0.0000 0.0000 0.0000 0.0000
 843442 3 0 0 2 4 4 5 3 0 -0.0504 0.0000 0.0000 0.0000 0.0000
 843443 3 0 0 2 4 4 5 4 0 -0.0503 0.0000 0.0000 0.0000 0.0000
 843444 3 0 0 2 4 4 5 5 0 -0.0502 0.0000 0.0000 0.0000 0.0000
 843445 3 0 0 2 4 5 0 0 0 -0.0697 0.0000 0.0000 0.0000 0.0000
 843446 3 0 0 2 4 5 0 1 0 -0.0522 0.0000 0.0000 0.0000 0.0000
 843447 3 0 0 2 4 5 0 2 0 -0.0513 0.0000 0.0000 0.0000 0.0000
 843448 3 0 0 2 4 5 0 3 0 -0.0509 0.0000 0.0000 0.0000 0.0000
 843449 3 0 0 2 4 5 0 4 0 -0.0507 0.0000 0.0000 0.0000 0.0000
 843450 3 0 0 2 4 5 0 5 0 -0.0506 0.0000 0.0000 0.0000 0.0000
 843451 3 0 0 2 4 5 1 0 0 -0.0557 0.0000 0.0000 0.0000 0.0000
 843452 3 0 0 2 4 5 1 1 0 -0.0519 0.0000 0.0000 0.0000 0.0000
 843453 3 0 0 2 4 5 1 2 0 -0.0511 0.0000 0.0000 0.0000 0.0000
 843454 3 0 0 2 4 5 1 3 0 -0.0508 0.0000 0.0000 0.0000 0.0000
 843455 3 0 0 2 4 5 1 4 0 -0.0506 0.0000 0.0000 0.0000 0.0000
 843456 3 0 0 2 4 5 1 5 0 -0.0505 0.0000 0.0000 0.0000 0.0000
 843457 3 0 0 2 4 5 2 0 0 -0.0542 0.0000 0.0000 0.0000 0.0000
 843458 3 0 0 2 4 5 2 1 0 -0.0516 0.0000 0.0000 0.0000 0.0000
 843459 3 0 0 2 4 5 2 2 0 -0.0510 0.0000 0.0000 0.0000 0.0000
 843460 3 0 0 2 4 5 2 3 0 -0.0507 0.0000 0.0000 0.0000 0.0000
 843461 3 0 0 2 4 5 2 4 0 -0.0505 0.0000 0.0000 0.0000 0.0000
 843462 3 0 0 2 4 5 2 5 0 -0.0504 0.0000 0.0000 0.0000 0.0000
 843463 3 0 0 2 4 5 3 0 0 -0.0532 0.0000 0.0000 0.0000 0.0000
 843464 3 0 0 2 4 5 3 1 0 -0.0513 0.0000 0.0000 0.0000 0.0000
 843465 3 0 0 2 4 5 3 2 0 -0.0508 0.0000 0.0000 0.0000 0.0000
 843466 3 0 0 2 4 5 3 3 0 -0.0506 0.0000 0.0000 0.0000 0.0000
 843467 3 0 0 2 4 5 3 4 0 -0.0505 0.0000 0.0000 0.0000 0.0000
 843468 3 0 0 2 4 5 3 5 0 -0.0504 0.0000 0.0000 0.0000 0.0000
 843469 3 0 0 2 4 5 4 0 0 -0.0525 0.0000 0.0000 0.0000 0.0000
 843470 3 0 0 2 4 5 4 1 0 -0.0511 0.0000 0.0000 0.0000 0.0000
 843471 3 0 0 2 4 5 4 2 0 -0.0507 0.0000 0.0000 0.0000 0.0000
 843472 3 0 0 2 4 5 4 3 0 -0.0505 0.0000 0.0000 0.0000 0.0000
 843473 3 0 0 2 4 5 4 4 0 -0.0504 0.0000 0.0000 0.0000 0.0000
 843474 3 0 0 2 4 5 4 5 0 -0.0503 0.0000 0.0000 0.0000 0.0000
 843475 3 0 0 2 4 5 5 0 0 -0.0519 0.0000 0.0000 0.0000 0.0000
 843476 3 0 0 2 4 5 5 1 0 -0.0509 0.0000 0.0000 0.0000 0.0000
 843477 3 0 0 2 4 5 5 2 0 -0.0506 0.0000 0.0000 0.0000 0.0000
 843478 3 0 0 2 4 5 5 3 0 -0.0504 0.0000 0.0000 0.0000 0.0000
 843479 3 0 0 2 4 5 5 4 0 -0.0503 0.0000 0.0000 0.0000 0.0000
 843480 3 0 0 2 4 5 5 5 0 -0.0503 0.0000 0.0000 0.0000 0.0000
 843481 3 0 0 2 5 0 0 0 0 -0.0696 0.0000 0.0000 0.0000 0.0000
 843482 3 0 0 2 5 0 0 1 0 -0.0519 0.0000 0.0000 0.0000 0.0000
 843483 3 0 0 2 5 0 0 2 0 -0.0510 0.0000 0.0000 0.0000 0.0000
 843484 3 0 0 2 5 0 0 3 0 -0.0507 0.0000 0.0000 0.0000 0.0000
 843485 3 0 0 2 5 0 0 4 0 -0.0505 0.0000 0.0000 0.0000 0.0000
 843486 3 0 0 2 5 0 0 5 0 -0.0504 0.0000 0.0000 0.0000 0.0000
 843487 3 0 0 2 5 0 1 0 0 -0.0555 0.0000 0.0000 0.0000 0.0000
 843488 3 0 0 2 5 0 1 1 0 -0.0515 0.0000 0.0000 0.0000 0.0000
 843489 3 0 0 2 5 0 1 2 0 -0.0509 0.0000 0.0000 0.0000 0.0000
 843490 3 0 0 2 5 0 1 3 0 -0.0506 0.0000 0.0000 0.0000 0.0000
 843491 3 0 0 2 5 0 1 4 0 -0.0505 0.0000 0.0000 0.0000 0.0000
 843492 3 0 0 2 5 0 1 5 0 -0.0504 0.0000 0.0000 0.0000 0.0000
 843493 3 0 0 2 5 0 2 0 0 -0.0538 0.0000 0.0000 0.0000 0.0000
 843494 3 0 0 2 5 0 2 1 0 -0.0512 0.0000 0.0000 0.0000 0.0000
 843495 3 0 0 2 5 0 2 2 0 -0.0507 0.0000 0.0000 0.0000 0.0000
 843496 3 0 0 2 5 0 2 3 0 -0.0505 0.0000 0.0000 0.0000 0.0000
 843497 3 0 0 2 5 0 2 4 0 -0.0504 0.0000 0.0000 0.0000 0.0000
 843498 3 0 0 2 5 0 2 5 0 -0.0503 0.0000 0.0000 0.0000 0.0000
 843499 3 0 0 2 5 0 3 0 0 -0.0528 0.0000 0.0000 0.0000 0.0000
 843500 3 0 0 2 5 0 3 1 0 -0.0509 0.0000 0.0000 0.0000 0.0000
 843501 3 0 0 2 5 0 3 2 0 -0.0505 0.0000 0.0000 0.0000 0.0000
 843502 3 0 0 2 5 0 3 3 0 -0.0504 0.0000 0.0000 0.0000 0.0000
 843503 3 0 0 2 5 0 3 4 0 -0.0503 0.0000 0.0000 0.0000 0.0000
 843504 3 0 0 2 5 0 3 5 0 -0.0502 0.0000 0.0000 0.0000 0.0000
 843505 3 0 0 2 5 0 4 0 0 -0.0519 0.0000 0.0000 0.0000 0.0000
 843506 3 0 0 2 5 0 4 1 0 -0.0507 0.0000 0.0000 0.0000 0.0000
 843507 3 0 0 2 5 0 4 2 0 -0.0504 0.0000 0.0000 0.0000 0.0000
 843508 3 0 0 2 5 0 4 3 0 -0.0503 0.0000 0.0000 0.0000 0.0000
 843509 3 0 0 2 5 0 4 4 0 -0.0502 0.0000 0.0000 0.0000 0.0000
 843510 3 0 0 2 5 0 4 5 0 -0.0502 0.0000 0.0000 0.0000 0.0000
 843511 3 0 0 2 5 0 5 0 0 -0.0512 0.0000 0.0000 0.0000 0.0000
 843512 3 0 0 2 5 0 5 1 0 -0.0504 0.0000 0.0000 0.0000 0.0000
 843513 3 0 0 2 5 0 5 2 0 -0.0503 0.0000 0.0000 0.0000 0.0000
 843514 3 0 0 2 5 0 5 3 0 -0.0502 0.0000 0.0000 0.0000 0.0000
 843515 3 0 0 2 5 0 5 4 0 -0.0501 0.0000 0.0000 0.0000 0.0000
 843516 3 0 0 2 5 0 5 5 0 -0.0501 0.0000 0.0000 0.0000 0.0000
 843517 3 0 0 2 5 1 0 0 0 -0.0696 0.0000 0.0000 0.0000 0.0000
 843518 3 0 0 2 5 1 0 1 0 -0.0520 0.0000 0.0000 0.0000 0.0000
 843519 3 0 0 2 5 1 0 2 0 -0.0511 0.0000 0.0000 0.0000 0.0000
 843520 3 0 0 2 5 1 0 3 0 -0.0508 0.0000 0.0000 0.0000 0.0000
 843521 3 0 0 2 5 1 0 4 0 -0.0506 0.0000 0.0000 0.0000 0.0000
 843522 3 0 0 2 5 1 0 5 0 -0.0505 0.0000 0.0000 0.0000 0.0000
 843523 3 0 0 2 5 1 1 0 0 -0.0555 0.0000 0.0000 0.0000 0.0000
 843524 3 0 0 2 5 1 1 1 0 -0.0516 0.0000 0.0000 0.0000 0.0000
 843525 3 0 0 2 5 1 1 2 0 -0.0509 0.0000 0.0000 0.0000 0.0000
 843526 3 0 0 2 5 1 1 3 0 -0.0506 0.0000 0.0000 0.0000 0.0000
 843527 3 0 0 2 5 1 1 4 0 -0.0505 0.0000 0.0000 0.0000 0.0000
 843528 3 0 0 2 5 1 1 5 0 -0.0504 0.0000 0.0000 0.0000 0.0000
 843529 3 0 0 2 5 1 2 0 0 -0.0539 0.0000 0.0000 0.0000 0.0000
 843530 3 0 0 2 5 1 2 1 0 -0.0513 0.0000 0.0000 0.0000 0.0000
 843531 3 0 0 2 5 1 2 2 0 -0.0508 0.0000 0.0000 0.0000 0.0000
 843532 3 0 0 2 5 1 2 3 0 -0.0505 0.0000 0.0000 0.0000 0.0000
 843533 3 0 0 2 5 1 2 4 0 -0.0504 0.0000 0.0000 0.0000 0.0000
 843534 3 0 0 2 5 1 2 5 0 -0.0503 0.0000 0.0000 0.0000 0.0000
 843535 3 0 0 2 5 1 3 0 0 -0.0529 0.0000 0.0000 0.0000 0.0000
 843536 3 0 0 2 5 1 3 1 0 -0.0510 0.0000 0.0000 0.0000 0.0000
 843537 3 0 0 2 5 1 3 2 0 -0.0506 0.0000 0.0000 0.0000 0.0000
 843538 3 0 0 2 5 1 3 3 0 -0.0504 0.0000 0.0000 0.0000 0.0000
 843539 3 0 0 2 5 1 3 4 0 -0.0503 0.0000 0.0000 0.0000 0.0000
 843540 3 0 0 2 5 1 3 5 0 -0.0503 0.0000 0.0000 0.0000 0.0000
 843541 3 0 0 2 5 1 4 0 0 -0.0521 0.0000 0.0000 0.0000 0.0000
 843542 3 0 0 2 5 1 4 1 0 -0.0508 0.0000 0.0000 0.0000 0.0000
 843543 3 0 0 2 5 1 4 2 0 -0.0505 0.0000 0.0000 0.0000 0.0000
 843544 3 0 0 2 5 1 4 3 0 -0.0503 0.0000 0.0000 0.0000 0.0000
 843545 3 0 0 2 5 1 4 4 0 -0.0503 0.0000 0.0000 0.0000 0.0000
 843546 3 0 0 2 5 1 4 5 0 -0.0502 0.0000 0.0000 0.0000 0.0000
 843547 3 0 0 2 5 1 5 0 0 -0.0514 0.0000 0.0000 0.0000 0.0000
 843548 3 0 0 2 5 1 5 1 0 -0.0505 0.0000 0.0000 0.0000 0.0000
 843549 3 0 0 2 5 1 5 2 0 -0.0503 0.0000 0.0000 0.0000 0.0000
 843550 3 0 0 2 5 1 5 3 0 -0.0502 0.0000 0.0000 0.0000 0.0000
 843551 3 0 0 2 5 1 5 4 0 -0.0502 0.0000 0.0000 0.0000 0.0000
 843552 3 0 0 2 5 1 5 5 0 -0.0501 0.0000 0.0000 0.0000 0.0000
 843553 3 0 0 2 5 2 0 0 0 -0.0696 0.0000 0.0000 0.0000 0.0000
 843554 3 0 0 2 5 2 0 1 0 -0.0520 0.0000 0.0000 0.0000 0.0000
 843555 3 0 0 2 5 2 0 2 0 -0.0512 0.0000 0.0000 0.0000 0.0000
 843556 3 0 0 2 5 2 0 3 0 -0.0508 0.0000 0.0000 0.0000 0.0000
 843557 3 0 0 2 5 2 0 4 0 -0.0506 0.0000 0.0000 0.0000 0.0000
 843558 3 0 0 2 5 2 0 5 0 -0.0505 0.0000 0.0000 0.0000 0.0000
 843559 3 0 0 2 5 2 1 0 0 -0.0556 0.0000 0.0000 0.0000 0.0000
 843560 3 0 0 2 5 2 1 1 0 -0.0517 0.0000 0.0000 0.0000 0.0000
 843561 3 0 0 2 5 2 1 2 0 -0.0510 0.0000 0.0000 0.0000 0.0000
 843562 3 0 0 2 5 2 1 3 0 -0.0507 0.0000 0.0000 0.0000 0.0000
 843563 3 0 0 2 5 2 1 4 0 -0.0505 0.0000 0.0000 0.0000 0.0000
 843564 3 0 0 2 5 2 1 5 0 -0.0504 0.0000 0.0000 0.0000 0.0000
 843565 3 0 0 2 5 2 2 0 0 -0.0540 0.0000 0.0000 0.0000 0.0000
 843566 3 0 0 2 5 2 2 1 0 -0.0514 0.0000 0.0000 0.0000 0.0000
 843567 3 0 0 2 5 2 2 2 0 -0.0508 0.0000 0.0000 0.0000 0.0000
 843568 3 0 0 2 5 2 2 3 0 -0.0506 0.0000 0.0000 0.0000 0.0000
 843569 3 0 0 2 5 2 2 4 0 -0.0504 0.0000 0.0000 0.0000 0.0000
 843570 3 0 0 2 5 2 2 5 0 -0.0504 0.0000 0.0000 0.0000 0.0000
 843571 3 0 0 2 5 2 3 0 0 -0.0529 0.0000 0.0000 0.0000 0.0000
 843572 3 0 0 2 5 2 3 1 0 -0.0511 0.0000 0.0000 0.0000 0.0000
 843573 3 0 0 2 5 2 3 2 0 -0.0507 0.0000 0.0000 0.0000 0.0000
 843574 3 0 0 2 5 2 3 3 0 -0.0505 0.0000 0.0000 0.0000 0.0000
 843575 3 0 0 2 5 2 3 4 0 -0.0504 0.0000 0.0000 0.0000 0.0000
 843576 3 0 0 2 5 2 3 5 0 -0.0503 0.0000 0.0000 0.0000 0.0000
 843577 3 0 0 2 5 2 4 0 0 -0.0522 0.0000 0.0000 0.0000 0.0000
 843578 3 0 0 2 5 2 4 1 0 -0.0509 0.0000 0.0000 0.0000 0.0000
 843579 3 0 0 2 5 2 4 2 0 -0.0505 0.0000 0.0000 0.0000 0.0000
 843580 3 0 0 2 5 2 4 3 0 -0.0504 0.0000 0.0000 0.0000 0.0000
 843581 3 0 0 2 5 2 4 4 0 -0.0503 0.0000 0.0000 0.0000 0.0000
 843582 3 0 0 2 5 2 4 5 0 -0.0502 0.0000 0.0000 0.0000 0.0000
 843583 3 0 0 2 5 2 5 0 0 -0.0516 0.0000 0.0000 0.0000 0.0000
 843584 3 0 0 2 5 2 5 1 0 -0.0506 0.0000 0.0000 0.0000 0.0000
 843585 3 0 0 2 5 2 5 2 0 -0.0504 0.0000 0.0000 0.0000 0.0000
 843586 3 0 0 2 5 2 5 3 0 -0.0503 0.0000 0.0000 0.0000 0.0000
 843587 3 0 0 2 5 2 5 4 0 -0.0502 0.0000 0.0000 0.0000 0.0000
 843588 3 0 0 2 5 2 5 5 0 -0.0502 0.0000 0.0000 0.0000 0.0000
 843589 3 0 0 2 5 3 0 0 0 -0.0697 0.0000 0.0000 0.0000 0.0000
 843590 3 0 0 2 5 3 0 1 0 -0.0521 0.0000 0.0000 0.0000 0.0000
 843591 3 0 0 2 5 3 0 2 0 -0.0512 0.0000 0.0000 0.0000 0.0000
 843592 3 0 0 2 5 3 0 3 0 -0.0508 0.0000 0.0000 0.0000 0.0000
 843593 3 0 0 2 5 3 0 4 0 -0.0506 0.0000 0.0000 0.0000 0.0000
 843594 3 0 0 2 5 3 0 5 0 -0.0505 0.0000 0.0000 0.0000 0.0000
 843595 3 0 0 2 5 3 1 0 0 -0.0556 0.0000 0.0000 0.0000 0.0000
 843596 3 0 0 2 5 3 1 1 0 -0.0518 0.0000 0.0000 0.0000 0.0000
 843597 3 0 0 2 5 3 1 2 0 -0.0510 0.0000 0.0000 0.0000 0.0000
 843598 3 0 0 2 5 3 1 3 0 -0.0507 0.0000 0.0000 0.0000 0.0000
 843599 3 0 0 2 5 3 1 4 0 -0.0506 0.0000 0.0000 0.0000 0.0000
 843600 3 0 0 2 5 3 1 5 0 -0.0505 0.0000 0.0000 0.0000 0.0000
 843601 3 0 0 2 5 3 2 0 0 -0.0540 0.0000 0.0000 0.0000 0.0000
 843602 3 0 0 2 5 3 2 1 0 -0.0515 0.0000 0.0000 0.0000 0.0000
 843603 3 0 0 2 5 3 2 2 0 -0.0509 0.0000 0.0000 0.0000 0.0000
 843604 3 0 0 2 5 3 2 3 0 -0.0506 0.0000 0.0000 0.0000 0.0000
 843605 3 0 0 2 5 3 2 4 0 -0.0505 0.0000 0.0000 0.0000 0.0000
 843606 3 0 0 2 5 3 2 5 0 -0.0504 0.0000 0.0000 0.0000 0.0000
 843607 3 0 0 2 5 3 3 0 0 -0.0530 0.0000 0.0000 0.0000 0.0000
 843608 3 0 0 2 5 3 3 1 0 -0.0512 0.0000 0.0000 0.0000 0.0000
 843609 3 0 0 2 5 3 3 2 0 -0.0507 0.0000 0.0000 0.0000 0.0000
 843610 3 0 0 2 5 3 3 3 0 -0.0505 0.0000 0.0000 0.0000 0.0000
 843611 3 0 0 2 5 3 3 4 0 -0.0504 0.0000 0.0000 0.0000 0.0000
 843612 3 0 0 2 5 3 3 5 0 -0.0503 0.0000 0.0000 0.0000 0.0000
 843613 3 0 0 2 5 3 4 0 0 -0.0523 0.0000 0.0000 0.0000 0.0000
 843614 3 0 0 2 5 3 4 1 0 -0.0509 0.0000 0.0000 0.0000 0.0000
 843615 3 0 0 2 5 3 4 2 0 -0.0506 0.0000 0.0000 0.0000 0.0000
 843616 3 0 0 2 5 3 4 3 0 -0.0504 0.0000 0.0000 0.0000 0.0000
 843617 3 0 0 2 5 3 4 4 0 -0.0503 0.0000 0.0000 0.0000 0.0000
 843618 3 0 0 2 5 3 4 5 0 -0.0503 0.0000 0.0000 0.0000 0.0000
 843619 3 0 0 2 5 3 5 0 0 -0.0517 0.0000 0.0000 0.0000 0.0000
 843620 3 0 0 2 5 3 5 1 0 -0.0507 0.0000 0.0000 0.0000 0.0000
 843621 3 0 0 2 5 3 5 2 0 -0.0504 0.0000 0.0000 0.0000 0.0000
 843622 3 0 0 2 5 3 5 3 0 -0.0503 0.0000 0.0000 0.0000 0.0000
 843623 3 0 0 2 5 3 5 4 0 -0.0503 0.0000 0.0000 0.0000 0.0000
 843624 3 0 0 2 5 3 5 5 0 -0.0502 0.0000 0.0000 0.0000 0.0000
 843625 3 0 0 2 5 4 0 0 0 -0.0697 0.0000 0.0000 0.0000 0.0000
 843626 3 0 0 2 5 4 0 1 0 -0.0522 0.0000 0.0000 0.0000 0.0000
 843627 3 0 0 2 5 4 0 2 0 -0.0513 0.0000 0.0000 0.0000 0.0000
 843628 3 0 0 2 5 4 0 3 0 -0.0509 0.0000 0.0000 0.0000 0.0000
 843629 3 0 0 2 5 4 0 4 0 -0.0507 0.0000 0.0000 0.0000 0.0000
 843630 3 0 0 2 5 4 0 5 0 -0.0505 0.0000 0.0000 0.0000 0.0000
 843631 3 0 0 2 5 4 1 0 0 -0.0557 0.0000 0.0000 0.0000 0.0000
 843632 3 0 0 2 5 4 1 1 0 -0.0518 0.0000 0.0000 0.0000 0.0000
 843633 3 0 0 2 5 4 1 2 0 -0.0511 0.0000 0.0000 0.0000 0.0000
 843634 3 0 0 2 5 4 1 3 0 -0.0508 0.0000 0.0000 0.0000 0.0000
 843635 3 0 0 2 5 4 1 4 0 -0.0506 0.0000 0.0000 0.0000 0.0000
 843636 3 0 0 2 5 4 1 5 0 -0.0505 0.0000 0.0000 0.0000 0.0000
 843637 3 0 0 2 5 4 2 0 0 -0.0541 0.0000 0.0000 0.0000 0.0000
 843638 3 0 0 2 5 4 2 1 0 -0.0515 0.0000 0.0000 0.0000 0.0000
 843639 3 0 0 2 5 4 2 2 0 -0.0509 0.0000 0.0000 0.0000 0.0000
 843640 3 0 0 2 5 4 2 3 0 -0.0507 0.0000 0.0000 0.0000 0.0000
 843641 3 0 0 2 5 4 2 4 0 -0.0505 0.0000 0.0000 0.0000 0.0000
 843642 3 0 0 2 5 4 2 5 0 -0.0504 0.0000 0.0000 0.0000 0.0000
 843643 3 0 0 2 5 4 3 0 0 -0.0531 0.0000 0.0000 0.0000 0.0000
 843644 3 0 0 2 5 4 3 1 0 -0.0513 0.0000 0.0000 0.0000 0.0000
 843645 3 0 0 2 5 4 3 2 0 -0.0508 0.0000 0.0000 0.0000 0.0000
 843646 3 0 0 2 5 4 3 3 0 -0.0506 0.0000 0.0000 0.0000 0.0000
 843647 3 0 0 2 5 4 3 4 0 -0.0504 0.0000 0.0000 0.0000 0.0000
 843648 3 0 0 2 5 4 3 5 0 -0.0504 0.0000 0.0000 0.0000 0.0000
 843649 3 0 0 2 5 4 4 0 0 -0.0524 0.0000 0.0000 0.0000 0.0000
 843650 3 0 0 2 5 4 4 1 0 -0.0510 0.0000 0.0000 0.0000 0.0000
 843651 3 0 0 2 5 4 4 2 0 -0.0506 0.0000 0.0000 0.0000 0.0000
 843652 3 0 0 2 5 4 4 3 0 -0.0505 0.0000 0.0000 0.0000 0.0000
 843653 3 0 0 2 5 4 4 4 0 -0.0504 0.0000 0.0000 0.0000 0.0000
 843654 3 0 0 2 5 4 4 5 0 -0.0503 0.0000 0.0000 0.0000 0.0000
 843655 3 0 0 2 5 4 5 0 0 -0.0518 0.0000 0.0000 0.0000 0.0000
 843656 3 0 0 2 5 4 5 1 0 -0.0508 0.0000 0.0000 0.0000 0.0000
 843657 3 0 0 2 5 4 5 2 0 -0.0505 0.0000 0.0000 0.0000 0.0000
 843658 3 0 0 2 5 4 5 3 0 -0.0504 0.0000 0.0000 0.0000 0.0000
 843659 3 0 0 2 5 4 5 4 0 -0.0503 0.0000 0.0000 0.0000 0.0000
 843660 3 0 0 2 5 4 5 5 0 -0.0502 0.0000 0.0000 0.0000 0.0000
 843661 3 0 0 2 5 5 0 0 0 -0.0697 0.0000 0.0000 0.0000 0.0000
 843662 3 0 0 2 5 5 0 1 0 -0.0522 0.0000 0.0000 0.0000 0.0000
 843663 3 0 0 2 5 5 0 2 0 -0.0513 0.0000 0.0000 0.0000 0.0000
 843664 3 0 0 2 5 5 0 3 0 -0.0509 0.0000 0.0000 0.0000 0.0000
 843665 3 0 0 2 5 5 0 4 0 -0.0507 0.0000 0.0000 0.0000 0.0000
 843666 3 0 0 2 5 5 0 5 0 -0.0506 0.0000 0.0000 0.0000 0.0000
 843667 3 0 0 2 5 5 1 0 0 -0.0557 0.0000 0.0000 0.0000 0.0000
 843668 3 0 0 2 5 5 1 1 0 -0.0519 0.0000 0.0000 0.0000 0.0000
 843669 3 0 0 2 5 5 1 2 0 -0.0511 0.0000 0.0000 0.0000 0.0000
 843670 3 0 0 2 5 5 1 3 0 -0.0508 0.0000 0.0000 0.0000 0.0000
 843671 3 0 0 2 5 5 1 4 0 -0.0506 0.0000 0.0000 0.0000 0.0000
 843672 3 0 0 2 5 5 1 5 0 -0.0505 0.0000 0.0000 0.0000 0.0000
 843673 3 0 0 2 5 5 2 0 0 -0.0542 0.0000 0.0000 0.0000 0.0000
 843674 3 0 0 2 5 5 2 1 0 -0.0516 0.0000 0.0000 0.0000 0.0000
 843675 3 0 0 2 5 5 2 2 0 -0.0510 0.0000 0.0000 0.0000 0.0000
 843676 3 0 0 2 5 5 2 3 0 -0.0507 0.0000 0.0000 0.0000 0.0000
 843677 3 0 0 2 5 5 2 4 0 -0.0505 0.0000 0.0000 0.0000 0.0000
 843678 3 0 0 2 5 5 2 5 0 -0.0504 0.0000 0.0000 0.0000 0.0000
 843679 3 0 0 2 5 5 3 0 0 -0.0532 0.0000 0.0000 0.0000 0.0000
 843680 3 0 0 2 5 5 3 1 0 -0.0513 0.0000 0.0000 0.0000 0.0000
 843681 3 0 0 2 5 5 3 2 0 -0.0508 0.0000 0.0000 0.0000 0.0000
 843682 3 0 0 2 5 5 3 3 0 -0.0506 0.0000 0.0000 0.0000 0.0000
 843683 3 0 0 2 5 5 3 4 0 -0.0505 0.0000 0.0000 0.0000 0.0000
 843684 3 0 0 2 5 5 3 5 0 -0.0504 0.0000 0.0000 0.0000 0.0000
 843685 3 0 0 2 5 5 4 0 0 -0.0525 0.0000 0.0000 0.0000 0.0000
 843686 3 0 0 2 5 5 4 1 0 -0.0511 0.0000 0.0000 0.0000 0.0000
 843687 3 0 0 2 5 5 4 2 0 -0.0507 0.0000 0.0000 0.0000 0.0000
 843688 3 0 0 2 5 5 4 3 0 -0.0505 0.0000 0.0000 0.0000 0.0000
 843689 3 0 0 2 5 5 4 4 0 -0.0504 0.0000 0.0000 0.0000 0.0000
 843690 3 0 0 2 5 5 4 5 0 -0.0503 0.0000 0.0000 0.0000 0.0000
 843691 3 0 0 2 5 5 5 0 0 -0.0519 0.0000 0.0000 0.0000 0.0000
 843692 3 0 0 2 5 5 5 1 0 -0.0509 0.0000 0.0000 0.0000 0.0000
 843693 3 0 0 2 5 5 5 2 0 -0.0506 0.0000 0.0000 0.0000 0.0000
 843694 3 0 0 2 5 5 5 3 0 -0.0504 0.0000 0.0000 0.0000 0.0000
 843695 3 0 0 2 5 5 5 4 0 -0.0503 0.0000 0.0000 0.0000 0.0000
 843696 3 0 0 2 5 5 5 5 0 -0.0503 0.0000 0.0000 0.0000 0.0000
 843697 3 0 0 3 0 0 0 0 0 -0.0706 0.0000 0.0000 0.0000 0.0000
 843698 3 0 0 3 0 0 0 1 0 -0.0527 0.0000 0.0000 0.0000 0.0000
 843699 3 0 0 3 0 0 0 2 0 -0.0516 0.0000 0.0000 0.0000 0.0000
 843700 3 0 0 3 0 0 0 3 0 -0.0512 0.0000 0.0000 0.0000 0.0000
 843701 3 0 0 3 0 0 0 4 0 -0.0509 0.0000 0.0000 0.0000 0.0000
 843702 3 0 0 3 0 0 0 5 0 -0.0507 0.0000 0.0000 0.0000 0.0000
 843703 3 0 0 3 0 0 1 0 0 -0.0564 0.0000 0.0000 0.0000 0.0000
 843704 3 0 0 3 0 0 1 1 0 -0.0524 0.0000 0.0000 0.0000 0.0000
 843705 3 0 0 3 0 0 1 2 0 -0.0515 0.0000 0.0000 0.0000 0.0000
 843706 3 0 0 3 0 0 1 3 0 -0.0511 0.0000 0.0000 0.0000 0.0000
 843707 3 0 0 3 0 0 1 4 0 -0.0508 0.0000 0.0000 0.0000 0.0000
 843708 3 0 0 3 0 0 1 5 0 -0.0507 0.0000 0.0000 0.0000 0.0000
 843709 3 0 0 3 0 0 2 0 0 -0.0549 0.0000 0.0000 0.0000 0.0000
 843710 3 0 0 3 0 0 2 1 0 -0.0521 0.0000 0.0000 0.0000 0.0000
 843711 3 0 0 3 0 0 2 2 0 -0.0513 0.0000 0.0000 0.0000 0.0000
 843712 3 0 0 3 0 0 2 3 0 -0.0510 0.0000 0.0000 0.0000 0.0000
 843713 3 0 0 3 0 0 2 4 0 -0.0507 0.0000 0.0000 0.0000 0.0000
 843714 3 0 0 3 0 0 2 5 0 -0.0506 0.0000 0.0000 0.0000 0.0000
 843715 3 0 0 3 0 0 3 0 0 -0.0539 0.0000 0.0000 0.0000 0.0000
 843716 3 0 0 3 0 0 3 1 0 -0.0518 0.0000 0.0000 0.0000 0.0000
 843717 3 0 0 3 0 0 3 2 0 -0.0512 0.0000 0.0000 0.0000 0.0000
 843718 3 0 0 3 0 0 3 3 0 -0.0508 0.0000 0.0000 0.0000 0.0000
 843719 3 0 0 3 0 0 3 4 0 -0.0507 0.0000 0.0000 0.0000 0.0000
 843720 3 0 0 3 0 0 3 5 0 -0.0505 0.0000 0.0000 0.0000 0.0000
 843721 3 0 0 3 0 0 4 0 0 -0.0532 0.0000 0.0000 0.0000 0.0000
 843722 3 0 0 3 0 0 4 1 0 -0.0516 0.0000 0.0000 0.0000 0.0000
 843723 3 0 0 3 0 0 4 2 0 -0.0510 0.0000 0.0000 0.0000 0.0000
 843724 3 0 0 3 0 0 4 3 0 -0.0507 0.0000 0.0000 0.0000 0.0000
 843725 3 0 0 3 0 0 4 4 0 -0.0506 0.0000 0.0000 0.0000 0.0000
 843726 3 0 0 3 0 0 4 5 0 -0.0505 0.0000 0.0000 0.0000 0.0000
 843727 3 0 0 3 0 0 5 0 0 -0.0527 0.0000 0.0000 0.0000 0.0000
 843728 3 0 0 3 0 0 5 1 0 -0.0513 0.0000 0.0000 0.0000 0.0000
 843729 3 0 0 3 0 0 5 2 0 -0.0509 0.0000 0.0000 0.0000 0.0000
 843730 3 0 0 3 0 0 5 3 0 -0.0507 0.0000 0.0000 0.0000 0.0000
 843731 3 0 0 3 0 0 5 4 0 -0.0505 0.0000 0.0000 0.0000 0.0000
 843732 3 0 0 3 0 0 5 5 0 -0.0504 0.0000 0.0000 0.0000 0.0000
 843733 3 0 0 3 0 1 0 0 0 -0.0706 0.0000 0.0000 0.0000 0.0000
 843734 3 0 0 3 0 1 0 1 0 -0.0528 0.0000 0.0000 0.0000 0.0000
 843735 3 0 0 3 0 1 0 2 0 -0.0517 0.0000 0.0000 0.0000 0.0000
 843736 3 0 0 3 0 1 0 3 0 -0.0512 0.0000 0.0000 0.0000 0.0000
 843737 3 0 0 3 0 1 0 4 0 -0.0509 0.0000 0.0000 0.0000 0.0000
 843738 3 0 0 3 0 1 0 5 0 -0.0508 0.0000 0.0000 0.0000 0.0000
 843739 3 0 0 3 0 1 1 0 0 -0.0565 0.0000 0.0000 0.0000 0.0000
 843740 3 0 0 3 0 1 1 1 0 -0.0524 0.0000 0.0000 0.0000 0.0000
 843741 3 0 0 3 0 1 1 2 0 -0.0515 0.0000 0.0000 0.0000 0.0000
 843742 3 0 0 3 0 1 1 3 0 -0.0511 0.0000 0.0000 0.0000 0.0000
 843743 3 0 0 3 0 1 1 4 0 -0.0509 0.0000 0.0000 0.0000 0.0000
 843744 3 0 0 3 0 1 1 5 0 -0.0507 0.0000 0.0000 0.0000 0.0000
 843745 3 0 0 3 0 1 2 0 0 -0.0549 0.0000 0.0000 0.0000 0.0000
 843746 3 0 0 3 0 1 2 1 0 -0.0521 0.0000 0.0000 0.0000 0.0000
 843747 3 0 0 3 0 1 2 2 0 -0.0514 0.0000 0.0000 0.0000 0.0000
 843748 3 0 0 3 0 1 2 3 0 -0.0510 0.0000 0.0000 0.0000 0.0000
 843749 3 0 0 3 0 1 2 4 0 -0.0508 0.0000 0.0000 0.0000 0.0000
 843750 3 0 0 3 0 1 2 5 0 -0.0506 0.0000 0.0000 0.0000 0.0000
 843751 3 0 0 3 0 1 3 0 0 -0.0540 0.0000 0.0000 0.0000 0.0000
 843752 3 0 0 3 0 1 3 1 0 -0.0519 0.0000 0.0000 0.0000 0.0000
 843753 3 0 0 3 0 1 3 2 0 -0.0512 0.0000 0.0000 0.0000 0.0000
 843754 3 0 0 3 0 1 3 3 0 -0.0509 0.0000 0.0000 0.0000 0.0000
 843755 3 0 0 3 0 1 3 4 0 -0.0507 0.0000 0.0000 0.0000 0.0000
 843756 3 0 0 3 0 1 3 5 0 -0.0506 0.0000 0.0000 0.0000 0.0000
 843757 3 0 0 3 0 1 4 0 0 -0.0533 0.0000 0.0000 0.0000 0.0000
 843758 3 0 0 3 0 1 4 1 0 -0.0516 0.0000 0.0000 0.0000 0.0000
 843759 3 0 0 3 0 1 4 2 0 -0.0511 0.0000 0.0000 0.0000 0.0000
 843760 3 0 0 3 0 1 4 3 0 -0.0508 0.0000 0.0000 0.0000 0.0000
 843761 3 0 0 3 0 1 4 4 0 -0.0506 0.0000 0.0000 0.0000 0.0000
 843762 3 0 0 3 0 1 4 5 0 -0.0505 0.0000 0.0000 0.0000 0.0000
 843763 3 0 0 3 0 1 5 0 0 -0.0527 0.0000 0.0000 0.0000 0.0000
 843764 3 0 0 3 0 1 5 1 0 -0.0514 0.0000 0.0000 0.0000 0.0000
 843765 3 0 0 3 0 1 5 2 0 -0.0509 0.0000 0.0000 0.0000 0.0000
 843766 3 0 0 3 0 1 5 3 0 -0.0507 0.0000 0.0000 0.0000 0.0000
 843767 3 0 0 3 0 1 5 4 0 -0.0505 0.0000 0.0000 0.0000 0.0000
 843768 3 0 0 3 0 1 5 5 0 -0.0505 0.0000 0.0000 0.0000 0.0000
 843769 3 0 0 3 0 2 0 0 0 -0.0706 0.0000 0.0000 0.0000 0.0000
 843770 3 0 0 3 0 2 0 1 0 -0.0528 0.0000 0.0000 0.0000 0.0000
 843771 3 0 0 3 0 2 0 2 0 -0.0517 0.0000 0.0000 0.0000 0.0000
 843772 3 0 0 3 0 2 0 3 0 -0.0512 0.0000 0.0000 0.0000 0.0000
 843773 3 0 0 3 0 2 0 4 0 -0.0510 0.0000 0.0000 0.0000 0.0000
 843774 3 0 0 3 0 2 0 5 0 -0.0508 0.0000 0.0000 0.0000 0.0000
 843775 3 0 0 3 0 2 1 0 0 -0.0565 0.0000 0.0000 0.0000 0.0000
 843776 3 0 0 3 0 2 1 1 0 -0.0525 0.0000 0.0000 0.0000 0.0000
 843777 3 0 0 3 0 2 1 2 0 -0.0516 0.0000 0.0000 0.0000 0.0000
 843778 3 0 0 3 0 2 1 3 0 -0.0511 0.0000 0.0000 0.0000 0.0000
 843779 3 0 0 3 0 2 1 4 0 -0.0509 0.0000 0.0000 0.0000 0.0000
 843780 3 0 0 3 0 2 1 5 0 -0.0507 0.0000 0.0000 0.0000 0.0000
 843781 3 0 0 3 0 2 2 0 0 -0.0550 0.0000 0.0000 0.0000 0.0000
 843782 3 0 0 3 0 2 2 1 0 -0.0522 0.0000 0.0000 0.0000 0.0000
 843783 3 0 0 3 0 2 2 2 0 -0.0514 0.0000 0.0000 0.0000 0.0000
 843784 3 0 0 3 0 2 2 3 0 -0.0510 0.0000 0.0000 0.0000 0.0000
 843785 3 0 0 3 0 2 2 4 0 -0.0508 0.0000 0.0000 0.0000 0.0000
 843786 3 0 0 3 0 2 2 5 0 -0.0507 0.0000 0.0000 0.0000 0.0000
 843787 3 0 0 3 0 2 3 0 0 -0.0540 0.0000 0.0000 0.0000 0.0000
 843788 3 0 0 3 0 2 3 1 0 -0.0519 0.0000 0.0000 0.0000 0.0000
 843789 3 0 0 3 0 2 3 2 0 -0.0512 0.0000 0.0000 0.0000 0.0000
 843790 3 0 0 3 0 2 3 3 0 -0.0509 0.0000 0.0000 0.0000 0.0000
 843791 3 0 0 3 0 2 3 4 0 -0.0507 0.0000 0.0000 0.0000 0.0000
 843792 3 0 0 3 0 2 3 5 0 -0.0506 0.0000 0.0000 0.0000 0.0000
 843793 3 0 0 3 0 2 4 0 0 -0.0533 0.0000 0.0000 0.0000 0.0000
 843794 3 0 0 3 0 2 4 1 0 -0.0517 0.0000 0.0000 0.0000 0.0000
 843795 3 0 0 3 0 2 4 2 0 -0.0511 0.0000 0.0000 0.0000 0.0000
 843796 3 0 0 3 0 2 4 3 0 -0.0508 0.0000 0.0000 0.0000 0.0000
 843797 3 0 0 3 0 2 4 4 0 -0.0507 0.0000 0.0000 0.0000 0.0000
 843798 3 0 0 3 0 2 4 5 0 -0.0505 0.0000 0.0000 0.0000 0.0000
 843799 3 0 0 3 0 2 5 0 0 -0.0528 0.0000 0.0000 0.0000 0.0000
 843800 3 0 0 3 0 2 5 1 0 -0.0515 0.0000 0.0000 0.0000 0.0000
 843801 3 0 0 3 0 2 5 2 0 -0.0510 0.0000 0.0000 0.0000 0.0000
 843802 3 0 0 3 0 2 5 3 0 -0.0507 0.0000 0.0000 0.0000 0.0000
 843803 3 0 0 3 0 2 5 4 0 -0.0506 0.0000 0.0000 0.0000 0.0000
 843804 3 0 0 3 0 2 5 5 0 -0.0505 0.0000 0.0000 0.0000 0.0000
 843805 3 0 0 3 0 3 0 0 0 -0.0707 0.0000 0.0000 0.0000 0.0000
 843806 3 0 0 3 0 3 0 1 0 -0.0529 0.0000 0.0000 0.0000 0.0000
 843807 3 0 0 3 0 3 0 2 0 -0.0518 0.0000 0.0000 0.0000 0.0000
 843808 3 0 0 3 0 3 0 3 0 -0.0513 0.0000 0.0000 0.0000 0.0000
 843809 3 0 0 3 0 3 0 4 0 -0.0510 0.0000 0.0000 0.0000 0.0000
 843810 3 0 0 3 0 3 0 5 0 -0.0508 0.0000 0.0000 0.0000 0.0000
 843811 3 0 0 3 0 3 1 0 0 -0.0565 0.0000 0.0000 0.0000 0.0000
 843812 3 0 0 3 0 3 1 1 0 -0.0525 0.0000 0.0000 0.0000 0.0000
 843813 3 0 0 3 0 3 1 2 0 -0.0516 0.0000 0.0000 0.0000 0.0000
 843814 3 0 0 3 0 3 1 3 0 -0.0512 0.0000 0.0000 0.0000 0.0000
 843815 3 0 0 3 0 3 1 4 0 -0.0509 0.0000 0.0000 0.0000 0.0000
 843816 3 0 0 3 0 3 1 5 0 -0.0508 0.0000 0.0000 0.0000 0.0000
 843817 3 0 0 3 0 3 2 0 0 -0.0550 0.0000 0.0000 0.0000 0.0000
 843818 3 0 0 3 0 3 2 1 0 -0.0522 0.0000 0.0000 0.0000 0.0000
 843819 3 0 0 3 0 3 2 2 0 -0.0514 0.0000 0.0000 0.0000 0.0000
 843820 3 0 0 3 0 3 2 3 0 -0.0511 0.0000 0.0000 0.0000 0.0000
 843821 3 0 0 3 0 3 2 4 0 -0.0508 0.0000 0.0000 0.0000 0.0000
 843822 3 0 0 3 0 3 2 5 0 -0.0507 0.0000 0.0000 0.0000 0.0000
 843823 3 0 0 3 0 3 3 0 0 -0.0541 0.0000 0.0000 0.0000 0.0000
 843824 3 0 0 3 0 3 3 1 0 -0.0520 0.0000 0.0000 0.0000 0.0000
 843825 3 0 0 3 0 3 3 2 0 -0.0513 0.0000 0.0000 0.0000 0.0000
 843826 3 0 0 3 0 3 3 3 0 -0.0510 0.0000 0.0000 0.0000 0.0000
 843827 3 0 0 3 0 3 3 4 0 -0.0508 0.0000 0.0000 0.0000 0.0000
 843828 3 0 0 3 0 3 3 5 0 -0.0506 0.0000 0.0000 0.0000 0.0000
 843829 3 0 0 3 0 3 4 0 0 -0.0534 0.0000 0.0000 0.0000 0.0000
 843830 3 0 0 3 0 3 4 1 0 -0.0517 0.0000 0.0000 0.0000 0.0000
 843831 3 0 0 3 0 3 4 2 0 -0.0511 0.0000 0.0000 0.0000 0.0000
 843832 3 0 0 3 0 3 4 3 0 -0.0509 0.0000 0.0000 0.0000 0.0000
 843833 3 0 0 3 0 3 4 4 0 -0.0507 0.0000 0.0000 0.0000 0.0000
 843834 3 0 0 3 0 3 4 5 0 -0.0506 0.0000 0.0000 0.0000 0.0000
 843835 3 0 0 3 0 3 5 0 0 -0.0529 0.0000 0.0000 0.0000 0.0000
 843836 3 0 0 3 0 3 5 1 0 -0.0515 0.0000 0.0000 0.0000 0.0000
 843837 3 0 0 3 0 3 5 2 0 -0.0510 0.0000 0.0000 0.0000 0.0000
 843838 3 0 0 3 0 3 5 3 0 -0.0508 0.0000 0.0000 0.0000 0.0000
 843839 3 0 0 3 0 3 5 4 0 -0.0506 0.0000 0.0000 0.0000 0.0000
 843840 3 0 0 3 0 3 5 5 0 -0.0505 0.0000 0.0000 0.0000 0.0000
 843841 3 0 0 3 0 4 0 0 0 -0.0707 0.0000 0.0000 0.0000 0.0000
 843842 3 0 0 3 0 4 0 1 0 -0.0529 0.0000 0.0000 0.0000 0.0000
 843843 3 0 0 3 0 4 0 2 0 -0.0518 0.0000 0.0000 0.0000 0.0000
 843844 3 0 0 3 0 4 0 3 0 -0.0513 0.0000 0.0000 0.0000 0.0000
 843845 3 0 0 3 0 4 0 4 0 -0.0510 0.0000 0.0000 0.0000 0.0000
 843846 3 0 0 3 0 4 0 5 0 -0.0508 0.0000 0.0000 0.0000 0.0000
 843847 3 0 0 3 0 4 1 0 0 -0.0566 0.0000 0.0000 0.0000 0.0000
 843848 3 0 0 3 0 4 1 1 0 -0.0526 0.0000 0.0000 0.0000 0.0000
 843849 3 0 0 3 0 4 1 2 0 -0.0516 0.0000 0.0000 0.0000 0.0000
 843850 3 0 0 3 0 4 1 3 0 -0.0512 0.0000 0.0000 0.0000 0.0000
 843851 3 0 0 3 0 4 1 4 0 -0.0509 0.0000 0.0000 0.0000 0.0000
 843852 3 0 0 3 0 4 1 5 0 -0.0508 0.0000 0.0000 0.0000 0.0000
 843853 3 0 0 3 0 4 2 0 0 -0.0550 0.0000 0.0000 0.0000 0.0000
 843854 3 0 0 3 0 4 2 1 0 -0.0523 0.0000 0.0000 0.0000 0.0000
 843855 3 0 0 3 0 4 2 2 0 -0.0515 0.0000 0.0000 0.0000 0.0000
 843856 3 0 0 3 0 4 2 3 0 -0.0511 0.0000 0.0000 0.0000 0.0000
 843857 3 0 0 3 0 4 2 4 0 -0.0509 0.0000 0.0000 0.0000 0.0000
 843858 3 0 0 3 0 4 2 5 0 -0.0507 0.0000 0.0000 0.0000 0.0000
 843859 3 0 0 3 0 4 3 0 0 -0.0541 0.0000 0.0000 0.0000 0.0000
 843860 3 0 0 3 0 4 3 1 0 -0.0520 0.0000 0.0000 0.0000 0.0000
 843861 3 0 0 3 0 4 3 2 0 -0.0513 0.0000 0.0000 0.0000 0.0000
 843862 3 0 0 3 0 4 3 3 0 -0.0510 0.0000 0.0000 0.0000 0.0000
 843863 3 0 0 3 0 4 3 4 0 -0.0508 0.0000 0.0000 0.0000 0.0000
 843864 3 0 0 3 0 4 3 5 0 -0.0506 0.0000 0.0000 0.0000 0.0000
 843865 3 0 0 3 0 4 4 0 0 -0.0534 0.0000 0.0000 0.0000 0.0000
 843866 3 0 0 3 0 4 4 1 0 -0.0518 0.0000 0.0000 0.0000 0.0000
 843867 3 0 0 3 0 4 4 2 0 -0.0512 0.0000 0.0000 0.0000 0.0000
 843868 3 0 0 3 0 4 4 3 0 -0.0509 0.0000 0.0000 0.0000 0.0000
 843869 3 0 0 3 0 4 4 4 0 -0.0507 0.0000 0.0000 0.0000 0.0000
 843870 3 0 0 3 0 4 4 5 0 -0.0506 0.0000 0.0000 0.0000 0.0000
 843871 3 0 0 3 0 4 5 0 0 -0.0529 0.0000 0.0000 0.0000 0.0000
 843872 3 0 0 3 0 4 5 1 0 -0.0516 0.0000 0.0000 0.0000 0.0000
 843873 3 0 0 3 0 4 5 2 0 -0.0511 0.0000 0.0000 0.0000 0.0000
 843874 3 0 0 3 0 4 5 3 0 -0.0508 0.0000 0.0000 0.0000 0.0000
 843875 3 0 0 3 0 4 5 4 0 -0.0506 0.0000 0.0000 0.0000 0.0000
 843876 3 0 0 3 0 4 5 5 0 -0.0505 0.0000 0.0000 0.0000 0.0000
 843877 3 0 0 3 0 5 0 0 0 -0.0707 0.0000 0.0000 0.0000 0.0000
 843878 3 0 0 3 0 5 0 1 0 -0.0529 0.0000 0.0000 0.0000 0.0000
 843879 3 0 0 3 0 5 0 2 0 -0.0518 0.0000 0.0000 0.0000 0.0000
 843880 3 0 0 3 0 5 0 3 0 -0.0513 0.0000 0.0000 0.0000 0.0000
 843881 3 0 0 3 0 5 0 4 0 -0.0510 0.0000 0.0000 0.0000 0.0000
 843882 3 0 0 3 0 5 0 5 0 -0.0509 0.0000 0.0000 0.0000 0.0000
 843883 3 0 0 3 0 5 1 0 0 -0.0566 0.0000 0.0000 0.0000 0.0000
 843884 3 0 0 3 0 5 1 1 0 -0.0526 0.0000 0.0000 0.0000 0.0000
 843885 3 0 0 3 0 5 1 2 0 -0.0517 0.0000 0.0000 0.0000 0.0000
 843886 3 0 0 3 0 5 1 3 0 -0.0512 0.0000 0.0000 0.0000 0.0000
 843887 3 0 0 3 0 5 1 4 0 -0.0510 0.0000 0.0000 0.0000 0.0000
 843888 3 0 0 3 0 5 1 5 0 -0.0508 0.0000 0.0000 0.0000 0.0000
 843889 3 0 0 3 0 5 2 0 0 -0.0551 0.0000 0.0000 0.0000 0.0000
 843890 3 0 0 3 0 5 2 1 0 -0.0523 0.0000 0.0000 0.0000 0.0000
 843891 3 0 0 3 0 5 2 2 0 -0.0515 0.0000 0.0000 0.0000 0.0000
 843892 3 0 0 3 0 5 2 3 0 -0.0511 0.0000 0.0000 0.0000 0.0000
 843893 3 0 0 3 0 5 2 4 0 -0.0509 0.0000 0.0000 0.0000 0.0000
 843894 3 0 0 3 0 5 2 5 0 -0.0507 0.0000 0.0000 0.0000 0.0000
 843895 3 0 0 3 0 5 3 0 0 -0.0542 0.0000 0.0000 0.0000 0.0000
 843896 3 0 0 3 0 5 3 1 0 -0.0521 0.0000 0.0000 0.0000 0.0000
 843897 3 0 0 3 0 5 3 2 0 -0.0514 0.0000 0.0000 0.0000 0.0000
 843898 3 0 0 3 0 5 3 3 0 -0.0510 0.0000 0.0000 0.0000 0.0000
 843899 3 0 0 3 0 5 3 4 0 -0.0508 0.0000 0.0000 0.0000 0.0000
 843900 3 0 0 3 0 5 3 5 0 -0.0507 0.0000 0.0000 0.0000 0.0000
 843901 3 0 0 3 0 5 4 0 0 -0.0535 0.0000 0.0000 0.0000 0.0000
 843902 3 0 0 3 0 5 4 1 0 -0.0518 0.0000 0.0000 0.0000 0.0000
 843903 3 0 0 3 0 5 4 2 0 -0.0512 0.0000 0.0000 0.0000 0.0000
 843904 3 0 0 3 0 5 4 3 0 -0.0509 0.0000 0.0000 0.0000 0.0000
 843905 3 0 0 3 0 5 4 4 0 -0.0507 0.0000 0.0000 0.0000 0.0000
 843906 3 0 0 3 0 5 4 5 0 -0.0506 0.0000 0.0000 0.0000 0.0000
 843907 3 0 0 3 0 5 5 0 0 -0.0530 0.0000 0.0000 0.0000 0.0000
 843908 3 0 0 3 0 5 5 1 0 -0.0516 0.0000 0.0000 0.0000 0.0000
 843909 3 0 0 3 0 5 5 2 0 -0.0511 0.0000 0.0000 0.0000 0.0000
 843910 3 0 0 3 0 5 5 3 0 -0.0508 0.0000 0.0000 0.0000 0.0000
 843911 3 0 0 3 0 5 5 4 0 -0.0507 0.0000 0.0000 0.0000 0.0000
 843912 3 0 0 3 0 5 5 5 0 -0.0506 0.0000 0.0000 0.0000 0.0000
 843913 3 0 0 3 1 0 0 0 0 -0.0706 0.0000 0.0000 0.0000 0.0000
 843914 3 0 0 3 1 0 0 1 0 -0.0527 0.0000 0.0000 0.0000 0.0000
 843915 3 0 0 3 1 0 0 2 0 -0.0516 0.0000 0.0000 0.0000 0.0000
 843916 3 0 0 3 1 0 0 3 0 -0.0512 0.0000 0.0000 0.0000 0.0000
 843917 3 0 0 3 1 0 0 4 0 -0.0509 0.0000 0.0000 0.0000 0.0000
 843918 3 0 0 3 1 0 0 5 0 -0.0507 0.0000 0.0000 0.0000 0.0000
 843919 3 0 0 3 1 0 1 0 0 -0.0564 0.0000 0.0000 0.0000 0.0000
 843920 3 0 0 3 1 0 1 1 0 -0.0524 0.0000 0.0000 0.0000 0.0000
 843921 3 0 0 3 1 0 1 2 0 -0.0515 0.0000 0.0000 0.0000 0.0000
 843922 3 0 0 3 1 0 1 3 0 -0.0511 0.0000 0.0000 0.0000 0.0000
 843923 3 0 0 3 1 0 1 4 0 -0.0508 0.0000 0.0000 0.0000 0.0000
 843924 3 0 0 3 1 0 1 5 0 -0.0507 0.0000 0.0000 0.0000 0.0000
 843925 3 0 0 3 1 0 2 0 0 -0.0549 0.0000 0.0000 0.0000 0.0000
 843926 3 0 0 3 1 0 2 1 0 -0.0521 0.0000 0.0000 0.0000 0.0000
 843927 3 0 0 3 1 0 2 2 0 -0.0513 0.0000 0.0000 0.0000 0.0000
 843928 3 0 0 3 1 0 2 3 0 -0.0510 0.0000 0.0000 0.0000 0.0000
 843929 3 0 0 3 1 0 2 4 0 -0.0507 0.0000 0.0000 0.0000 0.0000
 843930 3 0 0 3 1 0 2 5 0 -0.0506 0.0000 0.0000 0.0000 0.0000
 843931 3 0 0 3 1 0 3 0 0 -0.0539 0.0000 0.0000 0.0000 0.0000
 843932 3 0 0 3 1 0 3 1 0 -0.0518 0.0000 0.0000 0.0000 0.0000
 843933 3 0 0 3 1 0 3 2 0 -0.0512 0.0000 0.0000 0.0000 0.0000
 843934 3 0 0 3 1 0 3 3 0 -0.0508 0.0000 0.0000 0.0000 0.0000
 843935 3 0 0 3 1 0 3 4 0 -0.0507 0.0000 0.0000 0.0000 0.0000
 843936 3 0 0 3 1 0 3 5 0 -0.0505 0.0000 0.0000 0.0000 0.0000
 843937 3 0 0 3 1 0 4 0 0 -0.0532 0.0000 0.0000 0.0000 0.0000
 843938 3 0 0 3 1 0 4 1 0 -0.0516 0.0000 0.0000 0.0000 0.0000
 843939 3 0 0 3 1 0 4 2 0 -0.0510 0.0000 0.0000 0.0000 0.0000
 843940 3 0 0 3 1 0 4 3 0 -0.0507 0.0000 0.0000 0.0000 0.0000
 843941 3 0 0 3 1 0 4 4 0 -0.0506 0.0000 0.0000 0.0000 0.0000
 843942 3 0 0 3 1 0 4 5 0 -0.0505 0.0000 0.0000 0.0000 0.0000
 843943 3 0 0 3 1 0 5 0 0 -0.0527 0.0000 0.0000 0.0000 0.0000
 843944 3 0 0 3 1 0 5 1 0 -0.0513 0.0000 0.0000 0.0000 0.0000
 843945 3 0 0 3 1 0 5 2 0 -0.0509 0.0000 0.0000 0.0000 0.0000
 843946 3 0 0 3 1 0 5 3 0 -0.0507 0.0000 0.0000 0.0000 0.0000
 843947 3 0 0 3 1 0 5 4 0 -0.0505 0.0000 0.0000 0.0000 0.0000
 843948 3 0 0 3 1 0 5 5 0 -0.0504 0.0000 0.0000 0.0000 0.0000
 843949 3 0 0 3 1 1 0 0 0 -0.0706 0.0000 0.0000 0.0000 0.0000
 843950 3 0 0 3 1 1 0 1 0 -0.0528 0.0000 0.0000 0.0000 0.0000
 843951 3 0 0 3 1 1 0 2 0 -0.0517 0.0000 0.0000 0.0000 0.0000
 843952 3 0 0 3 1 1 0 3 0 -0.0512 0.0000 0.0000 0.0000 0.0000
 843953 3 0 0 3 1 1 0 4 0 -0.0509 0.0000 0.0000 0.0000 0.0000
 843954 3 0 0 3 1 1 0 5 0 -0.0508 0.0000 0.0000 0.0000 0.0000
 843955 3 0 0 3 1 1 1 0 0 -0.0565 0.0000 0.0000 0.0000 0.0000
 843956 3 0 0 3 1 1 1 1 0 -0.0524 0.0000 0.0000 0.0000 0.0000
 843957 3 0 0 3 1 1 1 2 0 -0.0515 0.0000 0.0000 0.0000 0.0000
 843958 3 0 0 3 1 1 1 3 0 -0.0511 0.0000 0.0000 0.0000 0.0000
 843959 3 0 0 3 1 1 1 4 0 -0.0509 0.0000 0.0000 0.0000 0.0000
 843960 3 0 0 3 1 1 1 5 0 -0.0507 0.0000 0.0000 0.0000 0.0000
 843961 3 0 0 3 1 1 2 0 0 -0.0549 0.0000 0.0000 0.0000 0.0000
 843962 3 0 0 3 1 1 2 1 0 -0.0521 0.0000 0.0000 0.0000 0.0000
 843963 3 0 0 3 1 1 2 2 0 -0.0514 0.0000 0.0000 0.0000 0.0000
 843964 3 0 0 3 1 1 2 3 0 -0.0510 0.0000 0.0000 0.0000 0.0000
 843965 3 0 0 3 1 1 2 4 0 -0.0508 0.0000 0.0000 0.0000 0.0000
 843966 3 0 0 3 1 1 2 5 0 -0.0506 0.0000 0.0000 0.0000 0.0000
 843967 3 0 0 3 1 1 3 0 0 -0.0540 0.0000 0.0000 0.0000 0.0000
 843968 3 0 0 3 1 1 3 1 0 -0.0519 0.0000 0.0000 0.0000 0.0000
 843969 3 0 0 3 1 1 3 2 0 -0.0512 0.0000 0.0000 0.0000 0.0000
 843970 3 0 0 3 1 1 3 3 0 -0.0509 0.0000 0.0000 0.0000 0.0000
 843971 3 0 0 3 1 1 3 4 0 -0.0507 0.0000 0.0000 0.0000 0.0000
 843972 3 0 0 3 1 1 3 5 0 -0.0506 0.0000 0.0000 0.0000 0.0000
 843973 3 0 0 3 1 1 4 0 0 -0.0533 0.0000 0.0000 0.0000 0.0000
 843974 3 0 0 3 1 1 4 1 0 -0.0516 0.0000 0.0000 0.0000 0.0000
 843975 3 0 0 3 1 1 4 2 0 -0.0511 0.0000 0.0000 0.0000 0.0000
 843976 3 0 0 3 1 1 4 3 0 -0.0508 0.0000 0.0000 0.0000 0.0000
 843977 3 0 0 3 1 1 4 4 0 -0.0506 0.0000 0.0000 0.0000 0.0000
 843978 3 0 0 3 1 1 4 5 0 -0.0505 0.0000 0.0000 0.0000 0.0000
 843979 3 0 0 3 1 1 5 0 0 -0.0527 0.0000 0.0000 0.0000 0.0000
 843980 3 0 0 3 1 1 5 1 0 -0.0514 0.0000 0.0000 0.0000 0.0000
 843981 3 0 0 3 1 1 5 2 0 -0.0509 0.0000 0.0000 0.0000 0.0000
 843982 3 0 0 3 1 1 5 3 0 -0.0507 0.0000 0.0000 0.0000 0.0000
 843983 3 0 0 3 1 1 5 4 0 -0.0505 0.0000 0.0000 0.0000 0.0000
 843984 3 0 0 3 1 1 5 5 0 -0.0505 0.0000 0.0000 0.0000 0.0000
 843985 3 0 0 3 1 2 0 0 0 -0.0706 0.0000 0.0000 0.0000 0.0000
 843986 3 0 0 3 1 2 0 1 0 -0.0528 0.0000 0.0000 0.0000 0.0000
 843987 3 0 0 3 1 2 0 2 0 -0.0517 0.0000 0.0000 0.0000 0.0000
 843988 3 0 0 3 1 2 0 3 0 -0.0512 0.0000 0.0000 0.0000 0.0000
 843989 3 0 0 3 1 2 0 4 0 -0.0510 0.0000 0.0000 0.0000 0.0000
 843990 3 0 0 3 1 2 0 5 0 -0.0508 0.0000 0.0000 0.0000 0.0000
 843991 3 0 0 3 1 2 1 0 0 -0.0565 0.0000 0.0000 0.0000 0.0000
 843992 3 0 0 3 1 2 1 1 0 -0.0525 0.0000 0.0000 0.0000 0.0000
 843993 3 0 0 3 1 2 1 2 0 -0.0516 0.0000 0.0000 0.0000 0.0000
 843994 3 0 0 3 1 2 1 3 0 -0.0511 0.0000 0.0000 0.0000 0.0000
 843995 3 0 0 3 1 2 1 4 0 -0.0509 0.0000 0.0000 0.0000 0.0000
 843996 3 0 0 3 1 2 1 5 0 -0.0507 0.0000 0.0000 0.0000 0.0000
 843997 3 0 0 3 1 2 2 0 0 -0.0550 0.0000 0.0000 0.0000 0.0000
 843998 3 0 0 3 1 2 2 1 0 -0.0522 0.0000 0.0000 0.0000 0.0000
 843999 3 0 0 3 1 2 2 2 0 -0.0514 0.0000 0.0000 0.0000 0.0000
 844000 3 0 0 3 1 2 2 3 0 -0.0510 0.0000 0.0000 0.0000 0.0000
 844001 3 0 0 3 1 2 2 4 0 -0.0508 0.0000 0.0000 0.0000 0.0000
 844002 3 0 0 3 1 2 2 5 0 -0.0507 0.0000 0.0000 0.0000 0.0000
 844003 3 0 0 3 1 2 3 0 0 -0.0540 0.0000 0.0000 0.0000 0.0000
 844004 3 0 0 3 1 2 3 1 0 -0.0519 0.0000 0.0000 0.0000 0.0000
 844005 3 0 0 3 1 2 3 2 0 -0.0512 0.0000 0.0000 0.0000 0.0000
 844006 3 0 0 3 1 2 3 3 0 -0.0509 0.0000 0.0000 0.0000 0.0000
 844007 3 0 0 3 1 2 3 4 0 -0.0507 0.0000 0.0000 0.0000 0.0000
 844008 3 0 0 3 1 2 3 5 0 -0.0506 0.0000 0.0000 0.0000 0.0000
 844009 3 0 0 3 1 2 4 0 0 -0.0533 0.0000 0.0000 0.0000 0.0000
 844010 3 0 0 3 1 2 4 1 0 -0.0517 0.0000 0.0000 0.0000 0.0000
 844011 3 0 0 3 1 2 4 2 0 -0.0511 0.0000 0.0000 0.0000 0.0000
 844012 3 0 0 3 1 2 4 3 0 -0.0508 0.0000 0.0000 0.0000 0.0000
 844013 3 0 0 3 1 2 4 4 0 -0.0507 0.0000 0.0000 0.0000 0.0000
 844014 3 0 0 3 1 2 4 5 0 -0.0505 0.0000 0.0000 0.0000 0.0000
 844015 3 0 0 3 1 2 5 0 0 -0.0528 0.0000 0.0000 0.0000 0.0000
 844016 3 0 0 3 1 2 5 1 0 -0.0515 0.0000 0.0000 0.0000 0.0000
 844017 3 0 0 3 1 2 5 2 0 -0.0510 0.0000 0.0000 0.0000 0.0000
 844018 3 0 0 3 1 2 5 3 0 -0.0507 0.0000 0.0000 0.0000 0.0000
 844019 3 0 0 3 1 2 5 4 0 -0.0506 0.0000 0.0000 0.0000 0.0000
 844020 3 0 0 3 1 2 5 5 0 -0.0505 0.0000 0.0000 0.0000 0.0000
 844021 3 0 0 3 1 3 0 0 0 -0.0707 0.0000 0.0000 0.0000 0.0000
 844022 3 0 0 3 1 3 0 1 0 -0.0529 0.0000 0.0000 0.0000 0.0000
 844023 3 0 0 3 1 3 0 2 0 -0.0518 0.0000 0.0000 0.0000 0.0000
 844024 3 0 0 3 1 3 0 3 0 -0.0513 0.0000 0.0000 0.0000 0.0000
 844025 3 0 0 3 1 3 0 4 0 -0.0510 0.0000 0.0000 0.0000 0.0000
 844026 3 0 0 3 1 3 0 5 0 -0.0508 0.0000 0.0000 0.0000 0.0000
 844027 3 0 0 3 1 3 1 0 0 -0.0565 0.0000 0.0000 0.0000 0.0000
 844028 3 0 0 3 1 3 1 1 0 -0.0525 0.0000 0.0000 0.0000 0.0000
 844029 3 0 0 3 1 3 1 2 0 -0.0516 0.0000 0.0000 0.0000 0.0000
 844030 3 0 0 3 1 3 1 3 0 -0.0512 0.0000 0.0000 0.0000 0.0000
 844031 3 0 0 3 1 3 1 4 0 -0.0509 0.0000 0.0000 0.0000 0.0000
 844032 3 0 0 3 1 3 1 5 0 -0.0508 0.0000 0.0000 0.0000 0.0000
 844033 3 0 0 3 1 3 2 0 0 -0.0550 0.0000 0.0000 0.0000 0.0000
 844034 3 0 0 3 1 3 2 1 0 -0.0522 0.0000 0.0000 0.0000 0.0000
 844035 3 0 0 3 1 3 2 2 0 -0.0514 0.0000 0.0000 0.0000 0.0000
 844036 3 0 0 3 1 3 2 3 0 -0.0511 0.0000 0.0000 0.0000 0.0000
 844037 3 0 0 3 1 3 2 4 0 -0.0508 0.0000 0.0000 0.0000 0.0000
 844038 3 0 0 3 1 3 2 5 0 -0.0507 0.0000 0.0000 0.0000 0.0000
 844039 3 0 0 3 1 3 3 0 0 -0.0541 0.0000 0.0000 0.0000 0.0000
 844040 3 0 0 3 1 3 3 1 0 -0.0520 0.0000 0.0000 0.0000 0.0000
 844041 3 0 0 3 1 3 3 2 0 -0.0513 0.0000 0.0000 0.0000 0.0000
 844042 3 0 0 3 1 3 3 3 0 -0.0510 0.0000 0.0000 0.0000 0.0000
 844043 3 0 0 3 1 3 3 4 0 -0.0508 0.0000 0.0000 0.0000 0.0000
 844044 3 0 0 3 1 3 3 5 0 -0.0506 0.0000 0.0000 0.0000 0.0000
 844045 3 0 0 3 1 3 4 0 0 -0.0534 0.0000 0.0000 0.0000 0.0000
 844046 3 0 0 3 1 3 4 1 0 -0.0517 0.0000 0.0000 0.0000 0.0000
 844047 3 0 0 3 1 3 4 2 0 -0.0511 0.0000 0.0000 0.0000 0.0000
 844048 3 0 0 3 1 3 4 3 0 -0.0509 0.0000 0.0000 0.0000 0.0000
 844049 3 0 0 3 1 3 4 4 0 -0.0507 0.0000 0.0000 0.0000 0.0000
 844050 3 0 0 3 1 3 4 5 0 -0.0506 0.0000 0.0000 0.0000 0.0000
 844051 3 0 0 3 1 3 5 0 0 -0.0529 0.0000 0.0000 0.0000 0.0000
 844052 3 0 0 3 1 3 5 1 0 -0.0515 0.0000 0.0000 0.0000 0.0000
 844053 3 0 0 3 1 3 5 2 0 -0.0510 0.0000 0.0000 0.0000 0.0000
 844054 3 0 0 3 1 3 5 3 0 -0.0508 0.0000 0.0000 0.0000 0.0000
 844055 3 0 0 3 1 3 5 4 0 -0.0506 0.0000 0.0000 0.0000 0.0000
 844056 3 0 0 3 1 3 5 5 0 -0.0505 0.0000 0.0000 0.0000 0.0000
 844057 3 0 0 3 1 4 0 0 0 -0.0707 0.0000 0.0000 0.0000 0.0000
 844058 3 0 0 3 1 4 0 1 0 -0.0529 0.0000 0.0000 0.0000 0.0000
 844059 3 0 0 3 1 4 0 2 0 -0.0518 0.0000 0.0000 0.0000 0.0000
 844060 3 0 0 3 1 4 0 3 0 -0.0513 0.0000 0.0000 0.0000 0.0000
 844061 3 0 0 3 1 4 0 4 0 -0.0510 0.0000 0.0000 0.0000 0.0000
 844062 3 0 0 3 1 4 0 5 0 -0.0508 0.0000 0.0000 0.0000 0.0000
 844063 3 0 0 3 1 4 1 0 0 -0.0566 0.0000 0.0000 0.0000 0.0000
 844064 3 0 0 3 1 4 1 1 0 -0.0526 0.0000 0.0000 0.0000 0.0000
 844065 3 0 0 3 1 4 1 2 0 -0.0516 0.0000 0.0000 0.0000 0.0000
 844066 3 0 0 3 1 4 1 3 0 -0.0512 0.0000 0.0000 0.0000 0.0000
 844067 3 0 0 3 1 4 1 4 0 -0.0509 0.0000 0.0000 0.0000 0.0000
 844068 3 0 0 3 1 4 1 5 0 -0.0508 0.0000 0.0000 0.0000 0.0000
 844069 3 0 0 3 1 4 2 0 0 -0.0550 0.0000 0.0000 0.0000 0.0000
 844070 3 0 0 3 1 4 2 1 0 -0.0523 0.0000 0.0000 0.0000 0.0000
 844071 3 0 0 3 1 4 2 2 0 -0.0515 0.0000 0.0000 0.0000 0.0000
 844072 3 0 0 3 1 4 2 3 0 -0.0511 0.0000 0.0000 0.0000 0.0000
 844073 3 0 0 3 1 4 2 4 0 -0.0509 0.0000 0.0000 0.0000 0.0000
 844074 3 0 0 3 1 4 2 5 0 -0.0507 0.0000 0.0000 0.0000 0.0000
 844075 3 0 0 3 1 4 3 0 0 -0.0541 0.0000 0.0000 0.0000 0.0000
 844076 3 0 0 3 1 4 3 1 0 -0.0520 0.0000 0.0000 0.0000 0.0000
 844077 3 0 0 3 1 4 3 2 0 -0.0513 0.0000 0.0000 0.0000 0.0000
 844078 3 0 0 3 1 4 3 3 0 -0.0510 0.0000 0.0000 0.0000 0.0000
 844079 3 0 0 3 1 4 3 4 0 -0.0508 0.0000 0.0000 0.0000 0.0000
 844080 3 0 0 3 1 4 3 5 0 -0.0506 0.0000 0.0000 0.0000 0.0000
 844081 3 0 0 3 1 4 4 0 0 -0.0534 0.0000 0.0000 0.0000 0.0000
 844082 3 0 0 3 1 4 4 1 0 -0.0518 0.0000 0.0000 0.0000 0.0000
 844083 3 0 0 3 1 4 4 2 0 -0.0512 0.0000 0.0000 0.0000 0.0000
 844084 3 0 0 3 1 4 4 3 0 -0.0509 0.0000 0.0000 0.0000 0.0000
 844085 3 0 0 3 1 4 4 4 0 -0.0507 0.0000 0.0000 0.0000 0.0000
 844086 3 0 0 3 1 4 4 5 0 -0.0506 0.0000 0.0000 0.0000 0.0000
 844087 3 0 0 3 1 4 5 0 0 -0.0529 0.0000 0.0000 0.0000 0.0000
 844088 3 0 0 3 1 4 5 1 0 -0.0516 0.0000 0.0000 0.0000 0.0000
 844089 3 0 0 3 1 4 5 2 0 -0.0511 0.0000 0.0000 0.0000 0.0000
 844090 3 0 0 3 1 4 5 3 0 -0.0508 0.0000 0.0000 0.0000 0.0000
 844091 3 0 0 3 1 4 5 4 0 -0.0506 0.0000 0.0000 0.0000 0.0000
 844092 3 0 0 3 1 4 5 5 0 -0.0505 0.0000 0.0000 0.0000 0.0000
 844093 3 0 0 3 1 5 0 0 0 -0.0707 0.0000 0.0000 0.0000 0.0000
 844094 3 0 0 3 1 5 0 1 0 -0.0529 0.0000 0.0000 0.0000 0.0000
 844095 3 0 0 3 1 5 0 2 0 -0.0518 0.0000 0.0000 0.0000 0.0000
 844096 3 0 0 3 1 5 0 3 0 -0.0513 0.0000 0.0000 0.0000 0.0000
 844097 3 0 0 3 1 5 0 4 0 -0.0510 0.0000 0.0000 0.0000 0.0000
 844098 3 0 0 3 1 5 0 5 0 -0.0509 0.0000 0.0000 0.0000 0.0000
 844099 3 0 0 3 1 5 1 0 0 -0.0566 0.0000 0.0000 0.0000 0.0000
 844100 3 0 0 3 1 5 1 1 0 -0.0526 0.0000 0.0000 0.0000 0.0000
 844101 3 0 0 3 1 5 1 2 0 -0.0517 0.0000 0.0000 0.0000 0.0000
 844102 3 0 0 3 1 5 1 3 0 -0.0512 0.0000 0.0000 0.0000 0.0000
 844103 3 0 0 3 1 5 1 4 0 -0.0510 0.0000 0.0000 0.0000 0.0000
 844104 3 0 0 3 1 5 1 5 0 -0.0508 0.0000 0.0000 0.0000 0.0000
 844105 3 0 0 3 1 5 2 0 0 -0.0551 0.0000 0.0000 0.0000 0.0000
 844106 3 0 0 3 1 5 2 1 0 -0.0523 0.0000 0.0000 0.0000 0.0000
 844107 3 0 0 3 1 5 2 2 0 -0.0515 0.0000 0.0000 0.0000 0.0000
 844108 3 0 0 3 1 5 2 3 0 -0.0511 0.0000 0.0000 0.0000 0.0000
 844109 3 0 0 3 1 5 2 4 0 -0.0509 0.0000 0.0000 0.0000 0.0000
 844110 3 0 0 3 1 5 2 5 0 -0.0507 0.0000 0.0000 0.0000 0.0000
 844111 3 0 0 3 1 5 3 0 0 -0.0542 0.0000 0.0000 0.0000 0.0000
 844112 3 0 0 3 1 5 3 1 0 -0.0521 0.0000 0.0000 0.0000 0.0000
 844113 3 0 0 3 1 5 3 2 0 -0.0514 0.0000 0.0000 0.0000 0.0000
 844114 3 0 0 3 1 5 3 3 0 -0.0510 0.0000 0.0000 0.0000 0.0000
 844115 3 0 0 3 1 5 3 4 0 -0.0508 0.0000 0.0000 0.0000 0.0000
 844116 3 0 0 3 1 5 3 5 0 -0.0507 0.0000 0.0000 0.0000 0.0000
 844117 3 0 0 3 1 5 4 0 0 -0.0535 0.0000 0.0000 0.0000 0.0000
 844118 3 0 0 3 1 5 4 1 0 -0.0518 0.0000 0.0000 0.0000 0.0000
 844119 3 0 0 3 1 5 4 2 0 -0.0512 0.0000 0.0000 0.0000 0.0000
 844120 3 0 0 3 1 5 4 3 0 -0.0509 0.0000 0.0000 0.0000 0.0000
 844121 3 0 0 3 1 5 4 4 0 -0.0507 0.0000 0.0000 0.0000 0.0000
 844122 3 0 0 3 1 5 4 5 0 -0.0506 0.0000 0.0000 0.0000 0.0000
 844123 3 0 0 3 1 5 5 0 0 -0.0530 0.0000 0.0000 0.0000 0.0000
 844124 3 0 0 3 1 5 5 1 0 -0.0516 0.0000 0.0000 0.0000 0.0000
 844125 3 0 0 3 1 5 5 2 0 -0.0511 0.0000 0.0000 0.0000 0.0000
 844126 3 0 0 3 1 5 5 3 0 -0.0508 0.0000 0.0000 0.0000 0.0000
 844127 3 0 0 3 1 5 5 4 0 -0.0507 0.0000 0.0000 0.0000 0.0000
 844128 3 0 0 3 1 5 5 5 0 -0.0506 0.0000 0.0000 0.0000 0.0000
 844129 3 0 0 3 2 0 0 0 0 -0.0706 0.0000 0.0000 0.0000 0.0000
 844130 3 0 0 3 2 0 0 1 0 -0.0527 0.0000 0.0000 0.0000 0.0000
 844131 3 0 0 3 2 0 0 2 0 -0.0516 0.0000 0.0000 0.0000 0.0000
 844132 3 0 0 3 2 0 0 3 0 -0.0512 0.0000 0.0000 0.0000 0.0000
 844133 3 0 0 3 2 0 0 4 0 -0.0509 0.0000 0.0000 0.0000 0.0000
 844134 3 0 0 3 2 0 0 5 0 -0.0507 0.0000 0.0000 0.0000 0.0000
 844135 3 0 0 3 2 0 1 0 0 -0.0564 0.0000 0.0000 0.0000 0.0000
 844136 3 0 0 3 2 0 1 1 0 -0.0524 0.0000 0.0000 0.0000 0.0000
 844137 3 0 0 3 2 0 1 2 0 -0.0515 0.0000 0.0000 0.0000 0.0000
 844138 3 0 0 3 2 0 1 3 0 -0.0511 0.0000 0.0000 0.0000 0.0000
 844139 3 0 0 3 2 0 1 4 0 -0.0508 0.0000 0.0000 0.0000 0.0000
 844140 3 0 0 3 2 0 1 5 0 -0.0507 0.0000 0.0000 0.0000 0.0000
 844141 3 0 0 3 2 0 2 0 0 -0.0549 0.0000 0.0000 0.0000 0.0000
 844142 3 0 0 3 2 0 2 1 0 -0.0521 0.0000 0.0000 0.0000 0.0000
 844143 3 0 0 3 2 0 2 2 0 -0.0513 0.0000 0.0000 0.0000 0.0000
 844144 3 0 0 3 2 0 2 3 0 -0.0510 0.0000 0.0000 0.0000 0.0000
 844145 3 0 0 3 2 0 2 4 0 -0.0507 0.0000 0.0000 0.0000 0.0000
 844146 3 0 0 3 2 0 2 5 0 -0.0506 0.0000 0.0000 0.0000 0.0000
 844147 3 0 0 3 2 0 3 0 0 -0.0539 0.0000 0.0000 0.0000 0.0000
 844148 3 0 0 3 2 0 3 1 0 -0.0518 0.0000 0.0000 0.0000 0.0000
 844149 3 0 0 3 2 0 3 2 0 -0.0512 0.0000 0.0000 0.0000 0.0000
 844150 3 0 0 3 2 0 3 3 0 -0.0508 0.0000 0.0000 0.0000 0.0000
 844151 3 0 0 3 2 0 3 4 0 -0.0507 0.0000 0.0000 0.0000 0.0000
 844152 3 0 0 3 2 0 3 5 0 -0.0505 0.0000 0.0000 0.0000 0.0000
 844153 3 0 0 3 2 0 4 0 0 -0.0532 0.0000 0.0000 0.0000 0.0000
 844154 3 0 0 3 2 0 4 1 0 -0.0516 0.0000 0.0000 0.0000 0.0000
 844155 3 0 0 3 2 0 4 2 0 -0.0510 0.0000 0.0000 0.0000 0.0000
 844156 3 0 0 3 2 0 4 3 0 -0.0507 0.0000 0.0000 0.0000 0.0000
 844157 3 0 0 3 2 0 4 4 0 -0.0506 0.0000 0.0000 0.0000 0.0000
 844158 3 0 0 3 2 0 4 5 0 -0.0505 0.0000 0.0000 0.0000 0.0000
 844159 3 0 0 3 2 0 5 0 0 -0.0527 0.0000 0.0000 0.0000 0.0000
 844160 3 0 0 3 2 0 5 1 0 -0.0513 0.0000 0.0000 0.0000 0.0000
 844161 3 0 0 3 2 0 5 2 0 -0.0509 0.0000 0.0000 0.0000 0.0000
 844162 3 0 0 3 2 0 5 3 0 -0.0507 0.0000 0.0000 0.0000 0.0000
 844163 3 0 0 3 2 0 5 4 0 -0.0505 0.0000 0.0000 0.0000 0.0000
 844164 3 0 0 3 2 0 5 5 0 -0.0504 0.0000 0.0000 0.0000 0.0000
 844165 3 0 0 3 2 1 0 0 0 -0.0706 0.0000 0.0000 0.0000 0.0000
 844166 3 0 0 3 2 1 0 1 0 -0.0528 0.0000 0.0000 0.0000 0.0000
 844167 3 0 0 3 2 1 0 2 0 -0.0517 0.0000 0.0000 0.0000 0.0000
 844168 3 0 0 3 2 1 0 3 0 -0.0512 0.0000 0.0000 0.0000 0.0000
 844169 3 0 0 3 2 1 0 4 0 -0.0509 0.0000 0.0000 0.0000 0.0000
 844170 3 0 0 3 2 1 0 5 0 -0.0508 0.0000 0.0000 0.0000 0.0000
 844171 3 0 0 3 2 1 1 0 0 -0.0565 0.0000 0.0000 0.0000 0.0000
 844172 3 0 0 3 2 1 1 1 0 -0.0524 0.0000 0.0000 0.0000 0.0000
 844173 3 0 0 3 2 1 1 2 0 -0.0515 0.0000 0.0000 0.0000 0.0000
 844174 3 0 0 3 2 1 1 3 0 -0.0511 0.0000 0.0000 0.0000 0.0000
 844175 3 0 0 3 2 1 1 4 0 -0.0509 0.0000 0.0000 0.0000 0.0000
 844176 3 0 0 3 2 1 1 5 0 -0.0507 0.0000 0.0000 0.0000 0.0000
 844177 3 0 0 3 2 1 2 0 0 -0.0549 0.0000 0.0000 0.0000 0.0000
 844178 3 0 0 3 2 1 2 1 0 -0.0521 0.0000 0.0000 0.0000 0.0000
 844179 3 0 0 3 2 1 2 2 0 -0.0514 0.0000 0.0000 0.0000 0.0000
 844180 3 0 0 3 2 1 2 3 0 -0.0510 0.0000 0.0000 0.0000 0.0000
 844181 3 0 0 3 2 1 2 4 0 -0.0508 0.0000 0.0000 0.0000 0.0000
 844182 3 0 0 3 2 1 2 5 0 -0.0506 0.0000 0.0000 0.0000 0.0000
 844183 3 0 0 3 2 1 3 0 0 -0.0540 0.0000 0.0000 0.0000 0.0000
 844184 3 0 0 3 2 1 3 1 0 -0.0519 0.0000 0.0000 0.0000 0.0000
 844185 3 0 0 3 2 1 3 2 0 -0.0512 0.0000 0.0000 0.0000 0.0000
 844186 3 0 0 3 2 1 3 3 0 -0.0509 0.0000 0.0000 0.0000 0.0000
 844187 3 0 0 3 2 1 3 4 0 -0.0507 0.0000 0.0000 0.0000 0.0000
 844188 3 0 0 3 2 1 3 5 0 -0.0506 0.0000 0.0000 0.0000 0.0000
 844189 3 0 0 3 2 1 4 0 0 -0.0533 0.0000 0.0000 0.0000 0.0000
 844190 3 0 0 3 2 1 4 1 0 -0.0516 0.0000 0.0000 0.0000 0.0000
 844191 3 0 0 3 2 1 4 2 0 -0.0511 0.0000 0.0000 0.0000 0.0000
 844192 3 0 0 3 2 1 4 3 0 -0.0508 0.0000 0.0000 0.0000 0.0000
 844193 3 0 0 3 2 1 4 4 0 -0.0506 0.0000 0.0000 0.0000 0.0000
 844194 3 0 0 3 2 1 4 5 0 -0.0505 0.0000 0.0000 0.0000 0.0000
 844195 3 0 0 3 2 1 5 0 0 -0.0527 0.0000 0.0000 0.0000 0.0000
 844196 3 0 0 3 2 1 5 1 0 -0.0514 0.0000 0.0000 0.0000 0.0000
 844197 3 0 0 3 2 1 5 2 0 -0.0509 0.0000 0.0000 0.0000 0.0000
 844198 3 0 0 3 2 1 5 3 0 -0.0507 0.0000 0.0000 0.0000 0.0000
 844199 3 0 0 3 2 1 5 4 0 -0.0505 0.0000 0.0000 0.0000 0.0000
 844200 3 0 0 3 2 1 5 5 0 -0.0505 0.0000 0.0000 0.0000 0.0000
 844201 3 0 0 3 2 2 0 0 0 -0.0706 0.0000 0.0000 0.0000 0.0000
 844202 3 0 0 3 2 2 0 1 0 -0.0528 0.0000 0.0000 0.0000 0.0000
 844203 3 0 0 3 2 2 0 2 0 -0.0517 0.0000 0.0000 0.0000 0.0000
 844204 3 0 0 3 2 2 0 3 0 -0.0512 0.0000 0.0000 0.0000 0.0000
 844205 3 0 0 3 2 2 0 4 0 -0.0510 0.0000 0.0000 0.0000 0.0000
 844206 3 0 0 3 2 2 0 5 0 -0.0508 0.0000 0.0000 0.0000 0.0000
 844207 3 0 0 3 2 2 1 0 0 -0.0565 0.0000 0.0000 0.0000 0.0000
 844208 3 0 0 3 2 2 1 1 0 -0.0525 0.0000 0.0000 0.0000 0.0000
 844209 3 0 0 3 2 2 1 2 0 -0.0516 0.0000 0.0000 0.0000 0.0000
 844210 3 0 0 3 2 2 1 3 0 -0.0511 0.0000 0.0000 0.0000 0.0000
 844211 3 0 0 3 2 2 1 4 0 -0.0509 0.0000 0.0000 0.0000 0.0000
 844212 3 0 0 3 2 2 1 5 0 -0.0507 0.0000 0.0000 0.0000 0.0000
 844213 3 0 0 3 2 2 2 0 0 -0.0550 0.0000 0.0000 0.0000 0.0000
 844214 3 0 0 3 2 2 2 1 0 -0.0522 0.0000 0.0000 0.0000 0.0000
 844215 3 0 0 3 2 2 2 2 0 -0.0514 0.0000 0.0000 0.0000 0.0000
 844216 3 0 0 3 2 2 2 3 0 -0.0510 0.0000 0.0000 0.0000 0.0000
 844217 3 0 0 3 2 2 2 4 0 -0.0508 0.0000 0.0000 0.0000 0.0000
 844218 3 0 0 3 2 2 2 5 0 -0.0507 0.0000 0.0000 0.0000 0.0000
 844219 3 0 0 3 2 2 3 0 0 -0.0540 0.0000 0.0000 0.0000 0.0000
 844220 3 0 0 3 2 2 3 1 0 -0.0519 0.0000 0.0000 0.0000 0.0000
 844221 3 0 0 3 2 2 3 2 0 -0.0512 0.0000 0.0000 0.0000 0.0000
 844222 3 0 0 3 2 2 3 3 0 -0.0509 0.0000 0.0000 0.0000 0.0000
 844223 3 0 0 3 2 2 3 4 0 -0.0507 0.0000 0.0000 0.0000 0.0000
 844224 3 0 0 3 2 2 3 5 0 -0.0506 0.0000 0.0000 0.0000 0.0000
 844225 3 0 0 3 2 2 4 0 0 -0.0533 0.0000 0.0000 0.0000 0.0000
 844226 3 0 0 3 2 2 4 1 0 -0.0517 0.0000 0.0000 0.0000 0.0000
 844227 3 0 0 3 2 2 4 2 0 -0.0511 0.0000 0.0000 0.0000 0.0000
 844228 3 0 0 3 2 2 4 3 0 -0.0508 0.0000 0.0000 0.0000 0.0000
 844229 3 0 0 3 2 2 4 4 0 -0.0507 0.0000 0.0000 0.0000 0.0000
 844230 3 0 0 3 2 2 4 5 0 -0.0505 0.0000 0.0000 0.0000 0.0000
 844231 3 0 0 3 2 2 5 0 0 -0.0528 0.0000 0.0000 0.0000 0.0000
 844232 3 0 0 3 2 2 5 1 0 -0.0515 0.0000 0.0000 0.0000 0.0000
 844233 3 0 0 3 2 2 5 2 0 -0.0510 0.0000 0.0000 0.0000 0.0000
 844234 3 0 0 3 2 2 5 3 0 -0.0507 0.0000 0.0000 0.0000 0.0000
 844235 3 0 0 3 2 2 5 4 0 -0.0506 0.0000 0.0000 0.0000 0.0000
 844236 3 0 0 3 2 2 5 5 0 -0.0505 0.0000 0.0000 0.0000 0.0000
 844237 3 0 0 3 2 3 0 0 0 -0.0707 0.0000 0.0000 0.0000 0.0000
 844238 3 0 0 3 2 3 0 1 0 -0.0529 0.0000 0.0000 0.0000 0.0000
 844239 3 0 0 3 2 3 0 2 0 -0.0518 0.0000 0.0000 0.0000 0.0000
 844240 3 0 0 3 2 3 0 3 0 -0.0513 0.0000 0.0000 0.0000 0.0000
 844241 3 0 0 3 2 3 0 4 0 -0.0510 0.0000 0.0000 0.0000 0.0000
 844242 3 0 0 3 2 3 0 5 0 -0.0508 0.0000 0.0000 0.0000 0.0000
 844243 3 0 0 3 2 3 1 0 0 -0.0565 0.0000 0.0000 0.0000 0.0000
 844244 3 0 0 3 2 3 1 1 0 -0.0525 0.0000 0.0000 0.0000 0.0000
 844245 3 0 0 3 2 3 1 2 0 -0.0516 0.0000 0.0000 0.0000 0.0000
 844246 3 0 0 3 2 3 1 3 0 -0.0512 0.0000 0.0000 0.0000 0.0000
 844247 3 0 0 3 2 3 1 4 0 -0.0509 0.0000 0.0000 0.0000 0.0000
 844248 3 0 0 3 2 3 1 5 0 -0.0508 0.0000 0.0000 0.0000 0.0000
 844249 3 0 0 3 2 3 2 0 0 -0.0550 0.0000 0.0000 0.0000 0.0000
 844250 3 0 0 3 2 3 2 1 0 -0.0522 0.0000 0.0000 0.0000 0.0000
 844251 3 0 0 3 2 3 2 2 0 -0.0514 0.0000 0.0000 0.0000 0.0000
 844252 3 0 0 3 2 3 2 3 0 -0.0511 0.0000 0.0000 0.0000 0.0000
 844253 3 0 0 3 2 3 2 4 0 -0.0508 0.0000 0.0000 0.0000 0.0000
 844254 3 0 0 3 2 3 2 5 0 -0.0507 0.0000 0.0000 0.0000 0.0000
 844255 3 0 0 3 2 3 3 0 0 -0.0541 0.0000 0.0000 0.0000 0.0000
 844256 3 0 0 3 2 3 3 1 0 -0.0520 0.0000 0.0000 0.0000 0.0000
 844257 3 0 0 3 2 3 3 2 0 -0.0513 0.0000 0.0000 0.0000 0.0000
 844258 3 0 0 3 2 3 3 3 0 -0.0510 0.0000 0.0000 0.0000 0.0000
 844259 3 0 0 3 2 3 3 4 0 -0.0508 0.0000 0.0000 0.0000 0.0000
 844260 3 0 0 3 2 3 3 5 0 -0.0506 0.0000 0.0000 0.0000 0.0000
 844261 3 0 0 3 2 3 4 0 0 -0.0534 0.0000 0.0000 0.0000 0.0000
 844262 3 0 0 3 2 3 4 1 0 -0.0517 0.0000 0.0000 0.0000 0.0000
 844263 3 0 0 3 2 3 4 2 0 -0.0511 0.0000 0.0000 0.0000 0.0000
 844264 3 0 0 3 2 3 4 3 0 -0.0509 0.0000 0.0000 0.0000 0.0000
 844265 3 0 0 3 2 3 4 4 0 -0.0507 0.0000 0.0000 0.0000 0.0000
 844266 3 0 0 3 2 3 4 5 0 -0.0506 0.0000 0.0000 0.0000 0.0000
 844267 3 0 0 3 2 3 5 0 0 -0.0529 0.0000 0.0000 0.0000 0.0000
 844268 3 0 0 3 2 3 5 1 0 -0.0515 0.0000 0.0000 0.0000 0.0000
 844269 3 0 0 3 2 3 5 2 0 -0.0510 0.0000 0.0000 0.0000 0.0000
 844270 3 0 0 3 2 3 5 3 0 -0.0508 0.0000 0.0000 0.0000 0.0000
 844271 3 0 0 3 2 3 5 4 0 -0.0506 0.0000 0.0000 0.0000 0.0000
 844272 3 0 0 3 2 3 5 5 0 -0.0505 0.0000 0.0000 0.0000 0.0000
 844273 3 0 0 3 2 4 0 0 0 -0.0707 0.0000 0.0000 0.0000 0.0000
 844274 3 0 0 3 2 4 0 1 0 -0.0529 0.0000 0.0000 0.0000 0.0000
 844275 3 0 0 3 2 4 0 2 0 -0.0518 0.0000 0.0000 0.0000 0.0000
 844276 3 0 0 3 2 4 0 3 0 -0.0513 0.0000 0.0000 0.0000 0.0000
 844277 3 0 0 3 2 4 0 4 0 -0.0510 0.0000 0.0000 0.0000 0.0000
 844278 3 0 0 3 2 4 0 5 0 -0.0508 0.0000 0.0000 0.0000 0.0000
 844279 3 0 0 3 2 4 1 0 0 -0.0566 0.0000 0.0000 0.0000 0.0000
 844280 3 0 0 3 2 4 1 1 0 -0.0526 0.0000 0.0000 0.0000 0.0000
 844281 3 0 0 3 2 4 1 2 0 -0.0516 0.0000 0.0000 0.0000 0.0000
 844282 3 0 0 3 2 4 1 3 0 -0.0512 0.0000 0.0000 0.0000 0.0000
 844283 3 0 0 3 2 4 1 4 0 -0.0509 0.0000 0.0000 0.0000 0.0000
 844284 3 0 0 3 2 4 1 5 0 -0.0508 0.0000 0.0000 0.0000 0.0000
 844285 3 0 0 3 2 4 2 0 0 -0.0550 0.0000 0.0000 0.0000 0.0000
 844286 3 0 0 3 2 4 2 1 0 -0.0523 0.0000 0.0000 0.0000 0.0000
 844287 3 0 0 3 2 4 2 2 0 -0.0515 0.0000 0.0000 0.0000 0.0000
 844288 3 0 0 3 2 4 2 3 0 -0.0511 0.0000 0.0000 0.0000 0.0000
 844289 3 0 0 3 2 4 2 4 0 -0.0509 0.0000 0.0000 0.0000 0.0000
 844290 3 0 0 3 2 4 2 5 0 -0.0507 0.0000 0.0000 0.0000 0.0000
 844291 3 0 0 3 2 4 3 0 0 -0.0541 0.0000 0.0000 0.0000 0.0000
 844292 3 0 0 3 2 4 3 1 0 -0.0520 0.0000 0.0000 0.0000 0.0000
 844293 3 0 0 3 2 4 3 2 0 -0.0513 0.0000 0.0000 0.0000 0.0000
 844294 3 0 0 3 2 4 3 3 0 -0.0510 0.0000 0.0000 0.0000 0.0000
 844295 3 0 0 3 2 4 3 4 0 -0.0508 0.0000 0.0000 0.0000 0.0000
 844296 3 0 0 3 2 4 3 5 0 -0.0506 0.0000 0.0000 0.0000 0.0000
 844297 3 0 0 3 2 4 4 0 0 -0.0534 0.0000 0.0000 0.0000 0.0000
 844298 3 0 0 3 2 4 4 1 0 -0.0518 0.0000 0.0000 0.0000 0.0000
 844299 3 0 0 3 2 4 4 2 0 -0.0512 0.0000 0.0000 0.0000 0.0000
 844300 3 0 0 3 2 4 4 3 0 -0.0509 0.0000 0.0000 0.0000 0.0000
 844301 3 0 0 3 2 4 4 4 0 -0.0507 0.0000 0.0000 0.0000 0.0000
 844302 3 0 0 3 2 4 4 5 0 -0.0506 0.0000 0.0000 0.0000 0.0000
 844303 3 0 0 3 2 4 5 0 0 -0.0529 0.0000 0.0000 0.0000 0.0000
 844304 3 0 0 3 2 4 5 1 0 -0.0516 0.0000 0.0000 0.0000 0.0000
 844305 3 0 0 3 2 4 5 2 0 -0.0511 0.0000 0.0000 0.0000 0.0000
 844306 3 0 0 3 2 4 5 3 0 -0.0508 0.0000 0.0000 0.0000 0.0000
 844307 3 0 0 3 2 4 5 4 0 -0.0506 0.0000 0.0000 0.0000 0.0000
 844308 3 0 0 3 2 4 5 5 0 -0.0505 0.0000 0.0000 0.0000 0.0000
 844309 3 0 0 3 2 5 0 0 0 -0.0707 0.0000 0.0000 0.0000 0.0000
 844310 3 0 0 3 2 5 0 1 0 -0.0529 0.0000 0.0000 0.0000 0.0000
 844311 3 0 0 3 2 5 0 2 0 -0.0518 0.0000 0.0000 0.0000 0.0000
 844312 3 0 0 3 2 5 0 3 0 -0.0513 0.0000 0.0000 0.0000 0.0000
 844313 3 0 0 3 2 5 0 4 0 -0.0510 0.0000 0.0000 0.0000 0.0000
 844314 3 0 0 3 2 5 0 5 0 -0.0509 0.0000 0.0000 0.0000 0.0000
 844315 3 0 0 3 2 5 1 0 0 -0.0566 0.0000 0.0000 0.0000 0.0000
 844316 3 0 0 3 2 5 1 1 0 -0.0526 0.0000 0.0000 0.0000 0.0000
 844317 3 0 0 3 2 5 1 2 0 -0.0517 0.0000 0.0000 0.0000 0.0000
 844318 3 0 0 3 2 5 1 3 0 -0.0512 0.0000 0.0000 0.0000 0.0000
 844319 3 0 0 3 2 5 1 4 0 -0.0510 0.0000 0.0000 0.0000 0.0000
 844320 3 0 0 3 2 5 1 5 0 -0.0508 0.0000 0.0000 0.0000 0.0000
 844321 3 0 0 3 2 5 2 0 0 -0.0551 0.0000 0.0000 0.0000 0.0000
 844322 3 0 0 3 2 5 2 1 0 -0.0523 0.0000 0.0000 0.0000 0.0000
 844323 3 0 0 3 2 5 2 2 0 -0.0515 0.0000 0.0000 0.0000 0.0000
 844324 3 0 0 3 2 5 2 3 0 -0.0511 0.0000 0.0000 0.0000 0.0000
 844325 3 0 0 3 2 5 2 4 0 -0.0509 0.0000 0.0000 0.0000 0.0000
 844326 3 0 0 3 2 5 2 5 0 -0.0507 0.0000 0.0000 0.0000 0.0000
 844327 3 0 0 3 2 5 3 0 0 -0.0542 0.0000 0.0000 0.0000 0.0000
 844328 3 0 0 3 2 5 3 1 0 -0.0521 0.0000 0.0000 0.0000 0.0000
 844329 3 0 0 3 2 5 3 2 0 -0.0514 0.0000 0.0000 0.0000 0.0000
 844330 3 0 0 3 2 5 3 3 0 -0.0510 0.0000 0.0000 0.0000 0.0000
 844331 3 0 0 3 2 5 3 4 0 -0.0508 0.0000 0.0000 0.0000 0.0000
 844332 3 0 0 3 2 5 3 5 0 -0.0507 0.0000 0.0000 0.0000 0.0000
 844333 3 0 0 3 2 5 4 0 0 -0.0535 0.0000 0.0000 0.0000 0.0000
 844334 3 0 0 3 2 5 4 1 0 -0.0518 0.0000 0.0000 0.0000 0.0000
 844335 3 0 0 3 2 5 4 2 0 -0.0512 0.0000 0.0000 0.0000 0.0000
 844336 3 0 0 3 2 5 4 3 0 -0.0509 0.0000 0.0000 0.0000 0.0000
 844337 3 0 0 3 2 5 4 4 0 -0.0507 0.0000 0.0000 0.0000 0.0000
 844338 3 0 0 3 2 5 4 5 0 -0.0506 0.0000 0.0000 0.0000 0.0000
 844339 3 0 0 3 2 5 5 0 0 -0.0530 0.0000 0.0000 0.0000 0.0000
 844340 3 0 0 3 2 5 5 1 0 -0.0516 0.0000 0.0000 0.0000 0.0000
 844341 3 0 0 3 2 5 5 2 0 -0.0511 0.0000 0.0000 0.0000 0.0000
 844342 3 0 0 3 2 5 5 3 0 -0.0508 0.0000 0.0000 0.0000 0.0000
 844343 3 0 0 3 2 5 5 4 0 -0.0507 0.0000 0.0000 0.0000 0.0000
 844344 3 0 0 3 2 5 5 5 0 -0.0506 0.0000 0.0000 0.0000 0.0000
 844345 3 0 0 3 3 0 0 0 0 -0.0706 0.0000 0.0000 0.0000 0.0000
 844346 3 0 0 3 3 0 0 1 0 -0.0527 0.0000 0.0000 0.0000 0.0000
 844347 3 0 0 3 3 0 0 2 0 -0.0516 0.0000 0.0000 0.0000 0.0000
 844348 3 0 0 3 3 0 0 3 0 -0.0512 0.0000 0.0000 0.0000 0.0000
 844349 3 0 0 3 3 0 0 4 0 -0.0509 0.0000 0.0000 0.0000 0.0000
 844350 3 0 0 3 3 0 0 5 0 -0.0507 0.0000 0.0000 0.0000 0.0000
 844351 3 0 0 3 3 0 1 0 0 -0.0564 0.0000 0.0000 0.0000 0.0000
 844352 3 0 0 3 3 0 1 1 0 -0.0524 0.0000 0.0000 0.0000 0.0000
 844353 3 0 0 3 3 0 1 2 0 -0.0515 0.0000 0.0000 0.0000 0.0000
 844354 3 0 0 3 3 0 1 3 0 -0.0511 0.0000 0.0000 0.0000 0.0000
 844355 3 0 0 3 3 0 1 4 0 -0.0508 0.0000 0.0000 0.0000 0.0000
 844356 3 0 0 3 3 0 1 5 0 -0.0507 0.0000 0.0000 0.0000 0.0000
 844357 3 0 0 3 3 0 2 0 0 -0.0549 0.0000 0.0000 0.0000 0.0000
 844358 3 0 0 3 3 0 2 1 0 -0.0521 0.0000 0.0000 0.0000 0.0000
 844359 3 0 0 3 3 0 2 2 0 -0.0513 0.0000 0.0000 0.0000 0.0000
 844360 3 0 0 3 3 0 2 3 0 -0.0510 0.0000 0.0000 0.0000 0.0000
 844361 3 0 0 3 3 0 2 4 0 -0.0507 0.0000 0.0000 0.0000 0.0000
 844362 3 0 0 3 3 0 2 5 0 -0.0506 0.0000 0.0000 0.0000 0.0000
 844363 3 0 0 3 3 0 3 0 0 -0.0539 0.0000 0.0000 0.0000 0.0000
 844364 3 0 0 3 3 0 3 1 0 -0.0518 0.0000 0.0000 0.0000 0.0000
 844365 3 0 0 3 3 0 3 2 0 -0.0512 0.0000 0.0000 0.0000 0.0000
 844366 3 0 0 3 3 0 3 3 0 -0.0508 0.0000 0.0000 0.0000 0.0000
 844367 3 0 0 3 3 0 3 4 0 -0.0507 0.0000 0.0000 0.0000 0.0000
 844368 3 0 0 3 3 0 3 5 0 -0.0505 0.0000 0.0000 0.0000 0.0000
 844369 3 0 0 3 3 0 4 0 0 -0.0532 0.0000 0.0000 0.0000 0.0000
 844370 3 0 0 3 3 0 4 1 0 -0.0516 0.0000 0.0000 0.0000 0.0000
 844371 3 0 0 3 3 0 4 2 0 -0.0510 0.0000 0.0000 0.0000 0.0000
 844372 3 0 0 3 3 0 4 3 0 -0.0507 0.0000 0.0000 0.0000 0.0000
 844373 3 0 0 3 3 0 4 4 0 -0.0506 0.0000 0.0000 0.0000 0.0000
 844374 3 0 0 3 3 0 4 5 0 -0.0505 0.0000 0.0000 0.0000 0.0000
 844375 3 0 0 3 3 0 5 0 0 -0.0527 0.0000 0.0000 0.0000 0.0000
 844376 3 0 0 3 3 0 5 1 0 -0.0513 0.0000 0.0000 0.0000 0.0000
 844377 3 0 0 3 3 0 5 2 0 -0.0509 0.0000 0.0000 0.0000 0.0000
 844378 3 0 0 3 3 0 5 3 0 -0.0507 0.0000 0.0000 0.0000 0.0000
 844379 3 0 0 3 3 0 5 4 0 -0.0505 0.0000 0.0000 0.0000 0.0000
 844380 3 0 0 3 3 0 5 5 0 -0.0504 0.0000 0.0000 0.0000 0.0000
 844381 3 0 0 3 3 1 0 0 0 -0.0706 0.0000 0.0000 0.0000 0.0000
 844382 3 0 0 3 3 1 0 1 0 -0.0528 0.0000 0.0000 0.0000 0.0000
 844383 3 0 0 3 3 1 0 2 0 -0.0517 0.0000 0.0000 0.0000 0.0000
 844384 3 0 0 3 3 1 0 3 0 -0.0512 0.0000 0.0000 0.0000 0.0000
 844385 3 0 0 3 3 1 0 4 0 -0.0509 0.0000 0.0000 0.0000 0.0000
 844386 3 0 0 3 3 1 0 5 0 -0.0508 0.0000 0.0000 0.0000 0.0000
 844387 3 0 0 3 3 1 1 0 0 -0.0565 0.0000 0.0000 0.0000 0.0000
 844388 3 0 0 3 3 1 1 1 0 -0.0524 0.0000 0.0000 0.0000 0.0000
 844389 3 0 0 3 3 1 1 2 0 -0.0515 0.0000 0.0000 0.0000 0.0000
 844390 3 0 0 3 3 1 1 3 0 -0.0511 0.0000 0.0000 0.0000 0.0000
 844391 3 0 0 3 3 1 1 4 0 -0.0509 0.0000 0.0000 0.0000 0.0000
 844392 3 0 0 3 3 1 1 5 0 -0.0507 0.0000 0.0000 0.0000 0.0000
 844393 3 0 0 3 3 1 2 0 0 -0.0549 0.0000 0.0000 0.0000 0.0000
 844394 3 0 0 3 3 1 2 1 0 -0.0521 0.0000 0.0000 0.0000 0.0000
 844395 3 0 0 3 3 1 2 2 0 -0.0514 0.0000 0.0000 0.0000 0.0000
 844396 3 0 0 3 3 1 2 3 0 -0.0510 0.0000 0.0000 0.0000 0.0000
 844397 3 0 0 3 3 1 2 4 0 -0.0508 0.0000 0.0000 0.0000 0.0000
 844398 3 0 0 3 3 1 2 5 0 -0.0506 0.0000 0.0000 0.0000 0.0000
 844399 3 0 0 3 3 1 3 0 0 -0.0540 0.0000 0.0000 0.0000 0.0000
 844400 3 0 0 3 3 1 3 1 0 -0.0519 0.0000 0.0000 0.0000 0.0000
 844401 3 0 0 3 3 1 3 2 0 -0.0512 0.0000 0.0000 0.0000 0.0000
 844402 3 0 0 3 3 1 3 3 0 -0.0509 0.0000 0.0000 0.0000 0.0000
 844403 3 0 0 3 3 1 3 4 0 -0.0507 0.0000 0.0000 0.0000 0.0000
 844404 3 0 0 3 3 1 3 5 0 -0.0506 0.0000 0.0000 0.0000 0.0000
 844405 3 0 0 3 3 1 4 0 0 -0.0533 0.0000 0.0000 0.0000 0.0000
 844406 3 0 0 3 3 1 4 1 0 -0.0516 0.0000 0.0000 0.0000 0.0000
 844407 3 0 0 3 3 1 4 2 0 -0.0511 0.0000 0.0000 0.0000 0.0000
 844408 3 0 0 3 3 1 4 3 0 -0.0508 0.0000 0.0000 0.0000 0.0000
 844409 3 0 0 3 3 1 4 4 0 -0.0506 0.0000 0.0000 0.0000 0.0000
 844410 3 0 0 3 3 1 4 5 0 -0.0505 0.0000 0.0000 0.0000 0.0000
 844411 3 0 0 3 3 1 5 0 0 -0.0527 0.0000 0.0000 0.0000 0.0000
 844412 3 0 0 3 3 1 5 1 0 -0.0514 0.0000 0.0000 0.0000 0.0000
 844413 3 0 0 3 3 1 5 2 0 -0.0509 0.0000 0.0000 0.0000 0.0000
 844414 3 0 0 3 3 1 5 3 0 -0.0507 0.0000 0.0000 0.0000 0.0000
 844415 3 0 0 3 3 1 5 4 0 -0.0505 0.0000 0.0000 0.0000 0.0000
 844416 3 0 0 3 3 1 5 5 0 -0.0505 0.0000 0.0000 0.0000 0.0000
 844417 3 0 0 3 3 2 0 0 0 -0.0706 0.0000 0.0000 0.0000 0.0000
 844418 3 0 0 3 3 2 0 1 0 -0.0528 0.0000 0.0000 0.0000 0.0000
 844419 3 0 0 3 3 2 0 2 0 -0.0517 0.0000 0.0000 0.0000 0.0000
 844420 3 0 0 3 3 2 0 3 0 -0.0512 0.0000 0.0000 0.0000 0.0000
 844421 3 0 0 3 3 2 0 4 0 -0.0510 0.0000 0.0000 0.0000 0.0000
 844422 3 0 0 3 3 2 0 5 0 -0.0508 0.0000 0.0000 0.0000 0.0000
 844423 3 0 0 3 3 2 1 0 0 -0.0565 0.0000 0.0000 0.0000 0.0000
 844424 3 0 0 3 3 2 1 1 0 -0.0525 0.0000 0.0000 0.0000 0.0000
 844425 3 0 0 3 3 2 1 2 0 -0.0516 0.0000 0.0000 0.0000 0.0000
 844426 3 0 0 3 3 2 1 3 0 -0.0511 0.0000 0.0000 0.0000 0.0000
 844427 3 0 0 3 3 2 1 4 0 -0.0509 0.0000 0.0000 0.0000 0.0000
 844428 3 0 0 3 3 2 1 5 0 -0.0507 0.0000 0.0000 0.0000 0.0000
 844429 3 0 0 3 3 2 2 0 0 -0.0550 0.0000 0.0000 0.0000 0.0000
 844430 3 0 0 3 3 2 2 1 0 -0.0522 0.0000 0.0000 0.0000 0.0000
 844431 3 0 0 3 3 2 2 2 0 -0.0514 0.0000 0.0000 0.0000 0.0000
 844432 3 0 0 3 3 2 2 3 0 -0.0510 0.0000 0.0000 0.0000 0.0000
 844433 3 0 0 3 3 2 2 4 0 -0.0508 0.0000 0.0000 0.0000 0.0000
 844434 3 0 0 3 3 2 2 5 0 -0.0507 0.0000 0.0000 0.0000 0.0000
 844435 3 0 0 3 3 2 3 0 0 -0.0540 0.0000 0.0000 0.0000 0.0000
 844436 3 0 0 3 3 2 3 1 0 -0.0519 0.0000 0.0000 0.0000 0.0000
 844437 3 0 0 3 3 2 3 2 0 -0.0512 0.0000 0.0000 0.0000 0.0000
 844438 3 0 0 3 3 2 3 3 0 -0.0509 0.0000 0.0000 0.0000 0.0000
 844439 3 0 0 3 3 2 3 4 0 -0.0507 0.0000 0.0000 0.0000 0.0000
 844440 3 0 0 3 3 2 3 5 0 -0.0506 0.0000 0.0000 0.0000 0.0000
 844441 3 0 0 3 3 2 4 0 0 -0.0533 0.0000 0.0000 0.0000 0.0000
 844442 3 0 0 3 3 2 4 1 0 -0.0517 0.0000 0.0000 0.0000 0.0000
 844443 3 0 0 3 3 2 4 2 0 -0.0511 0.0000 0.0000 0.0000 0.0000
 844444 3 0 0 3 3 2 4 3 0 -0.0508 0.0000 0.0000 0.0000 0.0000
 844445 3 0 0 3 3 2 4 4 0 -0.0507 0.0000 0.0000 0.0000 0.0000
 844446 3 0 0 3 3 2 4 5 0 -0.0505 0.0000 0.0000 0.0000 0.0000
 844447 3 0 0 3 3 2 5 0 0 -0.0528 0.0000 0.0000 0.0000 0.0000
 844448 3 0 0 3 3 2 5 1 0 -0.0515 0.0000 0.0000 0.0000 0.0000
 844449 3 0 0 3 3 2 5 2 0 -0.0510 0.0000 0.0000 0.0000 0.0000
 844450 3 0 0 3 3 2 5 3 0 -0.0507 0.0000 0.0000 0.0000 0.0000
 844451 3 0 0 3 3 2 5 4 0 -0.0506 0.0000 0.0000 0.0000 0.0000
 844452 3 0 0 3 3 2 5 5 0 -0.0505 0.0000 0.0000 0.0000 0.0000
 844453 3 0 0 3 3 3 0 0 0 -0.0707 0.0000 0.0000 0.0000 0.0000
 844454 3 0 0 3 3 3 0 1 0 -0.0529 0.0000 0.0000 0.0000 0.0000
 844455 3 0 0 3 3 3 0 2 0 -0.0518 0.0000 0.0000 0.0000 0.0000
 844456 3 0 0 3 3 3 0 3 0 -0.0513 0.0000 0.0000 0.0000 0.0000
 844457 3 0 0 3 3 3 0 4 0 -0.0510 0.0000 0.0000 0.0000 0.0000
 844458 3 0 0 3 3 3 0 5 0 -0.0508 0.0000 0.0000 0.0000 0.0000
 844459 3 0 0 3 3 3 1 0 0 -0.0565 0.0000 0.0000 0.0000 0.0000
 844460 3 0 0 3 3 3 1 1 0 -0.0525 0.0000 0.0000 0.0000 0.0000
 844461 3 0 0 3 3 3 1 2 0 -0.0516 0.0000 0.0000 0.0000 0.0000
 844462 3 0 0 3 3 3 1 3 0 -0.0512 0.0000 0.0000 0.0000 0.0000
 844463 3 0 0 3 3 3 1 4 0 -0.0509 0.0000 0.0000 0.0000 0.0000
 844464 3 0 0 3 3 3 1 5 0 -0.0508 0.0000 0.0000 0.0000 0.0000
 844465 3 0 0 3 3 3 2 0 0 -0.0550 0.0000 0.0000 0.0000 0.0000
 844466 3 0 0 3 3 3 2 1 0 -0.0522 0.0000 0.0000 0.0000 0.0000
 844467 3 0 0 3 3 3 2 2 0 -0.0514 0.0000 0.0000 0.0000 0.0000
 844468 3 0 0 3 3 3 2 3 0 -0.0511 0.0000 0.0000 0.0000 0.0000
 844469 3 0 0 3 3 3 2 4 0 -0.0508 0.0000 0.0000 0.0000 0.0000
 844470 3 0 0 3 3 3 2 5 0 -0.0507 0.0000 0.0000 0.0000 0.0000
 844471 3 0 0 3 3 3 3 0 0 -0.0541 0.0000 0.0000 0.0000 0.0000
 844472 3 0 0 3 3 3 3 1 0 -0.0520 0.0000 0.0000 0.0000 0.0000
 844473 3 0 0 3 3 3 3 2 0 -0.0513 0.0000 0.0000 0.0000 0.0000
 844474 3 0 0 3 3 3 3 3 0 -0.0510 0.0000 0.0000 0.0000 0.0000
 844475 3 0 0 3 3 3 3 4 0 -0.0508 0.0000 0.0000 0.0000 0.0000
 844476 3 0 0 3 3 3 3 5 0 -0.0506 0.0000 0.0000 0.0000 0.0000
 844477 3 0 0 3 3 3 4 0 0 -0.0534 0.0000 0.0000 0.0000 0.0000
 844478 3 0 0 3 3 3 4 1 0 -0.0517 0.0000 0.0000 0.0000 0.0000
 844479 3 0 0 3 3 3 4 2 0 -0.0511 0.0000 0.0000 0.0000 0.0000
 844480 3 0 0 3 3 3 4 3 0 -0.0509 0.0000 0.0000 0.0000 0.0000
 844481 3 0 0 3 3 3 4 4 0 -0.0507 0.0000 0.0000 0.0000 0.0000
 844482 3 0 0 3 3 3 4 5 0 -0.0506 0.0000 0.0000 0.0000 0.0000
 844483 3 0 0 3 3 3 5 0 0 -0.0529 0.0000 0.0000 0.0000 0.0000
 844484 3 0 0 3 3 3 5 1 0 -0.0515 0.0000 0.0000 0.0000 0.0000
 844485 3 0 0 3 3 3 5 2 0 -0.0510 0.0000 0.0000 0.0000 0.0000
 844486 3 0 0 3 3 3 5 3 0 -0.0508 0.0000 0.0000 0.0000 0.0000
 844487 3 0 0 3 3 3 5 4 0 -0.0506 0.0000 0.0000 0.0000 0.0000
 844488 3 0 0 3 3 3 5 5 0 -0.0505 0.0000 0.0000 0.0000 0.0000
 844489 3 0 0 3 3 4 0 0 0 -0.0707 0.0000 0.0000 0.0000 0.0000
 844490 3 0 0 3 3 4 0 1 0 -0.0529 0.0000 0.0000 0.0000 0.0000
 844491 3 0 0 3 3 4 0 2 0 -0.0518 0.0000 0.0000 0.0000 0.0000
 844492 3 0 0 3 3 4 0 3 0 -0.0513 0.0000 0.0000 0.0000 0.0000
 844493 3 0 0 3 3 4 0 4 0 -0.0510 0.0000 0.0000 0.0000 0.0000
 844494 3 0 0 3 3 4 0 5 0 -0.0508 0.0000 0.0000 0.0000 0.0000
 844495 3 0 0 3 3 4 1 0 0 -0.0566 0.0000 0.0000 0.0000 0.0000
 844496 3 0 0 3 3 4 1 1 0 -0.0526 0.0000 0.0000 0.0000 0.0000
 844497 3 0 0 3 3 4 1 2 0 -0.0516 0.0000 0.0000 0.0000 0.0000
 844498 3 0 0 3 3 4 1 3 0 -0.0512 0.0000 0.0000 0.0000 0.0000
 844499 3 0 0 3 3 4 1 4 0 -0.0509 0.0000 0.0000 0.0000 0.0000
 844500 3 0 0 3 3 4 1 5 0 -0.0508 0.0000 0.0000 0.0000 0.0000
 844501 3 0 0 3 3 4 2 0 0 -0.0550 0.0000 0.0000 0.0000 0.0000
 844502 3 0 0 3 3 4 2 1 0 -0.0523 0.0000 0.0000 0.0000 0.0000
 844503 3 0 0 3 3 4 2 2 0 -0.0515 0.0000 0.0000 0.0000 0.0000
 844504 3 0 0 3 3 4 2 3 0 -0.0511 0.0000 0.0000 0.0000 0.0000
 844505 3 0 0 3 3 4 2 4 0 -0.0509 0.0000 0.0000 0.0000 0.0000
 844506 3 0 0 3 3 4 2 5 0 -0.0507 0.0000 0.0000 0.0000 0.0000
 844507 3 0 0 3 3 4 3 0 0 -0.0541 0.0000 0.0000 0.0000 0.0000
 844508 3 0 0 3 3 4 3 1 0 -0.0520 0.0000 0.0000 0.0000 0.0000
 844509 3 0 0 3 3 4 3 2 0 -0.0513 0.0000 0.0000 0.0000 0.0000
 844510 3 0 0 3 3 4 3 3 0 -0.0510 0.0000 0.0000 0.0000 0.0000
 844511 3 0 0 3 3 4 3 4 0 -0.0508 0.0000 0.0000 0.0000 0.0000
 844512 3 0 0 3 3 4 3 5 0 -0.0506 0.0000 0.0000 0.0000 0.0000
 844513 3 0 0 3 3 4 4 0 0 -0.0534 0.0000 0.0000 0.0000 0.0000
 844514 3 0 0 3 3 4 4 1 0 -0.0518 0.0000 0.0000 0.0000 0.0000
 844515 3 0 0 3 3 4 4 2 0 -0.0512 0.0000 0.0000 0.0000 0.0000
 844516 3 0 0 3 3 4 4 3 0 -0.0509 0.0000 0.0000 0.0000 0.0000
 844517 3 0 0 3 3 4 4 4 0 -0.0507 0.0000 0.0000 0.0000 0.0000
 844518 3 0 0 3 3 4 4 5 0 -0.0506 0.0000 0.0000 0.0000 0.0000
 844519 3 0 0 3 3 4 5 0 0 -0.0529 0.0000 0.0000 0.0000 0.0000
 844520 3 0 0 3 3 4 5 1 0 -0.0516 0.0000 0.0000 0.0000 0.0000
 844521 3 0 0 3 3 4 5 2 0 -0.0511 0.0000 0.0000 0.0000 0.0000
 844522 3 0 0 3 3 4 5 3 0 -0.0508 0.0000 0.0000 0.0000 0.0000
 844523 3 0 0 3 3 4 5 4 0 -0.0506 0.0000 0.0000 0.0000 0.0000
 844524 3 0 0 3 3 4 5 5 0 -0.0505 0.0000 0.0000 0.0000 0.0000
 844525 3 0 0 3 3 5 0 0 0 -0.0707 0.0000 0.0000 0.0000 0.0000
 844526 3 0 0 3 3 5 0 1 0 -0.0529 0.0000 0.0000 0.0000 0.0000
 844527 3 0 0 3 3 5 0 2 0 -0.0518 0.0000 0.0000 0.0000 0.0000
 844528 3 0 0 3 3 5 0 3 0 -0.0513 0.0000 0.0000 0.0000 0.0000
 844529 3 0 0 3 3 5 0 4 0 -0.0510 0.0000 0.0000 0.0000 0.0000
 844530 3 0 0 3 3 5 0 5 0 -0.0509 0.0000 0.0000 0.0000 0.0000
 844531 3 0 0 3 3 5 1 0 0 -0.0566 0.0000 0.0000 0.0000 0.0000
 844532 3 0 0 3 3 5 1 1 0 -0.0526 0.0000 0.0000 0.0000 0.0000
 844533 3 0 0 3 3 5 1 2 0 -0.0517 0.0000 0.0000 0.0000 0.0000
 844534 3 0 0 3 3 5 1 3 0 -0.0512 0.0000 0.0000 0.0000 0.0000
 844535 3 0 0 3 3 5 1 4 0 -0.0510 0.0000 0.0000 0.0000 0.0000
 844536 3 0 0 3 3 5 1 5 0 -0.0508 0.0000 0.0000 0.0000 0.0000
 844537 3 0 0 3 3 5 2 0 0 -0.0551 0.0000 0.0000 0.0000 0.0000
 844538 3 0 0 3 3 5 2 1 0 -0.0523 0.0000 0.0000 0.0000 0.0000
 844539 3 0 0 3 3 5 2 2 0 -0.0515 0.0000 0.0000 0.0000 0.0000
 844540 3 0 0 3 3 5 2 3 0 -0.0511 0.0000 0.0000 0.0000 0.0000
 844541 3 0 0 3 3 5 2 4 0 -0.0509 0.0000 0.0000 0.0000 0.0000
 844542 3 0 0 3 3 5 2 5 0 -0.0507 0.0000 0.0000 0.0000 0.0000
 844543 3 0 0 3 3 5 3 0 0 -0.0542 0.0000 0.0000 0.0000 0.0000
 844544 3 0 0 3 3 5 3 1 0 -0.0521 0.0000 0.0000 0.0000 0.0000
 844545 3 0 0 3 3 5 3 2 0 -0.0514 0.0000 0.0000 0.0000 0.0000
 844546 3 0 0 3 3 5 3 3 0 -0.0510 0.0000 0.0000 0.0000 0.0000
 844547 3 0 0 3 3 5 3 4 0 -0.0508 0.0000 0.0000 0.0000 0.0000
 844548 3 0 0 3 3 5 3 5 0 -0.0507 0.0000 0.0000 0.0000 0.0000
 844549 3 0 0 3 3 5 4 0 0 -0.0535 0.0000 0.0000 0.0000 0.0000
 844550 3 0 0 3 3 5 4 1 0 -0.0518 0.0000 0.0000 0.0000 0.0000
 844551 3 0 0 3 3 5 4 2 0 -0.0512 0.0000 0.0000 0.0000 0.0000
 844552 3 0 0 3 3 5 4 3 0 -0.0509 0.0000 0.0000 0.0000 0.0000
 844553 3 0 0 3 3 5 4 4 0 -0.0507 0.0000 0.0000 0.0000 0.0000
 844554 3 0 0 3 3 5 4 5 0 -0.0506 0.0000 0.0000 0.0000 0.0000
 844555 3 0 0 3 3 5 5 0 0 -0.0530 0.0000 0.0000 0.0000 0.0000
 844556 3 0 0 3 3 5 5 1 0 -0.0516 0.0000 0.0000 0.0000 0.0000
 844557 3 0 0 3 3 5 5 2 0 -0.0511 0.0000 0.0000 0.0000 0.0000
 844558 3 0 0 3 3 5 5 3 0 -0.0508 0.0000 0.0000 0.0000 0.0000
 844559 3 0 0 3 3 5 5 4 0 -0.0507 0.0000 0.0000 0.0000 0.0000
 844560 3 0 0 3 3 5 5 5 0 -0.0506 0.0000 0.0000 0.0000 0.0000
 844561 3 0 0 3 4 0 0 0 0 -0.0706 0.0000 0.0000 0.0000 0.0000
 844562 3 0 0 3 4 0 0 1 0 -0.0527 0.0000 0.0000 0.0000 0.0000
 844563 3 0 0 3 4 0 0 2 0 -0.0516 0.0000 0.0000 0.0000 0.0000
 844564 3 0 0 3 4 0 0 3 0 -0.0512 0.0000 0.0000 0.0000 0.0000
 844565 3 0 0 3 4 0 0 4 0 -0.0509 0.0000 0.0000 0.0000 0.0000
 844566 3 0 0 3 4 0 0 5 0 -0.0507 0.0000 0.0000 0.0000 0.0000
 844567 3 0 0 3 4 0 1 0 0 -0.0564 0.0000 0.0000 0.0000 0.0000
 844568 3 0 0 3 4 0 1 1 0 -0.0524 0.0000 0.0000 0.0000 0.0000
 844569 3 0 0 3 4 0 1 2 0 -0.0515 0.0000 0.0000 0.0000 0.0000
 844570 3 0 0 3 4 0 1 3 0 -0.0511 0.0000 0.0000 0.0000 0.0000
 844571 3 0 0 3 4 0 1 4 0 -0.0508 0.0000 0.0000 0.0000 0.0000
 844572 3 0 0 3 4 0 1 5 0 -0.0507 0.0000 0.0000 0.0000 0.0000
 844573 3 0 0 3 4 0 2 0 0 -0.0549 0.0000 0.0000 0.0000 0.0000
 844574 3 0 0 3 4 0 2 1 0 -0.0521 0.0000 0.0000 0.0000 0.0000
 844575 3 0 0 3 4 0 2 2 0 -0.0513 0.0000 0.0000 0.0000 0.0000
 844576 3 0 0 3 4 0 2 3 0 -0.0510 0.0000 0.0000 0.0000 0.0000
 844577 3 0 0 3 4 0 2 4 0 -0.0507 0.0000 0.0000 0.0000 0.0000
 844578 3 0 0 3 4 0 2 5 0 -0.0506 0.0000 0.0000 0.0000 0.0000
 844579 3 0 0 3 4 0 3 0 0 -0.0539 0.0000 0.0000 0.0000 0.0000
 844580 3 0 0 3 4 0 3 1 0 -0.0518 0.0000 0.0000 0.0000 0.0000
 844581 3 0 0 3 4 0 3 2 0 -0.0512 0.0000 0.0000 0.0000 0.0000
 844582 3 0 0 3 4 0 3 3 0 -0.0508 0.0000 0.0000 0.0000 0.0000
 844583 3 0 0 3 4 0 3 4 0 -0.0507 0.0000 0.0000 0.0000 0.0000
 844584 3 0 0 3 4 0 3 5 0 -0.0505 0.0000 0.0000 0.0000 0.0000
 844585 3 0 0 3 4 0 4 0 0 -0.0532 0.0000 0.0000 0.0000 0.0000
 844586 3 0 0 3 4 0 4 1 0 -0.0516 0.0000 0.0000 0.0000 0.0000
 844587 3 0 0 3 4 0 4 2 0 -0.0510 0.0000 0.0000 0.0000 0.0000
 844588 3 0 0 3 4 0 4 3 0 -0.0507 0.0000 0.0000 0.0000 0.0000
 844589 3 0 0 3 4 0 4 4 0 -0.0506 0.0000 0.0000 0.0000 0.0000
 844590 3 0 0 3 4 0 4 5 0 -0.0505 0.0000 0.0000 0.0000 0.0000
 844591 3 0 0 3 4 0 5 0 0 -0.0527 0.0000 0.0000 0.0000 0.0000
 844592 3 0 0 3 4 0 5 1 0 -0.0513 0.0000 0.0000 0.0000 0.0000
 844593 3 0 0 3 4 0 5 2 0 -0.0509 0.0000 0.0000 0.0000 0.0000
 844594 3 0 0 3 4 0 5 3 0 -0.0507 0.0000 0.0000 0.0000 0.0000
 844595 3 0 0 3 4 0 5 4 0 -0.0505 0.0000 0.0000 0.0000 0.0000
 844596 3 0 0 3 4 0 5 5 0 -0.0504 0.0000 0.0000 0.0000 0.0000
 844597 3 0 0 3 4 1 0 0 0 -0.0706 0.0000 0.0000 0.0000 0.0000
 844598 3 0 0 3 4 1 0 1 0 -0.0528 0.0000 0.0000 0.0000 0.0000
 844599 3 0 0 3 4 1 0 2 0 -0.0517 0.0000 0.0000 0.0000 0.0000
 844600 3 0 0 3 4 1 0 3 0 -0.0512 0.0000 0.0000 0.0000 0.0000
 844601 3 0 0 3 4 1 0 4 0 -0.0509 0.0000 0.0000 0.0000 0.0000
 844602 3 0 0 3 4 1 0 5 0 -0.0508 0.0000 0.0000 0.0000 0.0000
 844603 3 0 0 3 4 1 1 0 0 -0.0565 0.0000 0.0000 0.0000 0.0000
 844604 3 0 0 3 4 1 1 1 0 -0.0524 0.0000 0.0000 0.0000 0.0000
 844605 3 0 0 3 4 1 1 2 0 -0.0515 0.0000 0.0000 0.0000 0.0000
 844606 3 0 0 3 4 1 1 3 0 -0.0511 0.0000 0.0000 0.0000 0.0000
 844607 3 0 0 3 4 1 1 4 0 -0.0509 0.0000 0.0000 0.0000 0.0000
 844608 3 0 0 3 4 1 1 5 0 -0.0507 0.0000 0.0000 0.0000 0.0000
 844609 3 0 0 3 4 1 2 0 0 -0.0549 0.0000 0.0000 0.0000 0.0000
 844610 3 0 0 3 4 1 2 1 0 -0.0521 0.0000 0.0000 0.0000 0.0000
 844611 3 0 0 3 4 1 2 2 0 -0.0514 0.0000 0.0000 0.0000 0.0000
 844612 3 0 0 3 4 1 2 3 0 -0.0510 0.0000 0.0000 0.0000 0.0000
 844613 3 0 0 3 4 1 2 4 0 -0.0508 0.0000 0.0000 0.0000 0.0000
 844614 3 0 0 3 4 1 2 5 0 -0.0506 0.0000 0.0000 0.0000 0.0000
 844615 3 0 0 3 4 1 3 0 0 -0.0540 0.0000 0.0000 0.0000 0.0000
 844616 3 0 0 3 4 1 3 1 0 -0.0519 0.0000 0.0000 0.0000 0.0000
 844617 3 0 0 3 4 1 3 2 0 -0.0512 0.0000 0.0000 0.0000 0.0000
 844618 3 0 0 3 4 1 3 3 0 -0.0509 0.0000 0.0000 0.0000 0.0000
 844619 3 0 0 3 4 1 3 4 0 -0.0507 0.0000 0.0000 0.0000 0.0000
 844620 3 0 0 3 4 1 3 5 0 -0.0506 0.0000 0.0000 0.0000 0.0000
 844621 3 0 0 3 4 1 4 0 0 -0.0533 0.0000 0.0000 0.0000 0.0000
 844622 3 0 0 3 4 1 4 1 0 -0.0516 0.0000 0.0000 0.0000 0.0000
 844623 3 0 0 3 4 1 4 2 0 -0.0511 0.0000 0.0000 0.0000 0.0000
 844624 3 0 0 3 4 1 4 3 0 -0.0508 0.0000 0.0000 0.0000 0.0000
 844625 3 0 0 3 4 1 4 4 0 -0.0506 0.0000 0.0000 0.0000 0.0000
 844626 3 0 0 3 4 1 4 5 0 -0.0505 0.0000 0.0000 0.0000 0.0000
 844627 3 0 0 3 4 1 5 0 0 -0.0527 0.0000 0.0000 0.0000 0.0000
 844628 3 0 0 3 4 1 5 1 0 -0.0514 0.0000 0.0000 0.0000 0.0000
 844629 3 0 0 3 4 1 5 2 0 -0.0509 0.0000 0.0000 0.0000 0.0000
 844630 3 0 0 3 4 1 5 3 0 -0.0507 0.0000 0.0000 0.0000 0.0000
 844631 3 0 0 3 4 1 5 4 0 -0.0505 0.0000 0.0000 0.0000 0.0000
 844632 3 0 0 3 4 1 5 5 0 -0.0505 0.0000 0.0000 0.0000 0.0000
 844633 3 0 0 3 4 2 0 0 0 -0.0706 0.0000 0.0000 0.0000 0.0000
 844634 3 0 0 3 4 2 0 1 0 -0.0528 0.0000 0.0000 0.0000 0.0000
 844635 3 0 0 3 4 2 0 2 0 -0.0517 0.0000 0.0000 0.0000 0.0000
 844636 3 0 0 3 4 2 0 3 0 -0.0512 0.0000 0.0000 0.0000 0.0000
 844637 3 0 0 3 4 2 0 4 0 -0.0510 0.0000 0.0000 0.0000 0.0000
 844638 3 0 0 3 4 2 0 5 0 -0.0508 0.0000 0.0000 0.0000 0.0000
 844639 3 0 0 3 4 2 1 0 0 -0.0565 0.0000 0.0000 0.0000 0.0000
 844640 3 0 0 3 4 2 1 1 0 -0.0525 0.0000 0.0000 0.0000 0.0000
 844641 3 0 0 3 4 2 1 2 0 -0.0516 0.0000 0.0000 0.0000 0.0000
 844642 3 0 0 3 4 2 1 3 0 -0.0511 0.0000 0.0000 0.0000 0.0000
 844643 3 0 0 3 4 2 1 4 0 -0.0509 0.0000 0.0000 0.0000 0.0000
 844644 3 0 0 3 4 2 1 5 0 -0.0507 0.0000 0.0000 0.0000 0.0000
 844645 3 0 0 3 4 2 2 0 0 -0.0550 0.0000 0.0000 0.0000 0.0000
 844646 3 0 0 3 4 2 2 1 0 -0.0522 0.0000 0.0000 0.0000 0.0000
 844647 3 0 0 3 4 2 2 2 0 -0.0514 0.0000 0.0000 0.0000 0.0000
 844648 3 0 0 3 4 2 2 3 0 -0.0510 0.0000 0.0000 0.0000 0.0000
 844649 3 0 0 3 4 2 2 4 0 -0.0508 0.0000 0.0000 0.0000 0.0000
 844650 3 0 0 3 4 2 2 5 0 -0.0507 0.0000 0.0000 0.0000 0.0000
 844651 3 0 0 3 4 2 3 0 0 -0.0540 0.0000 0.0000 0.0000 0.0000
 844652 3 0 0 3 4 2 3 1 0 -0.0519 0.0000 0.0000 0.0000 0.0000
 844653 3 0 0 3 4 2 3 2 0 -0.0512 0.0000 0.0000 0.0000 0.0000
 844654 3 0 0 3 4 2 3 3 0 -0.0509 0.0000 0.0000 0.0000 0.0000
 844655 3 0 0 3 4 2 3 4 0 -0.0507 0.0000 0.0000 0.0000 0.0000
 844656 3 0 0 3 4 2 3 5 0 -0.0506 0.0000 0.0000 0.0000 0.0000
 844657 3 0 0 3 4 2 4 0 0 -0.0533 0.0000 0.0000 0.0000 0.0000
 844658 3 0 0 3 4 2 4 1 0 -0.0517 0.0000 0.0000 0.0000 0.0000
 844659 3 0 0 3 4 2 4 2 0 -0.0511 0.0000 0.0000 0.0000 0.0000
 844660 3 0 0 3 4 2 4 3 0 -0.0508 0.0000 0.0000 0.0000 0.0000
 844661 3 0 0 3 4 2 4 4 0 -0.0507 0.0000 0.0000 0.0000 0.0000
 844662 3 0 0 3 4 2 4 5 0 -0.0505 0.0000 0.0000 0.0000 0.0000
 844663 3 0 0 3 4 2 5 0 0 -0.0528 0.0000 0.0000 0.0000 0.0000
 844664 3 0 0 3 4 2 5 1 0 -0.0515 0.0000 0.0000 0.0000 0.0000
 844665 3 0 0 3 4 2 5 2 0 -0.0510 0.0000 0.0000 0.0000 0.0000
 844666 3 0 0 3 4 2 5 3 0 -0.0507 0.0000 0.0000 0.0000 0.0000
 844667 3 0 0 3 4 2 5 4 0 -0.0506 0.0000 0.0000 0.0000 0.0000
 844668 3 0 0 3 4 2 5 5 0 -0.0505 0.0000 0.0000 0.0000 0.0000
 844669 3 0 0 3 4 3 0 0 0 -0.0707 0.0000 0.0000 0.0000 0.0000
 844670 3 0 0 3 4 3 0 1 0 -0.0529 0.0000 0.0000 0.0000 0.0000
 844671 3 0 0 3 4 3 0 2 0 -0.0518 0.0000 0.0000 0.0000 0.0000
 844672 3 0 0 3 4 3 0 3 0 -0.0513 0.0000 0.0000 0.0000 0.0000
 844673 3 0 0 3 4 3 0 4 0 -0.0510 0.0000 0.0000 0.0000 0.0000
 844674 3 0 0 3 4 3 0 5 0 -0.0508 0.0000 0.0000 0.0000 0.0000
 844675 3 0 0 3 4 3 1 0 0 -0.0565 0.0000 0.0000 0.0000 0.0000
 844676 3 0 0 3 4 3 1 1 0 -0.0525 0.0000 0.0000 0.0000 0.0000
 844677 3 0 0 3 4 3 1 2 0 -0.0516 0.0000 0.0000 0.0000 0.0000
 844678 3 0 0 3 4 3 1 3 0 -0.0512 0.0000 0.0000 0.0000 0.0000
 844679 3 0 0 3 4 3 1 4 0 -0.0509 0.0000 0.0000 0.0000 0.0000
 844680 3 0 0 3 4 3 1 5 0 -0.0508 0.0000 0.0000 0.0000 0.0000
 844681 3 0 0 3 4 3 2 0 0 -0.0550 0.0000 0.0000 0.0000 0.0000
 844682 3 0 0 3 4 3 2 1 0 -0.0522 0.0000 0.0000 0.0000 0.0000
 844683 3 0 0 3 4 3 2 2 0 -0.0514 0.0000 0.0000 0.0000 0.0000
 844684 3 0 0 3 4 3 2 3 0 -0.0511 0.0000 0.0000 0.0000 0.0000
 844685 3 0 0 3 4 3 2 4 0 -0.0508 0.0000 0.0000 0.0000 0.0000
 844686 3 0 0 3 4 3 2 5 0 -0.0507 0.0000 0.0000 0.0000 0.0000
 844687 3 0 0 3 4 3 3 0 0 -0.0541 0.0000 0.0000 0.0000 0.0000
 844688 3 0 0 3 4 3 3 1 0 -0.0520 0.0000 0.0000 0.0000 0.0000
 844689 3 0 0 3 4 3 3 2 0 -0.0513 0.0000 0.0000 0.0000 0.0000
 844690 3 0 0 3 4 3 3 3 0 -0.0510 0.0000 0.0000 0.0000 0.0000
 844691 3 0 0 3 4 3 3 4 0 -0.0508 0.0000 0.0000 0.0000 0.0000
 844692 3 0 0 3 4 3 3 5 0 -0.0506 0.0000 0.0000 0.0000 0.0000
 844693 3 0 0 3 4 3 4 0 0 -0.0534 0.0000 0.0000 0.0000 0.0000
 844694 3 0 0 3 4 3 4 1 0 -0.0517 0.0000 0.0000 0.0000 0.0000
 844695 3 0 0 3 4 3 4 2 0 -0.0511 0.0000 0.0000 0.0000 0.0000
 844696 3 0 0 3 4 3 4 3 0 -0.0509 0.0000 0.0000 0.0000 0.0000
 844697 3 0 0 3 4 3 4 4 0 -0.0507 0.0000 0.0000 0.0000 0.0000
 844698 3 0 0 3 4 3 4 5 0 -0.0506 0.0000 0.0000 0.0000 0.0000
 844699 3 0 0 3 4 3 5 0 0 -0.0529 0.0000 0.0000 0.0000 0.0000
 844700 3 0 0 3 4 3 5 1 0 -0.0515 0.0000 0.0000 0.0000 0.0000
 844701 3 0 0 3 4 3 5 2 0 -0.0510 0.0000 0.0000 0.0000 0.0000
 844702 3 0 0 3 4 3 5 3 0 -0.0508 0.0000 0.0000 0.0000 0.0000
 844703 3 0 0 3 4 3 5 4 0 -0.0506 0.0000 0.0000 0.0000 0.0000
 844704 3 0 0 3 4 3 5 5 0 -0.0505 0.0000 0.0000 0.0000 0.0000
 844705 3 0 0 3 4 4 0 0 0 -0.0707 0.0000 0.0000 0.0000 0.0000
 844706 3 0 0 3 4 4 0 1 0 -0.0529 0.0000 0.0000 0.0000 0.0000
 844707 3 0 0 3 4 4 0 2 0 -0.0518 0.0000 0.0000 0.0000 0.0000
 844708 3 0 0 3 4 4 0 3 0 -0.0513 0.0000 0.0000 0.0000 0.0000
 844709 3 0 0 3 4 4 0 4 0 -0.0510 0.0000 0.0000 0.0000 0.0000
 844710 3 0 0 3 4 4 0 5 0 -0.0508 0.0000 0.0000 0.0000 0.0000
 844711 3 0 0 3 4 4 1 0 0 -0.0566 0.0000 0.0000 0.0000 0.0000
 844712 3 0 0 3 4 4 1 1 0 -0.0526 0.0000 0.0000 0.0000 0.0000
 844713 3 0 0 3 4 4 1 2 0 -0.0516 0.0000 0.0000 0.0000 0.0000
 844714 3 0 0 3 4 4 1 3 0 -0.0512 0.0000 0.0000 0.0000 0.0000
 844715 3 0 0 3 4 4 1 4 0 -0.0509 0.0000 0.0000 0.0000 0.0000
 844716 3 0 0 3 4 4 1 5 0 -0.0508 0.0000 0.0000 0.0000 0.0000
 844717 3 0 0 3 4 4 2 0 0 -0.0550 0.0000 0.0000 0.0000 0.0000
 844718 3 0 0 3 4 4 2 1 0 -0.0523 0.0000 0.0000 0.0000 0.0000
 844719 3 0 0 3 4 4 2 2 0 -0.0515 0.0000 0.0000 0.0000 0.0000
 844720 3 0 0 3 4 4 2 3 0 -0.0511 0.0000 0.0000 0.0000 0.0000
 844721 3 0 0 3 4 4 2 4 0 -0.0509 0.0000 0.0000 0.0000 0.0000
 844722 3 0 0 3 4 4 2 5 0 -0.0507 0.0000 0.0000 0.0000 0.0000
 844723 3 0 0 3 4 4 3 0 0 -0.0541 0.0000 0.0000 0.0000 0.0000
 844724 3 0 0 3 4 4 3 1 0 -0.0520 0.0000 0.0000 0.0000 0.0000
 844725 3 0 0 3 4 4 3 2 0 -0.0513 0.0000 0.0000 0.0000 0.0000
 844726 3 0 0 3 4 4 3 3 0 -0.0510 0.0000 0.0000 0.0000 0.0000
 844727 3 0 0 3 4 4 3 4 0 -0.0508 0.0000 0.0000 0.0000 0.0000
 844728 3 0 0 3 4 4 3 5 0 -0.0506 0.0000 0.0000 0.0000 0.0000
 844729 3 0 0 3 4 4 4 0 0 -0.0534 0.0000 0.0000 0.0000 0.0000
 844730 3 0 0 3 4 4 4 1 0 -0.0518 0.0000 0.0000 0.0000 0.0000
 844731 3 0 0 3 4 4 4 2 0 -0.0512 0.0000 0.0000 0.0000 0.0000
 844732 3 0 0 3 4 4 4 3 0 -0.0509 0.0000 0.0000 0.0000 0.0000
 844733 3 0 0 3 4 4 4 4 0 -0.0507 0.0000 0.0000 0.0000 0.0000
 844734 3 0 0 3 4 4 4 5 0 -0.0506 0.0000 0.0000 0.0000 0.0000
 844735 3 0 0 3 4 4 5 0 0 -0.0529 0.0000 0.0000 0.0000 0.0000
 844736 3 0 0 3 4 4 5 1 0 -0.0516 0.0000 0.0000 0.0000 0.0000
 844737 3 0 0 3 4 4 5 2 0 -0.0511 0.0000 0.0000 0.0000 0.0000
 844738 3 0 0 3 4 4 5 3 0 -0.0508 0.0000 0.0000 0.0000 0.0000
 844739 3 0 0 3 4 4 5 4 0 -0.0506 0.0000 0.0000 0.0000 0.0000
 844740 3 0 0 3 4 4 5 5 0 -0.0505 0.0000 0.0000 0.0000 0.0000
 844741 3 0 0 3 4 5 0 0 0 -0.0707 0.0000 0.0000 0.0000 0.0000
 844742 3 0 0 3 4 5 0 1 0 -0.0529 0.0000 0.0000 0.0000 0.0000
 844743 3 0 0 3 4 5 0 2 0 -0.0518 0.0000 0.0000 0.0000 0.0000
 844744 3 0 0 3 4 5 0 3 0 -0.0513 0.0000 0.0000 0.0000 0.0000
 844745 3 0 0 3 4 5 0 4 0 -0.0510 0.0000 0.0000 0.0000 0.0000
 844746 3 0 0 3 4 5 0 5 0 -0.0509 0.0000 0.0000 0.0000 0.0000
 844747 3 0 0 3 4 5 1 0 0 -0.0566 0.0000 0.0000 0.0000 0.0000
 844748 3 0 0 3 4 5 1 1 0 -0.0526 0.0000 0.0000 0.0000 0.0000
 844749 3 0 0 3 4 5 1 2 0 -0.0517 0.0000 0.0000 0.0000 0.0000
 844750 3 0 0 3 4 5 1 3 0 -0.0512 0.0000 0.0000 0.0000 0.0000
 844751 3 0 0 3 4 5 1 4 0 -0.0510 0.0000 0.0000 0.0000 0.0000
 844752 3 0 0 3 4 5 1 5 0 -0.0508 0.0000 0.0000 0.0000 0.0000
 844753 3 0 0 3 4 5 2 0 0 -0.0551 0.0000 0.0000 0.0000 0.0000
 844754 3 0 0 3 4 5 2 1 0 -0.0523 0.0000 0.0000 0.0000 0.0000
 844755 3 0 0 3 4 5 2 2 0 -0.0515 0.0000 0.0000 0.0000 0.0000
 844756 3 0 0 3 4 5 2 3 0 -0.0511 0.0000 0.0000 0.0000 0.0000
 844757 3 0 0 3 4 5 2 4 0 -0.0509 0.0000 0.0000 0.0000 0.0000
 844758 3 0 0 3 4 5 2 5 0 -0.0507 0.0000 0.0000 0.0000 0.0000
 844759 3 0 0 3 4 5 3 0 0 -0.0542 0.0000 0.0000 0.0000 0.0000
 844760 3 0 0 3 4 5 3 1 0 -0.0521 0.0000 0.0000 0.0000 0.0000
 844761 3 0 0 3 4 5 3 2 0 -0.0514 0.0000 0.0000 0.0000 0.0000
 844762 3 0 0 3 4 5 3 3 0 -0.0510 0.0000 0.0000 0.0000 0.0000
 844763 3 0 0 3 4 5 3 4 0 -0.0508 0.0000 0.0000 0.0000 0.0000
 844764 3 0 0 3 4 5 3 5 0 -0.0507 0.0000 0.0000 0.0000 0.0000
 844765 3 0 0 3 4 5 4 0 0 -0.0535 0.0000 0.0000 0.0000 0.0000
 844766 3 0 0 3 4 5 4 1 0 -0.0518 0.0000 0.0000 0.0000 0.0000
 844767 3 0 0 3 4 5 4 2 0 -0.0512 0.0000 0.0000 0.0000 0.0000
 844768 3 0 0 3 4 5 4 3 0 -0.0509 0.0000 0.0000 0.0000 0.0000
 844769 3 0 0 3 4 5 4 4 0 -0.0507 0.0000 0.0000 0.0000 0.0000
 844770 3 0 0 3 4 5 4 5 0 -0.0506 0.0000 0.0000 0.0000 0.0000
 844771 3 0 0 3 4 5 5 0 0 -0.0530 0.0000 0.0000 0.0000 0.0000
 844772 3 0 0 3 4 5 5 1 0 -0.0516 0.0000 0.0000 0.0000 0.0000
 844773 3 0 0 3 4 5 5 2 0 -0.0511 0.0000 0.0000 0.0000 0.0000
 844774 3 0 0 3 4 5 5 3 0 -0.0508 0.0000 0.0000 0.0000 0.0000
 844775 3 0 0 3 4 5 5 4 0 -0.0507 0.0000 0.0000 0.0000 0.0000
 844776 3 0 0 3 4 5 5 5 0 -0.0506 0.0000 0.0000 0.0000 0.0000
 844777 3 0 0 3 5 0 0 0 0 -0.0706 0.0000 0.0000 0.0000 0.0000
 844778 3 0 0 3 5 0 0 1 0 -0.0527 0.0000 0.0000 0.0000 0.0000
 844779 3 0 0 3 5 0 0 2 0 -0.0516 0.0000 0.0000 0.0000 0.0000
 844780 3 0 0 3 5 0 0 3 0 -0.0512 0.0000 0.0000 0.0000 0.0000
 844781 3 0 0 3 5 0 0 4 0 -0.0509 0.0000 0.0000 0.0000 0.0000
 844782 3 0 0 3 5 0 0 5 0 -0.0507 0.0000 0.0000 0.0000 0.0000
 844783 3 0 0 3 5 0 1 0 0 -0.0564 0.0000 0.0000 0.0000 0.0000
 844784 3 0 0 3 5 0 1 1 0 -0.0524 0.0000 0.0000 0.0000 0.0000
 844785 3 0 0 3 5 0 1 2 0 -0.0515 0.0000 0.0000 0.0000 0.0000
 844786 3 0 0 3 5 0 1 3 0 -0.0511 0.0000 0.0000 0.0000 0.0000
 844787 3 0 0 3 5 0 1 4 0 -0.0508 0.0000 0.0000 0.0000 0.0000
 844788 3 0 0 3 5 0 1 5 0 -0.0507 0.0000 0.0000 0.0000 0.0000
 844789 3 0 0 3 5 0 2 0 0 -0.0549 0.0000 0.0000 0.0000 0.0000
 844790 3 0 0 3 5 0 2 1 0 -0.0521 0.0000 0.0000 0.0000 0.0000
 844791 3 0 0 3 5 0 2 2 0 -0.0513 0.0000 0.0000 0.0000 0.0000
 844792 3 0 0 3 5 0 2 3 0 -0.0510 0.0000 0.0000 0.0000 0.0000
 844793 3 0 0 3 5 0 2 4 0 -0.0507 0.0000 0.0000 0.0000 0.0000
 844794 3 0 0 3 5 0 2 5 0 -0.0506 0.0000 0.0000 0.0000 0.0000
 844795 3 0 0 3 5 0 3 0 0 -0.0539 0.0000 0.0000 0.0000 0.0000
 844796 3 0 0 3 5 0 3 1 0 -0.0518 0.0000 0.0000 0.0000 0.0000
 844797 3 0 0 3 5 0 3 2 0 -0.0512 0.0000 0.0000 0.0000 0.0000
 844798 3 0 0 3 5 0 3 3 0 -0.0508 0.0000 0.0000 0.0000 0.0000
 844799 3 0 0 3 5 0 3 4 0 -0.0507 0.0000 0.0000 0.0000 0.0000
 844800 3 0 0 3 5 0 3 5 0 -0.0505 0.0000 0.0000 0.0000 0.0000
 844801 3 0 0 3 5 0 4 0 0 -0.0532 0.0000 0.0000 0.0000 0.0000
 844802 3 0 0 3 5 0 4 1 0 -0.0516 0.0000 0.0000 0.0000 0.0000
 844803 3 0 0 3 5 0 4 2 0 -0.0510 0.0000 0.0000 0.0000 0.0000
 844804 3 0 0 3 5 0 4 3 0 -0.0507 0.0000 0.0000 0.0000 0.0000
 844805 3 0 0 3 5 0 4 4 0 -0.0506 0.0000 0.0000 0.0000 0.0000
 844806 3 0 0 3 5 0 4 5 0 -0.0505 0.0000 0.0000 0.0000 0.0000
 844807 3 0 0 3 5 0 5 0 0 -0.0527 0.0000 0.0000 0.0000 0.0000
 844808 3 0 0 3 5 0 5 1 0 -0.0513 0.0000 0.0000 0.0000 0.0000
 844809 3 0 0 3 5 0 5 2 0 -0.0509 0.0000 0.0000 0.0000 0.0000
 844810 3 0 0 3 5 0 5 3 0 -0.0507 0.0000 0.0000 0.0000 0.0000
 844811 3 0 0 3 5 0 5 4 0 -0.0505 0.0000 0.0000 0.0000 0.0000
 844812 3 0 0 3 5 0 5 5 0 -0.0504 0.0000 0.0000 0.0000 0.0000
 844813 3 0 0 3 5 1 0 0 0 -0.0706 0.0000 0.0000 0.0000 0.0000
 844814 3 0 0 3 5 1 0 1 0 -0.0528 0.0000 0.0000 0.0000 0.0000
 844815 3 0 0 3 5 1 0 2 0 -0.0517 0.0000 0.0000 0.0000 0.0000
 844816 3 0 0 3 5 1 0 3 0 -0.0512 0.0000 0.0000 0.0000 0.0000
 844817 3 0 0 3 5 1 0 4 0 -0.0509 0.0000 0.0000 0.0000 0.0000
 844818 3 0 0 3 5 1 0 5 0 -0.0508 0.0000 0.0000 0.0000 0.0000
 844819 3 0 0 3 5 1 1 0 0 -0.0565 0.0000 0.0000 0.0000 0.0000
 844820 3 0 0 3 5 1 1 1 0 -0.0524 0.0000 0.0000 0.0000 0.0000
 844821 3 0 0 3 5 1 1 2 0 -0.0515 0.0000 0.0000 0.0000 0.0000
 844822 3 0 0 3 5 1 1 3 0 -0.0511 0.0000 0.0000 0.0000 0.0000
 844823 3 0 0 3 5 1 1 4 0 -0.0509 0.0000 0.0000 0.0000 0.0000
 844824 3 0 0 3 5 1 1 5 0 -0.0507 0.0000 0.0000 0.0000 0.0000
 844825 3 0 0 3 5 1 2 0 0 -0.0549 0.0000 0.0000 0.0000 0.0000
 844826 3 0 0 3 5 1 2 1 0 -0.0521 0.0000 0.0000 0.0000 0.0000
 844827 3 0 0 3 5 1 2 2 0 -0.0514 0.0000 0.0000 0.0000 0.0000
 844828 3 0 0 3 5 1 2 3 0 -0.0510 0.0000 0.0000 0.0000 0.0000
 844829 3 0 0 3 5 1 2 4 0 -0.0508 0.0000 0.0000 0.0000 0.0000
 844830 3 0 0 3 5 1 2 5 0 -0.0506 0.0000 0.0000 0.0000 0.0000
 844831 3 0 0 3 5 1 3 0 0 -0.0540 0.0000 0.0000 0.0000 0.0000
 844832 3 0 0 3 5 1 3 1 0 -0.0519 0.0000 0.0000 0.0000 0.0000
 844833 3 0 0 3 5 1 3 2 0 -0.0512 0.0000 0.0000 0.0000 0.0000
 844834 3 0 0 3 5 1 3 3 0 -0.0509 0.0000 0.0000 0.0000 0.0000
 844835 3 0 0 3 5 1 3 4 0 -0.0507 0.0000 0.0000 0.0000 0.0000
 844836 3 0 0 3 5 1 3 5 0 -0.0506 0.0000 0.0000 0.0000 0.0000
 844837 3 0 0 3 5 1 4 0 0 -0.0533 0.0000 0.0000 0.0000 0.0000
 844838 3 0 0 3 5 1 4 1 0 -0.0516 0.0000 0.0000 0.0000 0.0000
 844839 3 0 0 3 5 1 4 2 0 -0.0511 0.0000 0.0000 0.0000 0.0000
 844840 3 0 0 3 5 1 4 3 0 -0.0508 0.0000 0.0000 0.0000 0.0000
 844841 3 0 0 3 5 1 4 4 0 -0.0506 0.0000 0.0000 0.0000 0.0000
 844842 3 0 0 3 5 1 4 5 0 -0.0505 0.0000 0.0000 0.0000 0.0000
 844843 3 0 0 3 5 1 5 0 0 -0.0527 0.0000 0.0000 0.0000 0.0000
 844844 3 0 0 3 5 1 5 1 0 -0.0514 0.0000 0.0000 0.0000 0.0000
 844845 3 0 0 3 5 1 5 2 0 -0.0509 0.0000 0.0000 0.0000 0.0000
 844846 3 0 0 3 5 1 5 3 0 -0.0507 0.0000 0.0000 0.0000 0.0000
 844847 3 0 0 3 5 1 5 4 0 -0.0505 0.0000 0.0000 0.0000 0.0000
 844848 3 0 0 3 5 1 5 5 0 -0.0505 0.0000 0.0000 0.0000 0.0000
 844849 3 0 0 3 5 2 0 0 0 -0.0706 0.0000 0.0000 0.0000 0.0000
 844850 3 0 0 3 5 2 0 1 0 -0.0528 0.0000 0.0000 0.0000 0.0000
 844851 3 0 0 3 5 2 0 2 0 -0.0517 0.0000 0.0000 0.0000 0.0000
 844852 3 0 0 3 5 2 0 3 0 -0.0512 0.0000 0.0000 0.0000 0.0000
 844853 3 0 0 3 5 2 0 4 0 -0.0510 0.0000 0.0000 0.0000 0.0000
 844854 3 0 0 3 5 2 0 5 0 -0.0508 0.0000 0.0000 0.0000 0.0000
 844855 3 0 0 3 5 2 1 0 0 -0.0565 0.0000 0.0000 0.0000 0.0000
 844856 3 0 0 3 5 2 1 1 0 -0.0525 0.0000 0.0000 0.0000 0.0000
 844857 3 0 0 3 5 2 1 2 0 -0.0516 0.0000 0.0000 0.0000 0.0000
 844858 3 0 0 3 5 2 1 3 0 -0.0511 0.0000 0.0000 0.0000 0.0000
 844859 3 0 0 3 5 2 1 4 0 -0.0509 0.0000 0.0000 0.0000 0.0000
 844860 3 0 0 3 5 2 1 5 0 -0.0507 0.0000 0.0000 0.0000 0.0000
 844861 3 0 0 3 5 2 2 0 0 -0.0550 0.0000 0.0000 0.0000 0.0000
 844862 3 0 0 3 5 2 2 1 0 -0.0522 0.0000 0.0000 0.0000 0.0000
 844863 3 0 0 3 5 2 2 2 0 -0.0514 0.0000 0.0000 0.0000 0.0000
 844864 3 0 0 3 5 2 2 3 0 -0.0510 0.0000 0.0000 0.0000 0.0000
 844865 3 0 0 3 5 2 2 4 0 -0.0508 0.0000 0.0000 0.0000 0.0000
 844866 3 0 0 3 5 2 2 5 0 -0.0507 0.0000 0.0000 0.0000 0.0000
 844867 3 0 0 3 5 2 3 0 0 -0.0540 0.0000 0.0000 0.0000 0.0000
 844868 3 0 0 3 5 2 3 1 0 -0.0519 0.0000 0.0000 0.0000 0.0000
 844869 3 0 0 3 5 2 3 2 0 -0.0512 0.0000 0.0000 0.0000 0.0000
 844870 3 0 0 3 5 2 3 3 0 -0.0509 0.0000 0.0000 0.0000 0.0000
 844871 3 0 0 3 5 2 3 4 0 -0.0507 0.0000 0.0000 0.0000 0.0000
 844872 3 0 0 3 5 2 3 5 0 -0.0506 0.0000 0.0000 0.0000 0.0000
 844873 3 0 0 3 5 2 4 0 0 -0.0533 0.0000 0.0000 0.0000 0.0000
 844874 3 0 0 3 5 2 4 1 0 -0.0517 0.0000 0.0000 0.0000 0.0000
 844875 3 0 0 3 5 2 4 2 0 -0.0511 0.0000 0.0000 0.0000 0.0000
 844876 3 0 0 3 5 2 4 3 0 -0.0508 0.0000 0.0000 0.0000 0.0000
 844877 3 0 0 3 5 2 4 4 0 -0.0507 0.0000 0.0000 0.0000 0.0000
 844878 3 0 0 3 5 2 4 5 0 -0.0505 0.0000 0.0000 0.0000 0.0000
 844879 3 0 0 3 5 2 5 0 0 -0.0528 0.0000 0.0000 0.0000 0.0000
 844880 3 0 0 3 5 2 5 1 0 -0.0515 0.0000 0.0000 0.0000 0.0000
 844881 3 0 0 3 5 2 5 2 0 -0.0510 0.0000 0.0000 0.0000 0.0000
 844882 3 0 0 3 5 2 5 3 0 -0.0507 0.0000 0.0000 0.0000 0.0000
 844883 3 0 0 3 5 2 5 4 0 -0.0506 0.0000 0.0000 0.0000 0.0000
 844884 3 0 0 3 5 2 5 5 0 -0.0505 0.0000 0.0000 0.0000 0.0000
 844885 3 0 0 3 5 3 0 0 0 -0.0707 0.0000 0.0000 0.0000 0.0000
 844886 3 0 0 3 5 3 0 1 0 -0.0529 0.0000 0.0000 0.0000 0.0000
 844887 3 0 0 3 5 3 0 2 0 -0.0518 0.0000 0.0000 0.0000 0.0000
 844888 3 0 0 3 5 3 0 3 0 -0.0513 0.0000 0.0000 0.0000 0.0000
 844889 3 0 0 3 5 3 0 4 0 -0.0510 0.0000 0.0000 0.0000 0.0000
 844890 3 0 0 3 5 3 0 5 0 -0.0508 0.0000 0.0000 0.0000 0.0000
 844891 3 0 0 3 5 3 1 0 0 -0.0565 0.0000 0.0000 0.0000 0.0000
 844892 3 0 0 3 5 3 1 1 0 -0.0525 0.0000 0.0000 0.0000 0.0000
 844893 3 0 0 3 5 3 1 2 0 -0.0516 0.0000 0.0000 0.0000 0.0000
 844894 3 0 0 3 5 3 1 3 0 -0.0512 0.0000 0.0000 0.0000 0.0000
 844895 3 0 0 3 5 3 1 4 0 -0.0509 0.0000 0.0000 0.0000 0.0000
 844896 3 0 0 3 5 3 1 5 0 -0.0508 0.0000 0.0000 0.0000 0.0000
 844897 3 0 0 3 5 3 2 0 0 -0.0550 0.0000 0.0000 0.0000 0.0000
 844898 3 0 0 3 5 3 2 1 0 -0.0522 0.0000 0.0000 0.0000 0.0000
 844899 3 0 0 3 5 3 2 2 0 -0.0514 0.0000 0.0000 0.0000 0.0000
 844900 3 0 0 3 5 3 2 3 0 -0.0511 0.0000 0.0000 0.0000 0.0000
 844901 3 0 0 3 5 3 2 4 0 -0.0508 0.0000 0.0000 0.0000 0.0000
 844902 3 0 0 3 5 3 2 5 0 -0.0507 0.0000 0.0000 0.0000 0.0000
 844903 3 0 0 3 5 3 3 0 0 -0.0541 0.0000 0.0000 0.0000 0.0000
 844904 3 0 0 3 5 3 3 1 0 -0.0520 0.0000 0.0000 0.0000 0.0000
 844905 3 0 0 3 5 3 3 2 0 -0.0513 0.0000 0.0000 0.0000 0.0000
 844906 3 0 0 3 5 3 3 3 0 -0.0510 0.0000 0.0000 0.0000 0.0000
 844907 3 0 0 3 5 3 3 4 0 -0.0508 0.0000 0.0000 0.0000 0.0000
 844908 3 0 0 3 5 3 3 5 0 -0.0506 0.0000 0.0000 0.0000 0.0000
 844909 3 0 0 3 5 3 4 0 0 -0.0534 0.0000 0.0000 0.0000 0.0000
 844910 3 0 0 3 5 3 4 1 0 -0.0517 0.0000 0.0000 0.0000 0.0000
 844911 3 0 0 3 5 3 4 2 0 -0.0511 0.0000 0.0000 0.0000 0.0000
 844912 3 0 0 3 5 3 4 3 0 -0.0509 0.0000 0.0000 0.0000 0.0000
 844913 3 0 0 3 5 3 4 4 0 -0.0507 0.0000 0.0000 0.0000 0.0000
 844914 3 0 0 3 5 3 4 5 0 -0.0506 0.0000 0.0000 0.0000 0.0000
 844915 3 0 0 3 5 3 5 0 0 -0.0529 0.0000 0.0000 0.0000 0.0000
 844916 3 0 0 3 5 3 5 1 0 -0.0515 0.0000 0.0000 0.0000 0.0000
 844917 3 0 0 3 5 3 5 2 0 -0.0510 0.0000 0.0000 0.0000 0.0000
 844918 3 0 0 3 5 3 5 3 0 -0.0508 0.0000 0.0000 0.0000 0.0000
 844919 3 0 0 3 5 3 5 4 0 -0.0506 0.0000 0.0000 0.0000 0.0000
 844920 3 0 0 3 5 3 5 5 0 -0.0505 0.0000 0.0000 0.0000 0.0000
 844921 3 0 0 3 5 4 0 0 0 -0.0707 0.0000 0.0000 0.0000 0.0000
 844922 3 0 0 3 5 4 0 1 0 -0.0529 0.0000 0.0000 0.0000 0.0000
 844923 3 0 0 3 5 4 0 2 0 -0.0518 0.0000 0.0000 0.0000 0.0000
 844924 3 0 0 3 5 4 0 3 0 -0.0513 0.0000 0.0000 0.0000 0.0000
 844925 3 0 0 3 5 4 0 4 0 -0.0510 0.0000 0.0000 0.0000 0.0000
 844926 3 0 0 3 5 4 0 5 0 -0.0508 0.0000 0.0000 0.0000 0.0000
 844927 3 0 0 3 5 4 1 0 0 -0.0566 0.0000 0.0000 0.0000 0.0000
 844928 3 0 0 3 5 4 1 1 0 -0.0526 0.0000 0.0000 0.0000 0.0000
 844929 3 0 0 3 5 4 1 2 0 -0.0516 0.0000 0.0000 0.0000 0.0000
 844930 3 0 0 3 5 4 1 3 0 -0.0512 0.0000 0.0000 0.0000 0.0000
 844931 3 0 0 3 5 4 1 4 0 -0.0509 0.0000 0.0000 0.0000 0.0000
 844932 3 0 0 3 5 4 1 5 0 -0.0508 0.0000 0.0000 0.0000 0.0000
 844933 3 0 0 3 5 4 2 0 0 -0.0550 0.0000 0.0000 0.0000 0.0000
 844934 3 0 0 3 5 4 2 1 0 -0.0523 0.0000 0.0000 0.0000 0.0000
 844935 3 0 0 3 5 4 2 2 0 -0.0515 0.0000 0.0000 0.0000 0.0000
 844936 3 0 0 3 5 4 2 3 0 -0.0511 0.0000 0.0000 0.0000 0.0000
 844937 3 0 0 3 5 4 2 4 0 -0.0509 0.0000 0.0000 0.0000 0.0000
 844938 3 0 0 3 5 4 2 5 0 -0.0507 0.0000 0.0000 0.0000 0.0000
 844939 3 0 0 3 5 4 3 0 0 -0.0541 0.0000 0.0000 0.0000 0.0000
 844940 3 0 0 3 5 4 3 1 0 -0.0520 0.0000 0.0000 0.0000 0.0000
 844941 3 0 0 3 5 4 3 2 0 -0.0513 0.0000 0.0000 0.0000 0.0000
 844942 3 0 0 3 5 4 3 3 0 -0.0510 0.0000 0.0000 0.0000 0.0000
 844943 3 0 0 3 5 4 3 4 0 -0.0508 0.0000 0.0000 0.0000 0.0000
 844944 3 0 0 3 5 4 3 5 0 -0.0506 0.0000 0.0000 0.0000 0.0000
 844945 3 0 0 3 5 4 4 0 0 -0.0534 0.0000 0.0000 0.0000 0.0000
 844946 3 0 0 3 5 4 4 1 0 -0.0518 0.0000 0.0000 0.0000 0.0000
 844947 3 0 0 3 5 4 4 2 0 -0.0512 0.0000 0.0000 0.0000 0.0000
 844948 3 0 0 3 5 4 4 3 0 -0.0509 0.0000 0.0000 0.0000 0.0000
 844949 3 0 0 3 5 4 4 4 0 -0.0507 0.0000 0.0000 0.0000 0.0000
 844950 3 0 0 3 5 4 4 5 0 -0.0506 0.0000 0.0000 0.0000 0.0000
 844951 3 0 0 3 5 4 5 0 0 -0.0529 0.0000 0.0000 0.0000 0.0000
 844952 3 0 0 3 5 4 5 1 0 -0.0516 0.0000 0.0000 0.0000 0.0000
 844953 3 0 0 3 5 4 5 2 0 -0.0511 0.0000 0.0000 0.0000 0.0000
 844954 3 0 0 3 5 4 5 3 0 -0.0508 0.0000 0.0000 0.0000 0.0000
 844955 3 0 0 3 5 4 5 4 0 -0.0506 0.0000 0.0000 0.0000 0.0000
 844956 3 0 0 3 5 4 5 5 0 -0.0505 0.0000 0.0000 0.0000 0.0000
 844957 3 0 0 3 5 5 0 0 0 -0.0707 0.0000 0.0000 0.0000 0.0000
 844958 3 0 0 3 5 5 0 1 0 -0.0529 0.0000 0.0000 0.0000 0.0000
 844959 3 0 0 3 5 5 0 2 0 -0.0518 0.0000 0.0000 0.0000 0.0000
 844960 3 0 0 3 5 5 0 3 0 -0.0513 0.0000 0.0000 0.0000 0.0000
 844961 3 0 0 3 5 5 0 4 0 -0.0510 0.0000 0.0000 0.0000 0.0000
 844962 3 0 0 3 5 5 0 5 0 -0.0509 0.0000 0.0000 0.0000 0.0000
 844963 3 0 0 3 5 5 1 0 0 -0.0566 0.0000 0.0000 0.0000 0.0000
 844964 3 0 0 3 5 5 1 1 0 -0.0526 0.0000 0.0000 0.0000 0.0000
 844965 3 0 0 3 5 5 1 2 0 -0.0517 0.0000 0.0000 0.0000 0.0000
 844966 3 0 0 3 5 5 1 3 0 -0.0512 0.0000 0.0000 0.0000 0.0000
 844967 3 0 0 3 5 5 1 4 0 -0.0510 0.0000 0.0000 0.0000 0.0000
 844968 3 0 0 3 5 5 1 5 0 -0.0508 0.0000 0.0000 0.0000 0.0000
 844969 3 0 0 3 5 5 2 0 0 -0.0551 0.0000 0.0000 0.0000 0.0000
 844970 3 0 0 3 5 5 2 1 0 -0.0523 0.0000 0.0000 0.0000 0.0000
 844971 3 0 0 3 5 5 2 2 0 -0.0515 0.0000 0.0000 0.0000 0.0000
 844972 3 0 0 3 5 5 2 3 0 -0.0511 0.0000 0.0000 0.0000 0.0000
 844973 3 0 0 3 5 5 2 4 0 -0.0509 0.0000 0.0000 0.0000 0.0000
 844974 3 0 0 3 5 5 2 5 0 -0.0507 0.0000 0.0000 0.0000 0.0000
 844975 3 0 0 3 5 5 3 0 0 -0.0542 0.0000 0.0000 0.0000 0.0000
 844976 3 0 0 3 5 5 3 1 0 -0.0521 0.0000 0.0000 0.0000 0.0000
 844977 3 0 0 3 5 5 3 2 0 -0.0514 0.0000 0.0000 0.0000 0.0000
 844978 3 0 0 3 5 5 3 3 0 -0.0510 0.0000 0.0000 0.0000 0.0000
 844979 3 0 0 3 5 5 3 4 0 -0.0508 0.0000 0.0000 0.0000 0.0000
 844980 3 0 0 3 5 5 3 5 0 -0.0507 0.0000 0.0000 0.0000 0.0000
 844981 3 0 0 3 5 5 4 0 0 -0.0535 0.0000 0.0000 0.0000 0.0000
 844982 3 0 0 3 5 5 4 1 0 -0.0518 0.0000 0.0000 0.0000 0.0000
 844983 3 0 0 3 5 5 4 2 0 -0.0512 0.0000 0.0000 0.0000 0.0000
 844984 3 0 0 3 5 5 4 3 0 -0.0509 0.0000 0.0000 0.0000 0.0000
 844985 3 0 0 3 5 5 4 4 0 -0.0507 0.0000 0.0000 0.0000 0.0000
 844986 3 0 0 3 5 5 4 5 0 -0.0506 0.0000 0.0000 0.0000 0.0000
 844987 3 0 0 3 5 5 5 0 0 -0.0530 0.0000 0.0000 0.0000 0.0000
 844988 3 0 0 3 5 5 5 1 0 -0.0516 0.0000 0.0000 0.0000 0.0000
 844989 3 0 0 3 5 5 5 2 0 -0.0511 0.0000 0.0000 0.0000 0.0000
 844990 3 0 0 3 5 5 5 3 0 -0.0508 0.0000 0.0000 0.0000 0.0000
 844991 3 0 0 3 5 5 5 4 0 -0.0507 0.0000 0.0000 0.0000 0.0000
 844992 3 0 0 3 5 5 5 5 0 -0.0506 0.0000 0.0000 0.0000 0.0000
 844993 3 0 0 4 0 0 0 0 0 -0.0713 0.0000 0.0000 0.0000 0.0000
 844994 3 0 0 4 0 0 0 1 0 -0.0534 0.0000 0.0000 0.0000 0.0000
 844995 3 0 0 4 0 0 0 2 0 -0.0521 0.0000 0.0000 0.0000 0.0000
 844996 3 0 0 4 0 0 0 3 0 -0.0516 0.0000 0.0000 0.0000 0.0000
 844997 3 0 0 4 0 0 0 4 0 -0.0512 0.0000 0.0000 0.0000 0.0000
 844998 3 0 0 4 0 0 0 5 0 -0.0510 0.0000 0.0000 0.0000 0.0000
 844999 3 0 0 4 0 0 1 0 0 -0.0571 0.0000 0.0000 0.0000 0.0000
 845000 3 0 0 4 0 0 1 1 0 -0.0530 0.0000 0.0000 0.0000 0.0000
 845001 3 0 0 4 0 0 1 2 0 -0.0520 0.0000 0.0000 0.0000 0.0000
 845002 3 0 0 4 0 0 1 3 0 -0.0514 0.0000 0.0000 0.0000 0.0000
 845003 3 0 0 4 0 0 1 4 0 -0.0511 0.0000 0.0000 0.0000 0.0000
 845004 3 0 0 4 0 0 1 5 0 -0.0510 0.0000 0.0000 0.0000 0.0000
 845005 3 0 0 4 0 0 2 0 0 -0.0556 0.0000 0.0000 0.0000 0.0000
 845006 3 0 0 4 0 0 2 1 0 -0.0527 0.0000 0.0000 0.0000 0.0000
 845007 3 0 0 4 0 0 2 2 0 -0.0518 0.0000 0.0000 0.0000 0.0000
 845008 3 0 0 4 0 0 2 3 0 -0.0513 0.0000 0.0000 0.0000 0.0000
 845009 3 0 0 4 0 0 2 4 0 -0.0511 0.0000 0.0000 0.0000 0.0000
 845010 3 0 0 4 0 0 2 5 0 -0.0509 0.0000 0.0000 0.0000 0.0000
 845011 3 0 0 4 0 0 3 0 0 -0.0547 0.0000 0.0000 0.0000 0.0000
 845012 3 0 0 4 0 0 3 1 0 -0.0524 0.0000 0.0000 0.0000 0.0000
 845013 3 0 0 4 0 0 3 2 0 -0.0516 0.0000 0.0000 0.0000 0.0000
 845014 3 0 0 4 0 0 3 3 0 -0.0512 0.0000 0.0000 0.0000 0.0000
 845015 3 0 0 4 0 0 3 4 0 -0.0510 0.0000 0.0000 0.0000 0.0000
 845016 3 0 0 4 0 0 3 5 0 -0.0508 0.0000 0.0000 0.0000 0.0000
 845017 3 0 0 4 0 0 4 0 0 -0.0540 0.0000 0.0000 0.0000 0.0000
 845018 3 0 0 4 0 0 4 1 0 -0.0522 0.0000 0.0000 0.0000 0.0000
 845019 3 0 0 4 0 0 4 2 0 -0.0515 0.0000 0.0000 0.0000 0.0000
 845020 3 0 0 4 0 0 4 3 0 -0.0511 0.0000 0.0000 0.0000 0.0000
 845021 3 0 0 4 0 0 4 4 0 -0.0509 0.0000 0.0000 0.0000 0.0000
 845022 3 0 0 4 0 0 4 5 0 -0.0508 0.0000 0.0000 0.0000 0.0000
 845023 3 0 0 4 0 0 5 0 0 -0.0535 0.0000 0.0000 0.0000 0.0000
 845024 3 0 0 4 0 0 5 1 0 -0.0520 0.0000 0.0000 0.0000 0.0000
 845025 3 0 0 4 0 0 5 2 0 -0.0514 0.0000 0.0000 0.0000 0.0000
 845026 3 0 0 4 0 0 5 3 0 -0.0510 0.0000 0.0000 0.0000 0.0000
 845027 3 0 0 4 0 0 5 4 0 -0.0508 0.0000 0.0000 0.0000 0.0000
 845028 3 0 0 4 0 0 5 5 0 -0.0507 0.0000 0.0000 0.0000 0.0000
 845029 3 0 0 4 0 1 0 0 0 -0.0713 0.0000 0.0000 0.0000 0.0000
 845030 3 0 0 4 0 1 0 1 0 -0.0534 0.0000 0.0000 0.0000 0.0000
 845031 3 0 0 4 0 1 0 2 0 -0.0522 0.0000 0.0000 0.0000 0.0000
 845032 3 0 0 4 0 1 0 3 0 -0.0516 0.0000 0.0000 0.0000 0.0000
 845033 3 0 0 4 0 1 0 4 0 -0.0513 0.0000 0.0000 0.0000 0.0000
 845034 3 0 0 4 0 1 0 5 0 -0.0510 0.0000 0.0000 0.0000 0.0000
 845035 3 0 0 4 0 1 1 0 0 -0.0571 0.0000 0.0000 0.0000 0.0000
 845036 3 0 0 4 0 1 1 1 0 -0.0530 0.0000 0.0000 0.0000 0.0000
 845037 3 0 0 4 0 1 1 2 0 -0.0520 0.0000 0.0000 0.0000 0.0000
 845038 3 0 0 4 0 1 1 3 0 -0.0515 0.0000 0.0000 0.0000 0.0000
 845039 3 0 0 4 0 1 1 4 0 -0.0512 0.0000 0.0000 0.0000 0.0000
 845040 3 0 0 4 0 1 1 5 0 -0.0510 0.0000 0.0000 0.0000 0.0000
 845041 3 0 0 4 0 1 2 0 0 -0.0556 0.0000 0.0000 0.0000 0.0000
 845042 3 0 0 4 0 1 2 1 0 -0.0527 0.0000 0.0000 0.0000 0.0000
 845043 3 0 0 4 0 1 2 2 0 -0.0518 0.0000 0.0000 0.0000 0.0000
 845044 3 0 0 4 0 1 2 3 0 -0.0514 0.0000 0.0000 0.0000 0.0000
 845045 3 0 0 4 0 1 2 4 0 -0.0511 0.0000 0.0000 0.0000 0.0000
 845046 3 0 0 4 0 1 2 5 0 -0.0509 0.0000 0.0000 0.0000 0.0000
 845047 3 0 0 4 0 1 3 0 0 -0.0547 0.0000 0.0000 0.0000 0.0000
 845048 3 0 0 4 0 1 3 1 0 -0.0525 0.0000 0.0000 0.0000 0.0000
 845049 3 0 0 4 0 1 3 2 0 -0.0517 0.0000 0.0000 0.0000 0.0000
 845050 3 0 0 4 0 1 3 3 0 -0.0513 0.0000 0.0000 0.0000 0.0000
 845051 3 0 0 4 0 1 3 4 0 -0.0510 0.0000 0.0000 0.0000 0.0000
 845052 3 0 0 4 0 1 3 5 0 -0.0508 0.0000 0.0000 0.0000 0.0000
 845053 3 0 0 4 0 1 4 0 0 -0.0540 0.0000 0.0000 0.0000 0.0000
 845054 3 0 0 4 0 1 4 1 0 -0.0522 0.0000 0.0000 0.0000 0.0000
 845055 3 0 0 4 0 1 4 2 0 -0.0515 0.0000 0.0000 0.0000 0.0000
 845056 3 0 0 4 0 1 4 3 0 -0.0512 0.0000 0.0000 0.0000 0.0000
 845057 3 0 0 4 0 1 4 4 0 -0.0509 0.0000 0.0000 0.0000 0.0000
 845058 3 0 0 4 0 1 4 5 0 -0.0508 0.0000 0.0000 0.0000 0.0000
 845059 3 0 0 4 0 1 5 0 0 -0.0535 0.0000 0.0000 0.0000 0.0000
 845060 3 0 0 4 0 1 5 1 0 -0.0520 0.0000 0.0000 0.0000 0.0000
 845061 3 0 0 4 0 1 5 2 0 -0.0514 0.0000 0.0000 0.0000 0.0000
 845062 3 0 0 4 0 1 5 3 0 -0.0511 0.0000 0.0000 0.0000 0.0000
 845063 3 0 0 4 0 1 5 4 0 -0.0509 0.0000 0.0000 0.0000 0.0000
 845064 3 0 0 4 0 1 5 5 0 -0.0507 0.0000 0.0000 0.0000 0.0000
 845065 3 0 0 4 0 2 0 0 0 -0.0713 0.0000 0.0000 0.0000 0.0000
 845066 3 0 0 4 0 2 0 1 0 -0.0534 0.0000 0.0000 0.0000 0.0000
 845067 3 0 0 4 0 2 0 2 0 -0.0522 0.0000 0.0000 0.0000 0.0000
 845068 3 0 0 4 0 2 0 3 0 -0.0516 0.0000 0.0000 0.0000 0.0000
 845069 3 0 0 4 0 2 0 4 0 -0.0513 0.0000 0.0000 0.0000 0.0000
 845070 3 0 0 4 0 2 0 5 0 -0.0511 0.0000 0.0000 0.0000 0.0000
 845071 3 0 0 4 0 2 1 0 0 -0.0571 0.0000 0.0000 0.0000 0.0000
 845072 3 0 0 4 0 2 1 1 0 -0.0531 0.0000 0.0000 0.0000 0.0000
 845073 3 0 0 4 0 2 1 2 0 -0.0520 0.0000 0.0000 0.0000 0.0000
 845074 3 0 0 4 0 2 1 3 0 -0.0515 0.0000 0.0000 0.0000 0.0000
 845075 3 0 0 4 0 2 1 4 0 -0.0512 0.0000 0.0000 0.0000 0.0000
 845076 3 0 0 4 0 2 1 5 0 -0.0510 0.0000 0.0000 0.0000 0.0000
 845077 3 0 0 4 0 2 2 0 0 -0.0556 0.0000 0.0000 0.0000 0.0000
 845078 3 0 0 4 0 2 2 1 0 -0.0528 0.0000 0.0000 0.0000 0.0000
 845079 3 0 0 4 0 2 2 2 0 -0.0519 0.0000 0.0000 0.0000 0.0000
 845080 3 0 0 4 0 2 2 3 0 -0.0514 0.0000 0.0000 0.0000 0.0000
 845081 3 0 0 4 0 2 2 4 0 -0.0511 0.0000 0.0000 0.0000 0.0000
 845082 3 0 0 4 0 2 2 5 0 -0.0509 0.0000 0.0000 0.0000 0.0000
 845083 3 0 0 4 0 2 3 0 0 -0.0547 0.0000 0.0000 0.0000 0.0000
 845084 3 0 0 4 0 2 3 1 0 -0.0525 0.0000 0.0000 0.0000 0.0000
 845085 3 0 0 4 0 2 3 2 0 -0.0517 0.0000 0.0000 0.0000 0.0000
 845086 3 0 0 4 0 2 3 3 0 -0.0513 0.0000 0.0000 0.0000 0.0000
 845087 3 0 0 4 0 2 3 4 0 -0.0510 0.0000 0.0000 0.0000 0.0000
 845088 3 0 0 4 0 2 3 5 0 -0.0509 0.0000 0.0000 0.0000 0.0000
 845089 3 0 0 4 0 2 4 0 0 -0.0541 0.0000 0.0000 0.0000 0.0000
 845090 3 0 0 4 0 2 4 1 0 -0.0523 0.0000 0.0000 0.0000 0.0000
 845091 3 0 0 4 0 2 4 2 0 -0.0516 0.0000 0.0000 0.0000 0.0000
 845092 3 0 0 4 0 2 4 3 0 -0.0512 0.0000 0.0000 0.0000 0.0000
 845093 3 0 0 4 0 2 4 4 0 -0.0510 0.0000 0.0000 0.0000 0.0000
 845094 3 0 0 4 0 2 4 5 0 -0.0508 0.0000 0.0000 0.0000 0.0000
 845095 3 0 0 4 0 2 5 0 0 -0.0535 0.0000 0.0000 0.0000 0.0000
 845096 3 0 0 4 0 2 5 1 0 -0.0520 0.0000 0.0000 0.0000 0.0000
 845097 3 0 0 4 0 2 5 2 0 -0.0514 0.0000 0.0000 0.0000 0.0000
 845098 3 0 0 4 0 2 5 3 0 -0.0511 0.0000 0.0000 0.0000 0.0000
 845099 3 0 0 4 0 2 5 4 0 -0.0509 0.0000 0.0000 0.0000 0.0000
 845100 3 0 0 4 0 2 5 5 0 -0.0507 0.0000 0.0000 0.0000 0.0000
 845101 3 0 0 4 0 3 0 0 0 -0.0714 0.0000 0.0000 0.0000 0.0000
 845102 3 0 0 4 0 3 0 1 0 -0.0534 0.0000 0.0000 0.0000 0.0000
 845103 3 0 0 4 0 3 0 2 0 -0.0522 0.0000 0.0000 0.0000 0.0000
 845104 3 0 0 4 0 3 0 3 0 -0.0516 0.0000 0.0000 0.0000 0.0000
 845105 3 0 0 4 0 3 0 4 0 -0.0513 0.0000 0.0000 0.0000 0.0000
 845106 3 0 0 4 0 3 0 5 0 -0.0511 0.0000 0.0000 0.0000 0.0000
 845107 3 0 0 4 0 3 1 0 0 -0.0571 0.0000 0.0000 0.0000 0.0000
 845108 3 0 0 4 0 3 1 1 0 -0.0531 0.0000 0.0000 0.0000 0.0000
 845109 3 0 0 4 0 3 1 2 0 -0.0520 0.0000 0.0000 0.0000 0.0000
 845110 3 0 0 4 0 3 1 3 0 -0.0515 0.0000 0.0000 0.0000 0.0000
 845111 3 0 0 4 0 3 1 4 0 -0.0512 0.0000 0.0000 0.0000 0.0000
 845112 3 0 0 4 0 3 1 5 0 -0.0510 0.0000 0.0000 0.0000 0.0000
 845113 3 0 0 4 0 3 2 0 0 -0.0557 0.0000 0.0000 0.0000 0.0000
 845114 3 0 0 4 0 3 2 1 0 -0.0528 0.0000 0.0000 0.0000 0.0000
 845115 3 0 0 4 0 3 2 2 0 -0.0519 0.0000 0.0000 0.0000 0.0000
 845116 3 0 0 4 0 3 2 3 0 -0.0514 0.0000 0.0000 0.0000 0.0000
 845117 3 0 0 4 0 3 2 4 0 -0.0511 0.0000 0.0000 0.0000 0.0000
 845118 3 0 0 4 0 3 2 5 0 -0.0510 0.0000 0.0000 0.0000 0.0000
 845119 3 0 0 4 0 3 3 0 0 -0.0548 0.0000 0.0000 0.0000 0.0000
 845120 3 0 0 4 0 3 3 1 0 -0.0525 0.0000 0.0000 0.0000 0.0000
 845121 3 0 0 4 0 3 3 2 0 -0.0517 0.0000 0.0000 0.0000 0.0000
 845122 3 0 0 4 0 3 3 3 0 -0.0513 0.0000 0.0000 0.0000 0.0000
 845123 3 0 0 4 0 3 3 4 0 -0.0511 0.0000 0.0000 0.0000 0.0000
 845124 3 0 0 4 0 3 3 5 0 -0.0509 0.0000 0.0000 0.0000 0.0000
 845125 3 0 0 4 0 3 4 0 0 -0.0541 0.0000 0.0000 0.0000 0.0000
 845126 3 0 0 4 0 3 4 1 0 -0.0523 0.0000 0.0000 0.0000 0.0000
 845127 3 0 0 4 0 3 4 2 0 -0.0516 0.0000 0.0000 0.0000 0.0000
 845128 3 0 0 4 0 3 4 3 0 -0.0512 0.0000 0.0000 0.0000 0.0000
 845129 3 0 0 4 0 3 4 4 0 -0.0510 0.0000 0.0000 0.0000 0.0000
 845130 3 0 0 4 0 3 4 5 0 -0.0508 0.0000 0.0000 0.0000 0.0000
 845131 3 0 0 4 0 3 5 0 0 -0.0536 0.0000 0.0000 0.0000 0.0000
 845132 3 0 0 4 0 3 5 1 0 -0.0521 0.0000 0.0000 0.0000 0.0000
 845133 3 0 0 4 0 3 5 2 0 -0.0515 0.0000 0.0000 0.0000 0.0000
 845134 3 0 0 4 0 3 5 3 0 -0.0511 0.0000 0.0000 0.0000 0.0000
 845135 3 0 0 4 0 3 5 4 0 -0.0509 0.0000 0.0000 0.0000 0.0000
 845136 3 0 0 4 0 3 5 5 0 -0.0508 0.0000 0.0000 0.0000 0.0000
 845137 3 0 0 4 0 4 0 0 0 -0.0714 0.0000 0.0000 0.0000 0.0000
 845138 3 0 0 4 0 4 0 1 0 -0.0535 0.0000 0.0000 0.0000 0.0000
 845139 3 0 0 4 0 4 0 2 0 -0.0522 0.0000 0.0000 0.0000 0.0000
 845140 3 0 0 4 0 4 0 3 0 -0.0517 0.0000 0.0000 0.0000 0.0000
 845141 3 0 0 4 0 4 0 4 0 -0.0513 0.0000 0.0000 0.0000 0.0000
 845142 3 0 0 4 0 4 0 5 0 -0.0511 0.0000 0.0000 0.0000 0.0000
 845143 3 0 0 4 0 4 1 0 0 -0.0572 0.0000 0.0000 0.0000 0.0000
 845144 3 0 0 4 0 4 1 1 0 -0.0531 0.0000 0.0000 0.0000 0.0000
 845145 3 0 0 4 0 4 1 2 0 -0.0521 0.0000 0.0000 0.0000 0.0000
 845146 3 0 0 4 0 4 1 3 0 -0.0516 0.0000 0.0000 0.0000 0.0000
 845147 3 0 0 4 0 4 1 4 0 -0.0512 0.0000 0.0000 0.0000 0.0000
 845148 3 0 0 4 0 4 1 5 0 -0.0510 0.0000 0.0000 0.0000 0.0000
 845149 3 0 0 4 0 4 2 0 0 -0.0557 0.0000 0.0000 0.0000 0.0000
 845150 3 0 0 4 0 4 2 1 0 -0.0528 0.0000 0.0000 0.0000 0.0000
 845151 3 0 0 4 0 4 2 2 0 -0.0519 0.0000 0.0000 0.0000 0.0000
 845152 3 0 0 4 0 4 2 3 0 -0.0514 0.0000 0.0000 0.0000 0.0000
 845153 3 0 0 4 0 4 2 4 0 -0.0512 0.0000 0.0000 0.0000 0.0000
 845154 3 0 0 4 0 4 2 5 0 -0.0510 0.0000 0.0000 0.0000 0.0000
 845155 3 0 0 4 0 4 3 0 0 -0.0548 0.0000 0.0000 0.0000 0.0000
 845156 3 0 0 4 0 4 3 1 0 -0.0526 0.0000 0.0000 0.0000 0.0000
 845157 3 0 0 4 0 4 3 2 0 -0.0518 0.0000 0.0000 0.0000 0.0000
 845158 3 0 0 4 0 4 3 3 0 -0.0513 0.0000 0.0000 0.0000 0.0000
 845159 3 0 0 4 0 4 3 4 0 -0.0511 0.0000 0.0000 0.0000 0.0000
 845160 3 0 0 4 0 4 3 5 0 -0.0509 0.0000 0.0000 0.0000 0.0000
 845161 3 0 0 4 0 4 4 0 0 -0.0541 0.0000 0.0000 0.0000 0.0000
 845162 3 0 0 4 0 4 4 1 0 -0.0523 0.0000 0.0000 0.0000 0.0000
 845163 3 0 0 4 0 4 4 2 0 -0.0516 0.0000 0.0000 0.0000 0.0000
 845164 3 0 0 4 0 4 4 3 0 -0.0512 0.0000 0.0000 0.0000 0.0000
 845165 3 0 0 4 0 4 4 4 0 -0.0510 0.0000 0.0000 0.0000 0.0000
 845166 3 0 0 4 0 4 4 5 0 -0.0509 0.0000 0.0000 0.0000 0.0000
 845167 3 0 0 4 0 4 5 0 0 -0.0536 0.0000 0.0000 0.0000 0.0000
 845168 3 0 0 4 0 4 5 1 0 -0.0521 0.0000 0.0000 0.0000 0.0000
 845169 3 0 0 4 0 4 5 2 0 -0.0515 0.0000 0.0000 0.0000 0.0000
 845170 3 0 0 4 0 4 5 3 0 -0.0512 0.0000 0.0000 0.0000 0.0000
 845171 3 0 0 4 0 4 5 4 0 -0.0509 0.0000 0.0000 0.0000 0.0000
 845172 3 0 0 4 0 4 5 5 0 -0.0508 0.0000 0.0000 0.0000 0.0000
 845173 3 0 0 4 0 5 0 0 0 -0.0714 0.0000 0.0000 0.0000 0.0000
 845174 3 0 0 4 0 5 0 1 0 -0.0535 0.0000 0.0000 0.0000 0.0000
 845175 3 0 0 4 0 5 0 2 0 -0.0523 0.0000 0.0000 0.0000 0.0000
 845176 3 0 0 4 0 5 0 3 0 -0.0517 0.0000 0.0000 0.0000 0.0000
 845177 3 0 0 4 0 5 0 4 0 -0.0513 0.0000 0.0000 0.0000 0.0000
 845178 3 0 0 4 0 5 0 5 0 -0.0511 0.0000 0.0000 0.0000 0.0000
 845179 3 0 0 4 0 5 1 0 0 -0.0572 0.0000 0.0000 0.0000 0.0000
 845180 3 0 0 4 0 5 1 1 0 -0.0532 0.0000 0.0000 0.0000 0.0000
 845181 3 0 0 4 0 5 1 2 0 -0.0521 0.0000 0.0000 0.0000 0.0000
 845182 3 0 0 4 0 5 1 3 0 -0.0516 0.0000 0.0000 0.0000 0.0000
 845183 3 0 0 4 0 5 1 4 0 -0.0513 0.0000 0.0000 0.0000 0.0000
 845184 3 0 0 4 0 5 1 5 0 -0.0511 0.0000 0.0000 0.0000 0.0000
 845185 3 0 0 4 0 5 2 0 0 -0.0557 0.0000 0.0000 0.0000 0.0000
 845186 3 0 0 4 0 5 2 1 0 -0.0529 0.0000 0.0000 0.0000 0.0000
 845187 3 0 0 4 0 5 2 2 0 -0.0519 0.0000 0.0000 0.0000 0.0000
 845188 3 0 0 4 0 5 2 3 0 -0.0515 0.0000 0.0000 0.0000 0.0000
 845189 3 0 0 4 0 5 2 4 0 -0.0512 0.0000 0.0000 0.0000 0.0000
 845190 3 0 0 4 0 5 2 5 0 -0.0510 0.0000 0.0000 0.0000 0.0000
 845191 3 0 0 4 0 5 3 0 0 -0.0548 0.0000 0.0000 0.0000 0.0000
 845192 3 0 0 4 0 5 3 1 0 -0.0526 0.0000 0.0000 0.0000 0.0000
 845193 3 0 0 4 0 5 3 2 0 -0.0518 0.0000 0.0000 0.0000 0.0000
 845194 3 0 0 4 0 5 3 3 0 -0.0514 0.0000 0.0000 0.0000 0.0000
 845195 3 0 0 4 0 5 3 4 0 -0.0511 0.0000 0.0000 0.0000 0.0000
 845196 3 0 0 4 0 5 3 5 0 -0.0509 0.0000 0.0000 0.0000 0.0000
 845197 3 0 0 4 0 5 4 0 0 -0.0542 0.0000 0.0000 0.0000 0.0000
 845198 3 0 0 4 0 5 4 1 0 -0.0524 0.0000 0.0000 0.0000 0.0000
 845199 3 0 0 4 0 5 4 2 0 -0.0517 0.0000 0.0000 0.0000 0.0000
 845200 3 0 0 4 0 5 4 3 0 -0.0513 0.0000 0.0000 0.0000 0.0000
 845201 3 0 0 4 0 5 4 4 0 -0.0510 0.0000 0.0000 0.0000 0.0000
 845202 3 0 0 4 0 5 4 5 0 -0.0509 0.0000 0.0000 0.0000 0.0000
 845203 3 0 0 4 0 5 5 0 0 -0.0536 0.0000 0.0000 0.0000 0.0000
 845204 3 0 0 4 0 5 5 1 0 -0.0522 0.0000 0.0000 0.0000 0.0000
 845205 3 0 0 4 0 5 5 2 0 -0.0515 0.0000 0.0000 0.0000 0.0000
 845206 3 0 0 4 0 5 5 3 0 -0.0512 0.0000 0.0000 0.0000 0.0000
 845207 3 0 0 4 0 5 5 4 0 -0.0510 0.0000 0.0000 0.0000 0.0000
 845208 3 0 0 4 0 5 5 5 0 -0.0508 0.0000 0.0000 0.0000 0.0000
 845209 3 0 0 4 1 0 0 0 0 -0.0713 0.0000 0.0000 0.0000 0.0000
 845210 3 0 0 4 1 0 0 1 0 -0.0534 0.0000 0.0000 0.0000 0.0000
 845211 3 0 0 4 1 0 0 2 0 -0.0521 0.0000 0.0000 0.0000 0.0000
 845212 3 0 0 4 1 0 0 3 0 -0.0516 0.0000 0.0000 0.0000 0.0000
 845213 3 0 0 4 1 0 0 4 0 -0.0512 0.0000 0.0000 0.0000 0.0000
 845214 3 0 0 4 1 0 0 5 0 -0.0510 0.0000 0.0000 0.0000 0.0000
 845215 3 0 0 4 1 0 1 0 0 -0.0571 0.0000 0.0000 0.0000 0.0000
 845216 3 0 0 4 1 0 1 1 0 -0.0530 0.0000 0.0000 0.0000 0.0000
 845217 3 0 0 4 1 0 1 2 0 -0.0520 0.0000 0.0000 0.0000 0.0000
 845218 3 0 0 4 1 0 1 3 0 -0.0514 0.0000 0.0000 0.0000 0.0000
 845219 3 0 0 4 1 0 1 4 0 -0.0511 0.0000 0.0000 0.0000 0.0000
 845220 3 0 0 4 1 0 1 5 0 -0.0510 0.0000 0.0000 0.0000 0.0000
 845221 3 0 0 4 1 0 2 0 0 -0.0556 0.0000 0.0000 0.0000 0.0000
 845222 3 0 0 4 1 0 2 1 0 -0.0527 0.0000 0.0000 0.0000 0.0000
 845223 3 0 0 4 1 0 2 2 0 -0.0518 0.0000 0.0000 0.0000 0.0000
 845224 3 0 0 4 1 0 2 3 0 -0.0513 0.0000 0.0000 0.0000 0.0000
 845225 3 0 0 4 1 0 2 4 0 -0.0511 0.0000 0.0000 0.0000 0.0000
 845226 3 0 0 4 1 0 2 5 0 -0.0509 0.0000 0.0000 0.0000 0.0000
 845227 3 0 0 4 1 0 3 0 0 -0.0547 0.0000 0.0000 0.0000 0.0000
 845228 3 0 0 4 1 0 3 1 0 -0.0524 0.0000 0.0000 0.0000 0.0000
 845229 3 0 0 4 1 0 3 2 0 -0.0516 0.0000 0.0000 0.0000 0.0000
 845230 3 0 0 4 1 0 3 3 0 -0.0512 0.0000 0.0000 0.0000 0.0000
 845231 3 0 0 4 1 0 3 4 0 -0.0510 0.0000 0.0000 0.0000 0.0000
 845232 3 0 0 4 1 0 3 5 0 -0.0508 0.0000 0.0000 0.0000 0.0000
 845233 3 0 0 4 1 0 4 0 0 -0.0540 0.0000 0.0000 0.0000 0.0000
 845234 3 0 0 4 1 0 4 1 0 -0.0522 0.0000 0.0000 0.0000 0.0000
 845235 3 0 0 4 1 0 4 2 0 -0.0515 0.0000 0.0000 0.0000 0.0000
 845236 3 0 0 4 1 0 4 3 0 -0.0511 0.0000 0.0000 0.0000 0.0000
 845237 3 0 0 4 1 0 4 4 0 -0.0509 0.0000 0.0000 0.0000 0.0000
 845238 3 0 0 4 1 0 4 5 0 -0.0508 0.0000 0.0000 0.0000 0.0000
 845239 3 0 0 4 1 0 5 0 0 -0.0535 0.0000 0.0000 0.0000 0.0000
 845240 3 0 0 4 1 0 5 1 0 -0.0520 0.0000 0.0000 0.0000 0.0000
 845241 3 0 0 4 1 0 5 2 0 -0.0514 0.0000 0.0000 0.0000 0.0000
 845242 3 0 0 4 1 0 5 3 0 -0.0510 0.0000 0.0000 0.0000 0.0000
 845243 3 0 0 4 1 0 5 4 0 -0.0508 0.0000 0.0000 0.0000 0.0000
 845244 3 0 0 4 1 0 5 5 0 -0.0507 0.0000 0.0000 0.0000 0.0000
 845245 3 0 0 4 1 1 0 0 0 -0.0713 0.0000 0.0000 0.0000 0.0000
 845246 3 0 0 4 1 1 0 1 0 -0.0534 0.0000 0.0000 0.0000 0.0000
 845247 3 0 0 4 1 1 0 2 0 -0.0522 0.0000 0.0000 0.0000 0.0000
 845248 3 0 0 4 1 1 0 3 0 -0.0516 0.0000 0.0000 0.0000 0.0000
 845249 3 0 0 4 1 1 0 4 0 -0.0513 0.0000 0.0000 0.0000 0.0000
 845250 3 0 0 4 1 1 0 5 0 -0.0510 0.0000 0.0000 0.0000 0.0000
 845251 3 0 0 4 1 1 1 0 0 -0.0571 0.0000 0.0000 0.0000 0.0000
 845252 3 0 0 4 1 1 1 1 0 -0.0530 0.0000 0.0000 0.0000 0.0000
 845253 3 0 0 4 1 1 1 2 0 -0.0520 0.0000 0.0000 0.0000 0.0000
 845254 3 0 0 4 1 1 1 3 0 -0.0515 0.0000 0.0000 0.0000 0.0000
 845255 3 0 0 4 1 1 1 4 0 -0.0512 0.0000 0.0000 0.0000 0.0000
 845256 3 0 0 4 1 1 1 5 0 -0.0510 0.0000 0.0000 0.0000 0.0000
 845257 3 0 0 4 1 1 2 0 0 -0.0556 0.0000 0.0000 0.0000 0.0000
 845258 3 0 0 4 1 1 2 1 0 -0.0527 0.0000 0.0000 0.0000 0.0000
 845259 3 0 0 4 1 1 2 2 0 -0.0518 0.0000 0.0000 0.0000 0.0000
 845260 3 0 0 4 1 1 2 3 0 -0.0514 0.0000 0.0000 0.0000 0.0000
 845261 3 0 0 4 1 1 2 4 0 -0.0511 0.0000 0.0000 0.0000 0.0000
 845262 3 0 0 4 1 1 2 5 0 -0.0509 0.0000 0.0000 0.0000 0.0000
 845263 3 0 0 4 1 1 3 0 0 -0.0547 0.0000 0.0000 0.0000 0.0000
 845264 3 0 0 4 1 1 3 1 0 -0.0525 0.0000 0.0000 0.0000 0.0000
 845265 3 0 0 4 1 1 3 2 0 -0.0517 0.0000 0.0000 0.0000 0.0000
 845266 3 0 0 4 1 1 3 3 0 -0.0513 0.0000 0.0000 0.0000 0.0000
 845267 3 0 0 4 1 1 3 4 0 -0.0510 0.0000 0.0000 0.0000 0.0000
 845268 3 0 0 4 1 1 3 5 0 -0.0508 0.0000 0.0000 0.0000 0.0000
 845269 3 0 0 4 1 1 4 0 0 -0.0540 0.0000 0.0000 0.0000 0.0000
 845270 3 0 0 4 1 1 4 1 0 -0.0522 0.0000 0.0000 0.0000 0.0000
 845271 3 0 0 4 1 1 4 2 0 -0.0515 0.0000 0.0000 0.0000 0.0000
 845272 3 0 0 4 1 1 4 3 0 -0.0512 0.0000 0.0000 0.0000 0.0000
 845273 3 0 0 4 1 1 4 4 0 -0.0509 0.0000 0.0000 0.0000 0.0000
 845274 3 0 0 4 1 1 4 5 0 -0.0508 0.0000 0.0000 0.0000 0.0000
 845275 3 0 0 4 1 1 5 0 0 -0.0535 0.0000 0.0000 0.0000 0.0000
 845276 3 0 0 4 1 1 5 1 0 -0.0520 0.0000 0.0000 0.0000 0.0000
 845277 3 0 0 4 1 1 5 2 0 -0.0514 0.0000 0.0000 0.0000 0.0000
 845278 3 0 0 4 1 1 5 3 0 -0.0511 0.0000 0.0000 0.0000 0.0000
 845279 3 0 0 4 1 1 5 4 0 -0.0509 0.0000 0.0000 0.0000 0.0000
 845280 3 0 0 4 1 1 5 5 0 -0.0507 0.0000 0.0000 0.0000 0.0000
 845281 3 0 0 4 1 2 0 0 0 -0.0713 0.0000 0.0000 0.0000 0.0000
 845282 3 0 0 4 1 2 0 1 0 -0.0534 0.0000 0.0000 0.0000 0.0000
 845283 3 0 0 4 1 2 0 2 0 -0.0522 0.0000 0.0000 0.0000 0.0000
 845284 3 0 0 4 1 2 0 3 0 -0.0516 0.0000 0.0000 0.0000 0.0000
 845285 3 0 0 4 1 2 0 4 0 -0.0513 0.0000 0.0000 0.0000 0.0000
 845286 3 0 0 4 1 2 0 5 0 -0.0511 0.0000 0.0000 0.0000 0.0000
 845287 3 0 0 4 1 2 1 0 0 -0.0571 0.0000 0.0000 0.0000 0.0000
 845288 3 0 0 4 1 2 1 1 0 -0.0531 0.0000 0.0000 0.0000 0.0000
 845289 3 0 0 4 1 2 1 2 0 -0.0520 0.0000 0.0000 0.0000 0.0000
 845290 3 0 0 4 1 2 1 3 0 -0.0515 0.0000 0.0000 0.0000 0.0000
 845291 3 0 0 4 1 2 1 4 0 -0.0512 0.0000 0.0000 0.0000 0.0000
 845292 3 0 0 4 1 2 1 5 0 -0.0510 0.0000 0.0000 0.0000 0.0000
 845293 3 0 0 4 1 2 2 0 0 -0.0556 0.0000 0.0000 0.0000 0.0000
 845294 3 0 0 4 1 2 2 1 0 -0.0528 0.0000 0.0000 0.0000 0.0000
 845295 3 0 0 4 1 2 2 2 0 -0.0519 0.0000 0.0000 0.0000 0.0000
 845296 3 0 0 4 1 2 2 3 0 -0.0514 0.0000 0.0000 0.0000 0.0000
 845297 3 0 0 4 1 2 2 4 0 -0.0511 0.0000 0.0000 0.0000 0.0000
 845298 3 0 0 4 1 2 2 5 0 -0.0509 0.0000 0.0000 0.0000 0.0000
 845299 3 0 0 4 1 2 3 0 0 -0.0547 0.0000 0.0000 0.0000 0.0000
 845300 3 0 0 4 1 2 3 1 0 -0.0525 0.0000 0.0000 0.0000 0.0000
 845301 3 0 0 4 1 2 3 2 0 -0.0517 0.0000 0.0000 0.0000 0.0000
 845302 3 0 0 4 1 2 3 3 0 -0.0513 0.0000 0.0000 0.0000 0.0000
 845303 3 0 0 4 1 2 3 4 0 -0.0510 0.0000 0.0000 0.0000 0.0000
 845304 3 0 0 4 1 2 3 5 0 -0.0509 0.0000 0.0000 0.0000 0.0000
 845305 3 0 0 4 1 2 4 0 0 -0.0541 0.0000 0.0000 0.0000 0.0000
 845306 3 0 0 4 1 2 4 1 0 -0.0523 0.0000 0.0000 0.0000 0.0000
 845307 3 0 0 4 1 2 4 2 0 -0.0516 0.0000 0.0000 0.0000 0.0000
 845308 3 0 0 4 1 2 4 3 0 -0.0512 0.0000 0.0000 0.0000 0.0000
 845309 3 0 0 4 1 2 4 4 0 -0.0510 0.0000 0.0000 0.0000 0.0000
 845310 3 0 0 4 1 2 4 5 0 -0.0508 0.0000 0.0000 0.0000 0.0000
 845311 3 0 0 4 1 2 5 0 0 -0.0535 0.0000 0.0000 0.0000 0.0000
 845312 3 0 0 4 1 2 5 1 0 -0.0520 0.0000 0.0000 0.0000 0.0000
 845313 3 0 0 4 1 2 5 2 0 -0.0514 0.0000 0.0000 0.0000 0.0000
 845314 3 0 0 4 1 2 5 3 0 -0.0511 0.0000 0.0000 0.0000 0.0000
 845315 3 0 0 4 1 2 5 4 0 -0.0509 0.0000 0.0000 0.0000 0.0000
 845316 3 0 0 4 1 2 5 5 0 -0.0507 0.0000 0.0000 0.0000 0.0000
 845317 3 0 0 4 1 3 0 0 0 -0.0714 0.0000 0.0000 0.0000 0.0000
 845318 3 0 0 4 1 3 0 1 0 -0.0534 0.0000 0.0000 0.0000 0.0000
 845319 3 0 0 4 1 3 0 2 0 -0.0522 0.0000 0.0000 0.0000 0.0000
 845320 3 0 0 4 1 3 0 3 0 -0.0516 0.0000 0.0000 0.0000 0.0000
 845321 3 0 0 4 1 3 0 4 0 -0.0513 0.0000 0.0000 0.0000 0.0000
 845322 3 0 0 4 1 3 0 5 0 -0.0511 0.0000 0.0000 0.0000 0.0000
 845323 3 0 0 4 1 3 1 0 0 -0.0571 0.0000 0.0000 0.0000 0.0000
 845324 3 0 0 4 1 3 1 1 0 -0.0531 0.0000 0.0000 0.0000 0.0000
 845325 3 0 0 4 1 3 1 2 0 -0.0520 0.0000 0.0000 0.0000 0.0000
 845326 3 0 0 4 1 3 1 3 0 -0.0515 0.0000 0.0000 0.0000 0.0000
 845327 3 0 0 4 1 3 1 4 0 -0.0512 0.0000 0.0000 0.0000 0.0000
 845328 3 0 0 4 1 3 1 5 0 -0.0510 0.0000 0.0000 0.0000 0.0000
 845329 3 0 0 4 1 3 2 0 0 -0.0557 0.0000 0.0000 0.0000 0.0000
 845330 3 0 0 4 1 3 2 1 0 -0.0528 0.0000 0.0000 0.0000 0.0000
 845331 3 0 0 4 1 3 2 2 0 -0.0519 0.0000 0.0000 0.0000 0.0000
 845332 3 0 0 4 1 3 2 3 0 -0.0514 0.0000 0.0000 0.0000 0.0000
 845333 3 0 0 4 1 3 2 4 0 -0.0511 0.0000 0.0000 0.0000 0.0000
 845334 3 0 0 4 1 3 2 5 0 -0.0510 0.0000 0.0000 0.0000 0.0000
 845335 3 0 0 4 1 3 3 0 0 -0.0548 0.0000 0.0000 0.0000 0.0000
 845336 3 0 0 4 1 3 3 1 0 -0.0525 0.0000 0.0000 0.0000 0.0000
 845337 3 0 0 4 1 3 3 2 0 -0.0517 0.0000 0.0000 0.0000 0.0000
 845338 3 0 0 4 1 3 3 3 0 -0.0513 0.0000 0.0000 0.0000 0.0000
 845339 3 0 0 4 1 3 3 4 0 -0.0511 0.0000 0.0000 0.0000 0.0000
 845340 3 0 0 4 1 3 3 5 0 -0.0509 0.0000 0.0000 0.0000 0.0000
 845341 3 0 0 4 1 3 4 0 0 -0.0541 0.0000 0.0000 0.0000 0.0000
 845342 3 0 0 4 1 3 4 1 0 -0.0523 0.0000 0.0000 0.0000 0.0000
 845343 3 0 0 4 1 3 4 2 0 -0.0516 0.0000 0.0000 0.0000 0.0000
 845344 3 0 0 4 1 3 4 3 0 -0.0512 0.0000 0.0000 0.0000 0.0000
 845345 3 0 0 4 1 3 4 4 0 -0.0510 0.0000 0.0000 0.0000 0.0000
 845346 3 0 0 4 1 3 4 5 0 -0.0508 0.0000 0.0000 0.0000 0.0000
 845347 3 0 0 4 1 3 5 0 0 -0.0536 0.0000 0.0000 0.0000 0.0000
 845348 3 0 0 4 1 3 5 1 0 -0.0521 0.0000 0.0000 0.0000 0.0000
 845349 3 0 0 4 1 3 5 2 0 -0.0515 0.0000 0.0000 0.0000 0.0000
 845350 3 0 0 4 1 3 5 3 0 -0.0511 0.0000 0.0000 0.0000 0.0000
 845351 3 0 0 4 1 3 5 4 0 -0.0509 0.0000 0.0000 0.0000 0.0000
 845352 3 0 0 4 1 3 5 5 0 -0.0508 0.0000 0.0000 0.0000 0.0000
 845353 3 0 0 4 1 4 0 0 0 -0.0714 0.0000 0.0000 0.0000 0.0000
 845354 3 0 0 4 1 4 0 1 0 -0.0535 0.0000 0.0000 0.0000 0.0000
 845355 3 0 0 4 1 4 0 2 0 -0.0522 0.0000 0.0000 0.0000 0.0000
 845356 3 0 0 4 1 4 0 3 0 -0.0517 0.0000 0.0000 0.0000 0.0000
 845357 3 0 0 4 1 4 0 4 0 -0.0513 0.0000 0.0000 0.0000 0.0000
 845358 3 0 0 4 1 4 0 5 0 -0.0511 0.0000 0.0000 0.0000 0.0000
 845359 3 0 0 4 1 4 1 0 0 -0.0572 0.0000 0.0000 0.0000 0.0000
 845360 3 0 0 4 1 4 1 1 0 -0.0531 0.0000 0.0000 0.0000 0.0000
 845361 3 0 0 4 1 4 1 2 0 -0.0521 0.0000 0.0000 0.0000 0.0000
 845362 3 0 0 4 1 4 1 3 0 -0.0516 0.0000 0.0000 0.0000 0.0000
 845363 3 0 0 4 1 4 1 4 0 -0.0512 0.0000 0.0000 0.0000 0.0000
 845364 3 0 0 4 1 4 1 5 0 -0.0510 0.0000 0.0000 0.0000 0.0000
 845365 3 0 0 4 1 4 2 0 0 -0.0557 0.0000 0.0000 0.0000 0.0000
 845366 3 0 0 4 1 4 2 1 0 -0.0528 0.0000 0.0000 0.0000 0.0000
 845367 3 0 0 4 1 4 2 2 0 -0.0519 0.0000 0.0000 0.0000 0.0000
 845368 3 0 0 4 1 4 2 3 0 -0.0514 0.0000 0.0000 0.0000 0.0000
 845369 3 0 0 4 1 4 2 4 0 -0.0512 0.0000 0.0000 0.0000 0.0000
 845370 3 0 0 4 1 4 2 5 0 -0.0510 0.0000 0.0000 0.0000 0.0000
 845371 3 0 0 4 1 4 3 0 0 -0.0548 0.0000 0.0000 0.0000 0.0000
 845372 3 0 0 4 1 4 3 1 0 -0.0526 0.0000 0.0000 0.0000 0.0000
 845373 3 0 0 4 1 4 3 2 0 -0.0518 0.0000 0.0000 0.0000 0.0000
 845374 3 0 0 4 1 4 3 3 0 -0.0513 0.0000 0.0000 0.0000 0.0000
 845375 3 0 0 4 1 4 3 4 0 -0.0511 0.0000 0.0000 0.0000 0.0000
 845376 3 0 0 4 1 4 3 5 0 -0.0509 0.0000 0.0000 0.0000 0.0000
 845377 3 0 0 4 1 4 4 0 0 -0.0541 0.0000 0.0000 0.0000 0.0000
 845378 3 0 0 4 1 4 4 1 0 -0.0523 0.0000 0.0000 0.0000 0.0000
 845379 3 0 0 4 1 4 4 2 0 -0.0516 0.0000 0.0000 0.0000 0.0000
 845380 3 0 0 4 1 4 4 3 0 -0.0512 0.0000 0.0000 0.0000 0.0000
 845381 3 0 0 4 1 4 4 4 0 -0.0510 0.0000 0.0000 0.0000 0.0000
 845382 3 0 0 4 1 4 4 5 0 -0.0509 0.0000 0.0000 0.0000 0.0000
 845383 3 0 0 4 1 4 5 0 0 -0.0536 0.0000 0.0000 0.0000 0.0000
 845384 3 0 0 4 1 4 5 1 0 -0.0521 0.0000 0.0000 0.0000 0.0000
 845385 3 0 0 4 1 4 5 2 0 -0.0515 0.0000 0.0000 0.0000 0.0000
 845386 3 0 0 4 1 4 5 3 0 -0.0512 0.0000 0.0000 0.0000 0.0000
 845387 3 0 0 4 1 4 5 4 0 -0.0509 0.0000 0.0000 0.0000 0.0000
 845388 3 0 0 4 1 4 5 5 0 -0.0508 0.0000 0.0000 0.0000 0.0000
 845389 3 0 0 4 1 5 0 0 0 -0.0714 0.0000 0.0000 0.0000 0.0000
 845390 3 0 0 4 1 5 0 1 0 -0.0535 0.0000 0.0000 0.0000 0.0000
 845391 3 0 0 4 1 5 0 2 0 -0.0523 0.0000 0.0000 0.0000 0.0000
 845392 3 0 0 4 1 5 0 3 0 -0.0517 0.0000 0.0000 0.0000 0.0000
 845393 3 0 0 4 1 5 0 4 0 -0.0513 0.0000 0.0000 0.0000 0.0000
 845394 3 0 0 4 1 5 0 5 0 -0.0511 0.0000 0.0000 0.0000 0.0000
 845395 3 0 0 4 1 5 1 0 0 -0.0572 0.0000 0.0000 0.0000 0.0000
 845396 3 0 0 4 1 5 1 1 0 -0.0532 0.0000 0.0000 0.0000 0.0000
 845397 3 0 0 4 1 5 1 2 0 -0.0521 0.0000 0.0000 0.0000 0.0000
 845398 3 0 0 4 1 5 1 3 0 -0.0516 0.0000 0.0000 0.0000 0.0000
 845399 3 0 0 4 1 5 1 4 0 -0.0513 0.0000 0.0000 0.0000 0.0000
 845400 3 0 0 4 1 5 1 5 0 -0.0511 0.0000 0.0000 0.0000 0.0000
 845401 3 0 0 4 1 5 2 0 0 -0.0557 0.0000 0.0000 0.0000 0.0000
 845402 3 0 0 4 1 5 2 1 0 -0.0529 0.0000 0.0000 0.0000 0.0000
 845403 3 0 0 4 1 5 2 2 0 -0.0519 0.0000 0.0000 0.0000 0.0000
 845404 3 0 0 4 1 5 2 3 0 -0.0515 0.0000 0.0000 0.0000 0.0000
 845405 3 0 0 4 1 5 2 4 0 -0.0512 0.0000 0.0000 0.0000 0.0000
 845406 3 0 0 4 1 5 2 5 0 -0.0510 0.0000 0.0000 0.0000 0.0000
 845407 3 0 0 4 1 5 3 0 0 -0.0548 0.0000 0.0000 0.0000 0.0000
 845408 3 0 0 4 1 5 3 1 0 -0.0526 0.0000 0.0000 0.0000 0.0000
 845409 3 0 0 4 1 5 3 2 0 -0.0518 0.0000 0.0000 0.0000 0.0000
 845410 3 0 0 4 1 5 3 3 0 -0.0514 0.0000 0.0000 0.0000 0.0000
 845411 3 0 0 4 1 5 3 4 0 -0.0511 0.0000 0.0000 0.0000 0.0000
 845412 3 0 0 4 1 5 3 5 0 -0.0509 0.0000 0.0000 0.0000 0.0000
 845413 3 0 0 4 1 5 4 0 0 -0.0542 0.0000 0.0000 0.0000 0.0000
 845414 3 0 0 4 1 5 4 1 0 -0.0524 0.0000 0.0000 0.0000 0.0000
 845415 3 0 0 4 1 5 4 2 0 -0.0517 0.0000 0.0000 0.0000 0.0000
 845416 3 0 0 4 1 5 4 3 0 -0.0513 0.0000 0.0000 0.0000 0.0000
 845417 3 0 0 4 1 5 4 4 0 -0.0510 0.0000 0.0000 0.0000 0.0000
 845418 3 0 0 4 1 5 4 5 0 -0.0509 0.0000 0.0000 0.0000 0.0000
 845419 3 0 0 4 1 5 5 0 0 -0.0536 0.0000 0.0000 0.0000 0.0000
 845420 3 0 0 4 1 5 5 1 0 -0.0522 0.0000 0.0000 0.0000 0.0000
 845421 3 0 0 4 1 5 5 2 0 -0.0515 0.0000 0.0000 0.0000 0.0000
 845422 3 0 0 4 1 5 5 3 0 -0.0512 0.0000 0.0000 0.0000 0.0000
 845423 3 0 0 4 1 5 5 4 0 -0.0510 0.0000 0.0000 0.0000 0.0000
 845424 3 0 0 4 1 5 5 5 0 -0.0508 0.0000 0.0000 0.0000 0.0000
 845425 3 0 0 4 2 0 0 0 0 -0.0713 0.0000 0.0000 0.0000 0.0000
 845426 3 0 0 4 2 0 0 1 0 -0.0534 0.0000 0.0000 0.0000 0.0000
 845427 3 0 0 4 2 0 0 2 0 -0.0521 0.0000 0.0000 0.0000 0.0000
 845428 3 0 0 4 2 0 0 3 0 -0.0516 0.0000 0.0000 0.0000 0.0000
 845429 3 0 0 4 2 0 0 4 0 -0.0512 0.0000 0.0000 0.0000 0.0000
 845430 3 0 0 4 2 0 0 5 0 -0.0510 0.0000 0.0000 0.0000 0.0000
 845431 3 0 0 4 2 0 1 0 0 -0.0571 0.0000 0.0000 0.0000 0.0000
 845432 3 0 0 4 2 0 1 1 0 -0.0530 0.0000 0.0000 0.0000 0.0000
 845433 3 0 0 4 2 0 1 2 0 -0.0520 0.0000 0.0000 0.0000 0.0000
 845434 3 0 0 4 2 0 1 3 0 -0.0514 0.0000 0.0000 0.0000 0.0000
 845435 3 0 0 4 2 0 1 4 0 -0.0511 0.0000 0.0000 0.0000 0.0000
 845436 3 0 0 4 2 0 1 5 0 -0.0510 0.0000 0.0000 0.0000 0.0000
 845437 3 0 0 4 2 0 2 0 0 -0.0556 0.0000 0.0000 0.0000 0.0000
 845438 3 0 0 4 2 0 2 1 0 -0.0527 0.0000 0.0000 0.0000 0.0000
 845439 3 0 0 4 2 0 2 2 0 -0.0518 0.0000 0.0000 0.0000 0.0000
 845440 3 0 0 4 2 0 2 3 0 -0.0513 0.0000 0.0000 0.0000 0.0000
 845441 3 0 0 4 2 0 2 4 0 -0.0511 0.0000 0.0000 0.0000 0.0000
 845442 3 0 0 4 2 0 2 5 0 -0.0509 0.0000 0.0000 0.0000 0.0000
 845443 3 0 0 4 2 0 3 0 0 -0.0547 0.0000 0.0000 0.0000 0.0000
 845444 3 0 0 4 2 0 3 1 0 -0.0524 0.0000 0.0000 0.0000 0.0000
 845445 3 0 0 4 2 0 3 2 0 -0.0516 0.0000 0.0000 0.0000 0.0000
 845446 3 0 0 4 2 0 3 3 0 -0.0512 0.0000 0.0000 0.0000 0.0000
 845447 3 0 0 4 2 0 3 4 0 -0.0510 0.0000 0.0000 0.0000 0.0000
 845448 3 0 0 4 2 0 3 5 0 -0.0508 0.0000 0.0000 0.0000 0.0000
 845449 3 0 0 4 2 0 4 0 0 -0.0540 0.0000 0.0000 0.0000 0.0000
 845450 3 0 0 4 2 0 4 1 0 -0.0522 0.0000 0.0000 0.0000 0.0000
 845451 3 0 0 4 2 0 4 2 0 -0.0515 0.0000 0.0000 0.0000 0.0000
 845452 3 0 0 4 2 0 4 3 0 -0.0511 0.0000 0.0000 0.0000 0.0000
 845453 3 0 0 4 2 0 4 4 0 -0.0509 0.0000 0.0000 0.0000 0.0000
 845454 3 0 0 4 2 0 4 5 0 -0.0508 0.0000 0.0000 0.0000 0.0000
 845455 3 0 0 4 2 0 5 0 0 -0.0535 0.0000 0.0000 0.0000 0.0000
 845456 3 0 0 4 2 0 5 1 0 -0.0520 0.0000 0.0000 0.0000 0.0000
 845457 3 0 0 4 2 0 5 2 0 -0.0514 0.0000 0.0000 0.0000 0.0000
 845458 3 0 0 4 2 0 5 3 0 -0.0510 0.0000 0.0000 0.0000 0.0000
 845459 3 0 0 4 2 0 5 4 0 -0.0508 0.0000 0.0000 0.0000 0.0000
 845460 3 0 0 4 2 0 5 5 0 -0.0507 0.0000 0.0000 0.0000 0.0000
 845461 3 0 0 4 2 1 0 0 0 -0.0713 0.0000 0.0000 0.0000 0.0000
 845462 3 0 0 4 2 1 0 1 0 -0.0534 0.0000 0.0000 0.0000 0.0000
 845463 3 0 0 4 2 1 0 2 0 -0.0522 0.0000 0.0000 0.0000 0.0000
 845464 3 0 0 4 2 1 0 3 0 -0.0516 0.0000 0.0000 0.0000 0.0000
 845465 3 0 0 4 2 1 0 4 0 -0.0513 0.0000 0.0000 0.0000 0.0000
 845466 3 0 0 4 2 1 0 5 0 -0.0510 0.0000 0.0000 0.0000 0.0000
 845467 3 0 0 4 2 1 1 0 0 -0.0571 0.0000 0.0000 0.0000 0.0000
 845468 3 0 0 4 2 1 1 1 0 -0.0530 0.0000 0.0000 0.0000 0.0000
 845469 3 0 0 4 2 1 1 2 0 -0.0520 0.0000 0.0000 0.0000 0.0000
 845470 3 0 0 4 2 1 1 3 0 -0.0515 0.0000 0.0000 0.0000 0.0000
 845471 3 0 0 4 2 1 1 4 0 -0.0512 0.0000 0.0000 0.0000 0.0000
 845472 3 0 0 4 2 1 1 5 0 -0.0510 0.0000 0.0000 0.0000 0.0000
 845473 3 0 0 4 2 1 2 0 0 -0.0556 0.0000 0.0000 0.0000 0.0000
 845474 3 0 0 4 2 1 2 1 0 -0.0527 0.0000 0.0000 0.0000 0.0000
 845475 3 0 0 4 2 1 2 2 0 -0.0518 0.0000 0.0000 0.0000 0.0000
 845476 3 0 0 4 2 1 2 3 0 -0.0514 0.0000 0.0000 0.0000 0.0000
 845477 3 0 0 4 2 1 2 4 0 -0.0511 0.0000 0.0000 0.0000 0.0000
 845478 3 0 0 4 2 1 2 5 0 -0.0509 0.0000 0.0000 0.0000 0.0000
 845479 3 0 0 4 2 1 3 0 0 -0.0547 0.0000 0.0000 0.0000 0.0000
 845480 3 0 0 4 2 1 3 1 0 -0.0525 0.0000 0.0000 0.0000 0.0000
 845481 3 0 0 4 2 1 3 2 0 -0.0517 0.0000 0.0000 0.0000 0.0000
 845482 3 0 0 4 2 1 3 3 0 -0.0513 0.0000 0.0000 0.0000 0.0000
 845483 3 0 0 4 2 1 3 4 0 -0.0510 0.0000 0.0000 0.0000 0.0000
 845484 3 0 0 4 2 1 3 5 0 -0.0508 0.0000 0.0000 0.0000 0.0000
 845485 3 0 0 4 2 1 4 0 0 -0.0540 0.0000 0.0000 0.0000 0.0000
 845486 3 0 0 4 2 1 4 1 0 -0.0522 0.0000 0.0000 0.0000 0.0000
 845487 3 0 0 4 2 1 4 2 0 -0.0515 0.0000 0.0000 0.0000 0.0000
 845488 3 0 0 4 2 1 4 3 0 -0.0512 0.0000 0.0000 0.0000 0.0000
 845489 3 0 0 4 2 1 4 4 0 -0.0509 0.0000 0.0000 0.0000 0.0000
 845490 3 0 0 4 2 1 4 5 0 -0.0508 0.0000 0.0000 0.0000 0.0000
 845491 3 0 0 4 2 1 5 0 0 -0.0535 0.0000 0.0000 0.0000 0.0000
 845492 3 0 0 4 2 1 5 1 0 -0.0520 0.0000 0.0000 0.0000 0.0000
 845493 3 0 0 4 2 1 5 2 0 -0.0514 0.0000 0.0000 0.0000 0.0000
 845494 3 0 0 4 2 1 5 3 0 -0.0511 0.0000 0.0000 0.0000 0.0000
 845495 3 0 0 4 2 1 5 4 0 -0.0509 0.0000 0.0000 0.0000 0.0000
 845496 3 0 0 4 2 1 5 5 0 -0.0507 0.0000 0.0000 0.0000 0.0000
 845497 3 0 0 4 2 2 0 0 0 -0.0713 0.0000 0.0000 0.0000 0.0000
 845498 3 0 0 4 2 2 0 1 0 -0.0534 0.0000 0.0000 0.0000 0.0000
 845499 3 0 0 4 2 2 0 2 0 -0.0522 0.0000 0.0000 0.0000 0.0000
 845500 3 0 0 4 2 2 0 3 0 -0.0516 0.0000 0.0000 0.0000 0.0000
 845501 3 0 0 4 2 2 0 4 0 -0.0513 0.0000 0.0000 0.0000 0.0000
 845502 3 0 0 4 2 2 0 5 0 -0.0511 0.0000 0.0000 0.0000 0.0000
 845503 3 0 0 4 2 2 1 0 0 -0.0571 0.0000 0.0000 0.0000 0.0000
 845504 3 0 0 4 2 2 1 1 0 -0.0531 0.0000 0.0000 0.0000 0.0000
 845505 3 0 0 4 2 2 1 2 0 -0.0520 0.0000 0.0000 0.0000 0.0000
 845506 3 0 0 4 2 2 1 3 0 -0.0515 0.0000 0.0000 0.0000 0.0000
 845507 3 0 0 4 2 2 1 4 0 -0.0512 0.0000 0.0000 0.0000 0.0000
 845508 3 0 0 4 2 2 1 5 0 -0.0510 0.0000 0.0000 0.0000 0.0000
 845509 3 0 0 4 2 2 2 0 0 -0.0556 0.0000 0.0000 0.0000 0.0000
 845510 3 0 0 4 2 2 2 1 0 -0.0528 0.0000 0.0000 0.0000 0.0000
 845511 3 0 0 4 2 2 2 2 0 -0.0519 0.0000 0.0000 0.0000 0.0000
 845512 3 0 0 4 2 2 2 3 0 -0.0514 0.0000 0.0000 0.0000 0.0000
 845513 3 0 0 4 2 2 2 4 0 -0.0511 0.0000 0.0000 0.0000 0.0000
 845514 3 0 0 4 2 2 2 5 0 -0.0509 0.0000 0.0000 0.0000 0.0000
 845515 3 0 0 4 2 2 3 0 0 -0.0547 0.0000 0.0000 0.0000 0.0000
 845516 3 0 0 4 2 2 3 1 0 -0.0525 0.0000 0.0000 0.0000 0.0000
 845517 3 0 0 4 2 2 3 2 0 -0.0517 0.0000 0.0000 0.0000 0.0000
 845518 3 0 0 4 2 2 3 3 0 -0.0513 0.0000 0.0000 0.0000 0.0000
 845519 3 0 0 4 2 2 3 4 0 -0.0510 0.0000 0.0000 0.0000 0.0000
 845520 3 0 0 4 2 2 3 5 0 -0.0509 0.0000 0.0000 0.0000 0.0000
 845521 3 0 0 4 2 2 4 0 0 -0.0541 0.0000 0.0000 0.0000 0.0000
 845522 3 0 0 4 2 2 4 1 0 -0.0523 0.0000 0.0000 0.0000 0.0000
 845523 3 0 0 4 2 2 4 2 0 -0.0516 0.0000 0.0000 0.0000 0.0000
 845524 3 0 0 4 2 2 4 3 0 -0.0512 0.0000 0.0000 0.0000 0.0000
 845525 3 0 0 4 2 2 4 4 0 -0.0510 0.0000 0.0000 0.0000 0.0000
 845526 3 0 0 4 2 2 4 5 0 -0.0508 0.0000 0.0000 0.0000 0.0000
 845527 3 0 0 4 2 2 5 0 0 -0.0535 0.0000 0.0000 0.0000 0.0000
 845528 3 0 0 4 2 2 5 1 0 -0.0520 0.0000 0.0000 0.0000 0.0000
 845529 3 0 0 4 2 2 5 2 0 -0.0514 0.0000 0.0000 0.0000 0.0000
 845530 3 0 0 4 2 2 5 3 0 -0.0511 0.0000 0.0000 0.0000 0.0000
 845531 3 0 0 4 2 2 5 4 0 -0.0509 0.0000 0.0000 0.0000 0.0000
 845532 3 0 0 4 2 2 5 5 0 -0.0507 0.0000 0.0000 0.0000 0.0000
 845533 3 0 0 4 2 3 0 0 0 -0.0714 0.0000 0.0000 0.0000 0.0000
 845534 3 0 0 4 2 3 0 1 0 -0.0534 0.0000 0.0000 0.0000 0.0000
 845535 3 0 0 4 2 3 0 2 0 -0.0522 0.0000 0.0000 0.0000 0.0000
 845536 3 0 0 4 2 3 0 3 0 -0.0516 0.0000 0.0000 0.0000 0.0000
 845537 3 0 0 4 2 3 0 4 0 -0.0513 0.0000 0.0000 0.0000 0.0000
 845538 3 0 0 4 2 3 0 5 0 -0.0511 0.0000 0.0000 0.0000 0.0000
 845539 3 0 0 4 2 3 1 0 0 -0.0571 0.0000 0.0000 0.0000 0.0000
 845540 3 0 0 4 2 3 1 1 0 -0.0531 0.0000 0.0000 0.0000 0.0000
 845541 3 0 0 4 2 3 1 2 0 -0.0520 0.0000 0.0000 0.0000 0.0000
 845542 3 0 0 4 2 3 1 3 0 -0.0515 0.0000 0.0000 0.0000 0.0000
 845543 3 0 0 4 2 3 1 4 0 -0.0512 0.0000 0.0000 0.0000 0.0000
 845544 3 0 0 4 2 3 1 5 0 -0.0510 0.0000 0.0000 0.0000 0.0000
 845545 3 0 0 4 2 3 2 0 0 -0.0557 0.0000 0.0000 0.0000 0.0000
 845546 3 0 0 4 2 3 2 1 0 -0.0528 0.0000 0.0000 0.0000 0.0000
 845547 3 0 0 4 2 3 2 2 0 -0.0519 0.0000 0.0000 0.0000 0.0000
 845548 3 0 0 4 2 3 2 3 0 -0.0514 0.0000 0.0000 0.0000 0.0000
 845549 3 0 0 4 2 3 2 4 0 -0.0511 0.0000 0.0000 0.0000 0.0000
 845550 3 0 0 4 2 3 2 5 0 -0.0510 0.0000 0.0000 0.0000 0.0000
 845551 3 0 0 4 2 3 3 0 0 -0.0548 0.0000 0.0000 0.0000 0.0000
 845552 3 0 0 4 2 3 3 1 0 -0.0525 0.0000 0.0000 0.0000 0.0000
 845553 3 0 0 4 2 3 3 2 0 -0.0517 0.0000 0.0000 0.0000 0.0000
 845554 3 0 0 4 2 3 3 3 0 -0.0513 0.0000 0.0000 0.0000 0.0000
 845555 3 0 0 4 2 3 3 4 0 -0.0511 0.0000 0.0000 0.0000 0.0000
 845556 3 0 0 4 2 3 3 5 0 -0.0509 0.0000 0.0000 0.0000 0.0000
 845557 3 0 0 4 2 3 4 0 0 -0.0541 0.0000 0.0000 0.0000 0.0000
 845558 3 0 0 4 2 3 4 1 0 -0.0523 0.0000 0.0000 0.0000 0.0000
 845559 3 0 0 4 2 3 4 2 0 -0.0516 0.0000 0.0000 0.0000 0.0000
 845560 3 0 0 4 2 3 4 3 0 -0.0512 0.0000 0.0000 0.0000 0.0000
 845561 3 0 0 4 2 3 4 4 0 -0.0510 0.0000 0.0000 0.0000 0.0000
 845562 3 0 0 4 2 3 4 5 0 -0.0508 0.0000 0.0000 0.0000 0.0000
 845563 3 0 0 4 2 3 5 0 0 -0.0536 0.0000 0.0000 0.0000 0.0000
 845564 3 0 0 4 2 3 5 1 0 -0.0521 0.0000 0.0000 0.0000 0.0000
 845565 3 0 0 4 2 3 5 2 0 -0.0515 0.0000 0.0000 0.0000 0.0000
 845566 3 0 0 4 2 3 5 3 0 -0.0511 0.0000 0.0000 0.0000 0.0000
 845567 3 0 0 4 2 3 5 4 0 -0.0509 0.0000 0.0000 0.0000 0.0000
 845568 3 0 0 4 2 3 5 5 0 -0.0508 0.0000 0.0000 0.0000 0.0000
 845569 3 0 0 4 2 4 0 0 0 -0.0714 0.0000 0.0000 0.0000 0.0000
 845570 3 0 0 4 2 4 0 1 0 -0.0535 0.0000 0.0000 0.0000 0.0000
 845571 3 0 0 4 2 4 0 2 0 -0.0522 0.0000 0.0000 0.0000 0.0000
 845572 3 0 0 4 2 4 0 3 0 -0.0517 0.0000 0.0000 0.0000 0.0000
 845573 3 0 0 4 2 4 0 4 0 -0.0513 0.0000 0.0000 0.0000 0.0000
 845574 3 0 0 4 2 4 0 5 0 -0.0511 0.0000 0.0000 0.0000 0.0000
 845575 3 0 0 4 2 4 1 0 0 -0.0572 0.0000 0.0000 0.0000 0.0000
 845576 3 0 0 4 2 4 1 1 0 -0.0531 0.0000 0.0000 0.0000 0.0000
 845577 3 0 0 4 2 4 1 2 0 -0.0521 0.0000 0.0000 0.0000 0.0000
 845578 3 0 0 4 2 4 1 3 0 -0.0516 0.0000 0.0000 0.0000 0.0000
 845579 3 0 0 4 2 4 1 4 0 -0.0512 0.0000 0.0000 0.0000 0.0000
 845580 3 0 0 4 2 4 1 5 0 -0.0510 0.0000 0.0000 0.0000 0.0000
 845581 3 0 0 4 2 4 2 0 0 -0.0557 0.0000 0.0000 0.0000 0.0000
 845582 3 0 0 4 2 4 2 1 0 -0.0528 0.0000 0.0000 0.0000 0.0000
 845583 3 0 0 4 2 4 2 2 0 -0.0519 0.0000 0.0000 0.0000 0.0000
 845584 3 0 0 4 2 4 2 3 0 -0.0514 0.0000 0.0000 0.0000 0.0000
 845585 3 0 0 4 2 4 2 4 0 -0.0512 0.0000 0.0000 0.0000 0.0000
 845586 3 0 0 4 2 4 2 5 0 -0.0510 0.0000 0.0000 0.0000 0.0000
 845587 3 0 0 4 2 4 3 0 0 -0.0548 0.0000 0.0000 0.0000 0.0000
 845588 3 0 0 4 2 4 3 1 0 -0.0526 0.0000 0.0000 0.0000 0.0000
 845589 3 0 0 4 2 4 3 2 0 -0.0518 0.0000 0.0000 0.0000 0.0000
 845590 3 0 0 4 2 4 3 3 0 -0.0513 0.0000 0.0000 0.0000 0.0000
 845591 3 0 0 4 2 4 3 4 0 -0.0511 0.0000 0.0000 0.0000 0.0000
 845592 3 0 0 4 2 4 3 5 0 -0.0509 0.0000 0.0000 0.0000 0.0000
 845593 3 0 0 4 2 4 4 0 0 -0.0541 0.0000 0.0000 0.0000 0.0000
 845594 3 0 0 4 2 4 4 1 0 -0.0523 0.0000 0.0000 0.0000 0.0000
 845595 3 0 0 4 2 4 4 2 0 -0.0516 0.0000 0.0000 0.0000 0.0000
 845596 3 0 0 4 2 4 4 3 0 -0.0512 0.0000 0.0000 0.0000 0.0000
 845597 3 0 0 4 2 4 4 4 0 -0.0510 0.0000 0.0000 0.0000 0.0000
 845598 3 0 0 4 2 4 4 5 0 -0.0509 0.0000 0.0000 0.0000 0.0000
 845599 3 0 0 4 2 4 5 0 0 -0.0536 0.0000 0.0000 0.0000 0.0000
 845600 3 0 0 4 2 4 5 1 0 -0.0521 0.0000 0.0000 0.0000 0.0000
 845601 3 0 0 4 2 4 5 2 0 -0.0515 0.0000 0.0000 0.0000 0.0000
 845602 3 0 0 4 2 4 5 3 0 -0.0512 0.0000 0.0000 0.0000 0.0000
 845603 3 0 0 4 2 4 5 4 0 -0.0509 0.0000 0.0000 0.0000 0.0000
 845604 3 0 0 4 2 4 5 5 0 -0.0508 0.0000 0.0000 0.0000 0.0000
 845605 3 0 0 4 2 5 0 0 0 -0.0714 0.0000 0.0000 0.0000 0.0000
 845606 3 0 0 4 2 5 0 1 0 -0.0535 0.0000 0.0000 0.0000 0.0000
 845607 3 0 0 4 2 5 0 2 0 -0.0523 0.0000 0.0000 0.0000 0.0000
 845608 3 0 0 4 2 5 0 3 0 -0.0517 0.0000 0.0000 0.0000 0.0000
 845609 3 0 0 4 2 5 0 4 0 -0.0513 0.0000 0.0000 0.0000 0.0000
 845610 3 0 0 4 2 5 0 5 0 -0.0511 0.0000 0.0000 0.0000 0.0000
 845611 3 0 0 4 2 5 1 0 0 -0.0572 0.0000 0.0000 0.0000 0.0000
 845612 3 0 0 4 2 5 1 1 0 -0.0532 0.0000 0.0000 0.0000 0.0000
 845613 3 0 0 4 2 5 1 2 0 -0.0521 0.0000 0.0000 0.0000 0.0000
 845614 3 0 0 4 2 5 1 3 0 -0.0516 0.0000 0.0000 0.0000 0.0000
 845615 3 0 0 4 2 5 1 4 0 -0.0513 0.0000 0.0000 0.0000 0.0000
 845616 3 0 0 4 2 5 1 5 0 -0.0511 0.0000 0.0000 0.0000 0.0000
 845617 3 0 0 4 2 5 2 0 0 -0.0557 0.0000 0.0000 0.0000 0.0000
 845618 3 0 0 4 2 5 2 1 0 -0.0529 0.0000 0.0000 0.0000 0.0000
 845619 3 0 0 4 2 5 2 2 0 -0.0519 0.0000 0.0000 0.0000 0.0000
 845620 3 0 0 4 2 5 2 3 0 -0.0515 0.0000 0.0000 0.0000 0.0000
 845621 3 0 0 4 2 5 2 4 0 -0.0512 0.0000 0.0000 0.0000 0.0000
 845622 3 0 0 4 2 5 2 5 0 -0.0510 0.0000 0.0000 0.0000 0.0000
 845623 3 0 0 4 2 5 3 0 0 -0.0548 0.0000 0.0000 0.0000 0.0000
 845624 3 0 0 4 2 5 3 1 0 -0.0526 0.0000 0.0000 0.0000 0.0000
 845625 3 0 0 4 2 5 3 2 0 -0.0518 0.0000 0.0000 0.0000 0.0000
 845626 3 0 0 4 2 5 3 3 0 -0.0514 0.0000 0.0000 0.0000 0.0000
 845627 3 0 0 4 2 5 3 4 0 -0.0511 0.0000 0.0000 0.0000 0.0000
 845628 3 0 0 4 2 5 3 5 0 -0.0509 0.0000 0.0000 0.0000 0.0000
 845629 3 0 0 4 2 5 4 0 0 -0.0542 0.0000 0.0000 0.0000 0.0000
 845630 3 0 0 4 2 5 4 1 0 -0.0524 0.0000 0.0000 0.0000 0.0000
 845631 3 0 0 4 2 5 4 2 0 -0.0517 0.0000 0.0000 0.0000 0.0000
 845632 3 0 0 4 2 5 4 3 0 -0.0513 0.0000 0.0000 0.0000 0.0000
 845633 3 0 0 4 2 5 4 4 0 -0.0510 0.0000 0.0000 0.0000 0.0000
 845634 3 0 0 4 2 5 4 5 0 -0.0509 0.0000 0.0000 0.0000 0.0000
 845635 3 0 0 4 2 5 5 0 0 -0.0536 0.0000 0.0000 0.0000 0.0000
 845636 3 0 0 4 2 5 5 1 0 -0.0522 0.0000 0.0000 0.0000 0.0000
 845637 3 0 0 4 2 5 5 2 0 -0.0515 0.0000 0.0000 0.0000 0.0000
 845638 3 0 0 4 2 5 5 3 0 -0.0512 0.0000 0.0000 0.0000 0.0000
 845639 3 0 0 4 2 5 5 4 0 -0.0510 0.0000 0.0000 0.0000 0.0000
 845640 3 0 0 4 2 5 5 5 0 -0.0508 0.0000 0.0000 0.0000 0.0000
 845641 3 0 0 4 3 0 0 0 0 -0.0713 0.0000 0.0000 0.0000 0.0000
 845642 3 0 0 4 3 0 0 1 0 -0.0534 0.0000 0.0000 0.0000 0.0000
 845643 3 0 0 4 3 0 0 2 0 -0.0521 0.0000 0.0000 0.0000 0.0000
 845644 3 0 0 4 3 0 0 3 0 -0.0516 0.0000 0.0000 0.0000 0.0000
 845645 3 0 0 4 3 0 0 4 0 -0.0512 0.0000 0.0000 0.0000 0.0000
 845646 3 0 0 4 3 0 0 5 0 -0.0510 0.0000 0.0000 0.0000 0.0000
 845647 3 0 0 4 3 0 1 0 0 -0.0571 0.0000 0.0000 0.0000 0.0000
 845648 3 0 0 4 3 0 1 1 0 -0.0530 0.0000 0.0000 0.0000 0.0000
 845649 3 0 0 4 3 0 1 2 0 -0.0520 0.0000 0.0000 0.0000 0.0000
 845650 3 0 0 4 3 0 1 3 0 -0.0514 0.0000 0.0000 0.0000 0.0000
 845651 3 0 0 4 3 0 1 4 0 -0.0511 0.0000 0.0000 0.0000 0.0000
 845652 3 0 0 4 3 0 1 5 0 -0.0510 0.0000 0.0000 0.0000 0.0000
 845653 3 0 0 4 3 0 2 0 0 -0.0556 0.0000 0.0000 0.0000 0.0000
 845654 3 0 0 4 3 0 2 1 0 -0.0527 0.0000 0.0000 0.0000 0.0000
 845655 3 0 0 4 3 0 2 2 0 -0.0518 0.0000 0.0000 0.0000 0.0000
 845656 3 0 0 4 3 0 2 3 0 -0.0513 0.0000 0.0000 0.0000 0.0000
 845657 3 0 0 4 3 0 2 4 0 -0.0511 0.0000 0.0000 0.0000 0.0000
 845658 3 0 0 4 3 0 2 5 0 -0.0509 0.0000 0.0000 0.0000 0.0000
 845659 3 0 0 4 3 0 3 0 0 -0.0547 0.0000 0.0000 0.0000 0.0000
 845660 3 0 0 4 3 0 3 1 0 -0.0524 0.0000 0.0000 0.0000 0.0000
 845661 3 0 0 4 3 0 3 2 0 -0.0516 0.0000 0.0000 0.0000 0.0000
 845662 3 0 0 4 3 0 3 3 0 -0.0512 0.0000 0.0000 0.0000 0.0000
 845663 3 0 0 4 3 0 3 4 0 -0.0510 0.0000 0.0000 0.0000 0.0000
 845664 3 0 0 4 3 0 3 5 0 -0.0508 0.0000 0.0000 0.0000 0.0000
 845665 3 0 0 4 3 0 4 0 0 -0.0540 0.0000 0.0000 0.0000 0.0000
 845666 3 0 0 4 3 0 4 1 0 -0.0522 0.0000 0.0000 0.0000 0.0000
 845667 3 0 0 4 3 0 4 2 0 -0.0515 0.0000 0.0000 0.0000 0.0000
 845668 3 0 0 4 3 0 4 3 0 -0.0511 0.0000 0.0000 0.0000 0.0000
 845669 3 0 0 4 3 0 4 4 0 -0.0509 0.0000 0.0000 0.0000 0.0000
 845670 3 0 0 4 3 0 4 5 0 -0.0508 0.0000 0.0000 0.0000 0.0000
 845671 3 0 0 4 3 0 5 0 0 -0.0535 0.0000 0.0000 0.0000 0.0000
 845672 3 0 0 4 3 0 5 1 0 -0.0520 0.0000 0.0000 0.0000 0.0000
 845673 3 0 0 4 3 0 5 2 0 -0.0514 0.0000 0.0000 0.0000 0.0000
 845674 3 0 0 4 3 0 5 3 0 -0.0510 0.0000 0.0000 0.0000 0.0000
 845675 3 0 0 4 3 0 5 4 0 -0.0508 0.0000 0.0000 0.0000 0.0000
 845676 3 0 0 4 3 0 5 5 0 -0.0507 0.0000 0.0000 0.0000 0.0000
 845677 3 0 0 4 3 1 0 0 0 -0.0713 0.0000 0.0000 0.0000 0.0000
 845678 3 0 0 4 3 1 0 1 0 -0.0534 0.0000 0.0000 0.0000 0.0000
 845679 3 0 0 4 3 1 0 2 0 -0.0522 0.0000 0.0000 0.0000 0.0000
 845680 3 0 0 4 3 1 0 3 0 -0.0516 0.0000 0.0000 0.0000 0.0000
 845681 3 0 0 4 3 1 0 4 0 -0.0513 0.0000 0.0000 0.0000 0.0000
 845682 3 0 0 4 3 1 0 5 0 -0.0510 0.0000 0.0000 0.0000 0.0000
 845683 3 0 0 4 3 1 1 0 0 -0.0571 0.0000 0.0000 0.0000 0.0000
 845684 3 0 0 4 3 1 1 1 0 -0.0530 0.0000 0.0000 0.0000 0.0000
 845685 3 0 0 4 3 1 1 2 0 -0.0520 0.0000 0.0000 0.0000 0.0000
 845686 3 0 0 4 3 1 1 3 0 -0.0515 0.0000 0.0000 0.0000 0.0000
 845687 3 0 0 4 3 1 1 4 0 -0.0512 0.0000 0.0000 0.0000 0.0000
 845688 3 0 0 4 3 1 1 5 0 -0.0510 0.0000 0.0000 0.0000 0.0000
 845689 3 0 0 4 3 1 2 0 0 -0.0556 0.0000 0.0000 0.0000 0.0000
 845690 3 0 0 4 3 1 2 1 0 -0.0527 0.0000 0.0000 0.0000 0.0000
 845691 3 0 0 4 3 1 2 2 0 -0.0518 0.0000 0.0000 0.0000 0.0000
 845692 3 0 0 4 3 1 2 3 0 -0.0514 0.0000 0.0000 0.0000 0.0000
 845693 3 0 0 4 3 1 2 4 0 -0.0511 0.0000 0.0000 0.0000 0.0000
 845694 3 0 0 4 3 1 2 5 0 -0.0509 0.0000 0.0000 0.0000 0.0000
 845695 3 0 0 4 3 1 3 0 0 -0.0547 0.0000 0.0000 0.0000 0.0000
 845696 3 0 0 4 3 1 3 1 0 -0.0525 0.0000 0.0000 0.0000 0.0000
 845697 3 0 0 4 3 1 3 2 0 -0.0517 0.0000 0.0000 0.0000 0.0000
 845698 3 0 0 4 3 1 3 3 0 -0.0513 0.0000 0.0000 0.0000 0.0000
 845699 3 0 0 4 3 1 3 4 0 -0.0510 0.0000 0.0000 0.0000 0.0000
 845700 3 0 0 4 3 1 3 5 0 -0.0508 0.0000 0.0000 0.0000 0.0000
 845701 3 0 0 4 3 1 4 0 0 -0.0540 0.0000 0.0000 0.0000 0.0000
 845702 3 0 0 4 3 1 4 1 0 -0.0522 0.0000 0.0000 0.0000 0.0000
 845703 3 0 0 4 3 1 4 2 0 -0.0515 0.0000 0.0000 0.0000 0.0000
 845704 3 0 0 4 3 1 4 3 0 -0.0512 0.0000 0.0000 0.0000 0.0000
 845705 3 0 0 4 3 1 4 4 0 -0.0509 0.0000 0.0000 0.0000 0.0000
 845706 3 0 0 4 3 1 4 5 0 -0.0508 0.0000 0.0000 0.0000 0.0000
 845707 3 0 0 4 3 1 5 0 0 -0.0535 0.0000 0.0000 0.0000 0.0000
 845708 3 0 0 4 3 1 5 1 0 -0.0520 0.0000 0.0000 0.0000 0.0000
 845709 3 0 0 4 3 1 5 2 0 -0.0514 0.0000 0.0000 0.0000 0.0000
 845710 3 0 0 4 3 1 5 3 0 -0.0511 0.0000 0.0000 0.0000 0.0000
 845711 3 0 0 4 3 1 5 4 0 -0.0509 0.0000 0.0000 0.0000 0.0000
 845712 3 0 0 4 3 1 5 5 0 -0.0507 0.0000 0.0000 0.0000 0.0000
 845713 3 0 0 4 3 2 0 0 0 -0.0713 0.0000 0.0000 0.0000 0.0000
 845714 3 0 0 4 3 2 0 1 0 -0.0534 0.0000 0.0000 0.0000 0.0000
 845715 3 0 0 4 3 2 0 2 0 -0.0522 0.0000 0.0000 0.0000 0.0000
 845716 3 0 0 4 3 2 0 3 0 -0.0516 0.0000 0.0000 0.0000 0.0000
 845717 3 0 0 4 3 2 0 4 0 -0.0513 0.0000 0.0000 0.0000 0.0000
 845718 3 0 0 4 3 2 0 5 0 -0.0511 0.0000 0.0000 0.0000 0.0000
 845719 3 0 0 4 3 2 1 0 0 -0.0571 0.0000 0.0000 0.0000 0.0000
 845720 3 0 0 4 3 2 1 1 0 -0.0531 0.0000 0.0000 0.0000 0.0000
 845721 3 0 0 4 3 2 1 2 0 -0.0520 0.0000 0.0000 0.0000 0.0000
 845722 3 0 0 4 3 2 1 3 0 -0.0515 0.0000 0.0000 0.0000 0.0000
 845723 3 0 0 4 3 2 1 4 0 -0.0512 0.0000 0.0000 0.0000 0.0000
 845724 3 0 0 4 3 2 1 5 0 -0.0510 0.0000 0.0000 0.0000 0.0000
 845725 3 0 0 4 3 2 2 0 0 -0.0556 0.0000 0.0000 0.0000 0.0000
 845726 3 0 0 4 3 2 2 1 0 -0.0528 0.0000 0.0000 0.0000 0.0000
 845727 3 0 0 4 3 2 2 2 0 -0.0519 0.0000 0.0000 0.0000 0.0000
 845728 3 0 0 4 3 2 2 3 0 -0.0514 0.0000 0.0000 0.0000 0.0000
 845729 3 0 0 4 3 2 2 4 0 -0.0511 0.0000 0.0000 0.0000 0.0000
 845730 3 0 0 4 3 2 2 5 0 -0.0509 0.0000 0.0000 0.0000 0.0000
 845731 3 0 0 4 3 2 3 0 0 -0.0547 0.0000 0.0000 0.0000 0.0000
 845732 3 0 0 4 3 2 3 1 0 -0.0525 0.0000 0.0000 0.0000 0.0000
 845733 3 0 0 4 3 2 3 2 0 -0.0517 0.0000 0.0000 0.0000 0.0000
 845734 3 0 0 4 3 2 3 3 0 -0.0513 0.0000 0.0000 0.0000 0.0000
 845735 3 0 0 4 3 2 3 4 0 -0.0510 0.0000 0.0000 0.0000 0.0000
 845736 3 0 0 4 3 2 3 5 0 -0.0509 0.0000 0.0000 0.0000 0.0000
 845737 3 0 0 4 3 2 4 0 0 -0.0541 0.0000 0.0000 0.0000 0.0000
 845738 3 0 0 4 3 2 4 1 0 -0.0523 0.0000 0.0000 0.0000 0.0000
 845739 3 0 0 4 3 2 4 2 0 -0.0516 0.0000 0.0000 0.0000 0.0000
 845740 3 0 0 4 3 2 4 3 0 -0.0512 0.0000 0.0000 0.0000 0.0000
 845741 3 0 0 4 3 2 4 4 0 -0.0510 0.0000 0.0000 0.0000 0.0000
 845742 3 0 0 4 3 2 4 5 0 -0.0508 0.0000 0.0000 0.0000 0.0000
 845743 3 0 0 4 3 2 5 0 0 -0.0535 0.0000 0.0000 0.0000 0.0000
 845744 3 0 0 4 3 2 5 1 0 -0.0520 0.0000 0.0000 0.0000 0.0000
 845745 3 0 0 4 3 2 5 2 0 -0.0514 0.0000 0.0000 0.0000 0.0000
 845746 3 0 0 4 3 2 5 3 0 -0.0511 0.0000 0.0000 0.0000 0.0000
 845747 3 0 0 4 3 2 5 4 0 -0.0509 0.0000 0.0000 0.0000 0.0000
 845748 3 0 0 4 3 2 5 5 0 -0.0507 0.0000 0.0000 0.0000 0.0000
 845749 3 0 0 4 3 3 0 0 0 -0.0714 0.0000 0.0000 0.0000 0.0000
 845750 3 0 0 4 3 3 0 1 0 -0.0534 0.0000 0.0000 0.0000 0.0000
 845751 3 0 0 4 3 3 0 2 0 -0.0522 0.0000 0.0000 0.0000 0.0000
 845752 3 0 0 4 3 3 0 3 0 -0.0516 0.0000 0.0000 0.0000 0.0000
 845753 3 0 0 4 3 3 0 4 0 -0.0513 0.0000 0.0000 0.0000 0.0000
 845754 3 0 0 4 3 3 0 5 0 -0.0511 0.0000 0.0000 0.0000 0.0000
 845755 3 0 0 4 3 3 1 0 0 -0.0571 0.0000 0.0000 0.0000 0.0000
 845756 3 0 0 4 3 3 1 1 0 -0.0531 0.0000 0.0000 0.0000 0.0000
 845757 3 0 0 4 3 3 1 2 0 -0.0520 0.0000 0.0000 0.0000 0.0000
 845758 3 0 0 4 3 3 1 3 0 -0.0515 0.0000 0.0000 0.0000 0.0000
 845759 3 0 0 4 3 3 1 4 0 -0.0512 0.0000 0.0000 0.0000 0.0000
 845760 3 0 0 4 3 3 1 5 0 -0.0510 0.0000 0.0000 0.0000 0.0000
 845761 3 0 0 4 3 3 2 0 0 -0.0557 0.0000 0.0000 0.0000 0.0000
 845762 3 0 0 4 3 3 2 1 0 -0.0528 0.0000 0.0000 0.0000 0.0000
 845763 3 0 0 4 3 3 2 2 0 -0.0519 0.0000 0.0000 0.0000 0.0000
 845764 3 0 0 4 3 3 2 3 0 -0.0514 0.0000 0.0000 0.0000 0.0000
 845765 3 0 0 4 3 3 2 4 0 -0.0511 0.0000 0.0000 0.0000 0.0000
 845766 3 0 0 4 3 3 2 5 0 -0.0510 0.0000 0.0000 0.0000 0.0000
 845767 3 0 0 4 3 3 3 0 0 -0.0548 0.0000 0.0000 0.0000 0.0000
 845768 3 0 0 4 3 3 3 1 0 -0.0525 0.0000 0.0000 0.0000 0.0000
 845769 3 0 0 4 3 3 3 2 0 -0.0517 0.0000 0.0000 0.0000 0.0000
 845770 3 0 0 4 3 3 3 3 0 -0.0513 0.0000 0.0000 0.0000 0.0000
 845771 3 0 0 4 3 3 3 4 0 -0.0511 0.0000 0.0000 0.0000 0.0000
 845772 3 0 0 4 3 3 3 5 0 -0.0509 0.0000 0.0000 0.0000 0.0000
 845773 3 0 0 4 3 3 4 0 0 -0.0541 0.0000 0.0000 0.0000 0.0000
 845774 3 0 0 4 3 3 4 1 0 -0.0523 0.0000 0.0000 0.0000 0.0000
 845775 3 0 0 4 3 3 4 2 0 -0.0516 0.0000 0.0000 0.0000 0.0000
 845776 3 0 0 4 3 3 4 3 0 -0.0512 0.0000 0.0000 0.0000 0.0000
 845777 3 0 0 4 3 3 4 4 0 -0.0510 0.0000 0.0000 0.0000 0.0000
 845778 3 0 0 4 3 3 4 5 0 -0.0508 0.0000 0.0000 0.0000 0.0000
 845779 3 0 0 4 3 3 5 0 0 -0.0536 0.0000 0.0000 0.0000 0.0000
 845780 3 0 0 4 3 3 5 1 0 -0.0521 0.0000 0.0000 0.0000 0.0000
 845781 3 0 0 4 3 3 5 2 0 -0.0515 0.0000 0.0000 0.0000 0.0000
 845782 3 0 0 4 3 3 5 3 0 -0.0511 0.0000 0.0000 0.0000 0.0000
 845783 3 0 0 4 3 3 5 4 0 -0.0509 0.0000 0.0000 0.0000 0.0000
 845784 3 0 0 4 3 3 5 5 0 -0.0508 0.0000 0.0000 0.0000 0.0000
 845785 3 0 0 4 3 4 0 0 0 -0.0714 0.0000 0.0000 0.0000 0.0000
 845786 3 0 0 4 3 4 0 1 0 -0.0535 0.0000 0.0000 0.0000 0.0000
 845787 3 0 0 4 3 4 0 2 0 -0.0522 0.0000 0.0000 0.0000 0.0000
 845788 3 0 0 4 3 4 0 3 0 -0.0517 0.0000 0.0000 0.0000 0.0000
 845789 3 0 0 4 3 4 0 4 0 -0.0513 0.0000 0.0000 0.0000 0.0000
 845790 3 0 0 4 3 4 0 5 0 -0.0511 0.0000 0.0000 0.0000 0.0000
 845791 3 0 0 4 3 4 1 0 0 -0.0572 0.0000 0.0000 0.0000 0.0000
 845792 3 0 0 4 3 4 1 1 0 -0.0531 0.0000 0.0000 0.0000 0.0000
 845793 3 0 0 4 3 4 1 2 0 -0.0521 0.0000 0.0000 0.0000 0.0000
 845794 3 0 0 4 3 4 1 3 0 -0.0516 0.0000 0.0000 0.0000 0.0000
 845795 3 0 0 4 3 4 1 4 0 -0.0512 0.0000 0.0000 0.0000 0.0000
 845796 3 0 0 4 3 4 1 5 0 -0.0510 0.0000 0.0000 0.0000 0.0000
 845797 3 0 0 4 3 4 2 0 0 -0.0557 0.0000 0.0000 0.0000 0.0000
 845798 3 0 0 4 3 4 2 1 0 -0.0528 0.0000 0.0000 0.0000 0.0000
 845799 3 0 0 4 3 4 2 2 0 -0.0519 0.0000 0.0000 0.0000 0.0000
 845800 3 0 0 4 3 4 2 3 0 -0.0514 0.0000 0.0000 0.0000 0.0000
 845801 3 0 0 4 3 4 2 4 0 -0.0512 0.0000 0.0000 0.0000 0.0000
 845802 3 0 0 4 3 4 2 5 0 -0.0510 0.0000 0.0000 0.0000 0.0000
 845803 3 0 0 4 3 4 3 0 0 -0.0548 0.0000 0.0000 0.0000 0.0000
 845804 3 0 0 4 3 4 3 1 0 -0.0526 0.0000 0.0000 0.0000 0.0000
 845805 3 0 0 4 3 4 3 2 0 -0.0518 0.0000 0.0000 0.0000 0.0000
 845806 3 0 0 4 3 4 3 3 0 -0.0513 0.0000 0.0000 0.0000 0.0000
 845807 3 0 0 4 3 4 3 4 0 -0.0511 0.0000 0.0000 0.0000 0.0000
 845808 3 0 0 4 3 4 3 5 0 -0.0509 0.0000 0.0000 0.0000 0.0000
 845809 3 0 0 4 3 4 4 0 0 -0.0541 0.0000 0.0000 0.0000 0.0000
 845810 3 0 0 4 3 4 4 1 0 -0.0523 0.0000 0.0000 0.0000 0.0000
 845811 3 0 0 4 3 4 4 2 0 -0.0516 0.0000 0.0000 0.0000 0.0000
 845812 3 0 0 4 3 4 4 3 0 -0.0512 0.0000 0.0000 0.0000 0.0000
 845813 3 0 0 4 3 4 4 4 0 -0.0510 0.0000 0.0000 0.0000 0.0000
 845814 3 0 0 4 3 4 4 5 0 -0.0509 0.0000 0.0000 0.0000 0.0000
 845815 3 0 0 4 3 4 5 0 0 -0.0536 0.0000 0.0000 0.0000 0.0000
 845816 3 0 0 4 3 4 5 1 0 -0.0521 0.0000 0.0000 0.0000 0.0000
 845817 3 0 0 4 3 4 5 2 0 -0.0515 0.0000 0.0000 0.0000 0.0000
 845818 3 0 0 4 3 4 5 3 0 -0.0512 0.0000 0.0000 0.0000 0.0000
 845819 3 0 0 4 3 4 5 4 0 -0.0509 0.0000 0.0000 0.0000 0.0000
 845820 3 0 0 4 3 4 5 5 0 -0.0508 0.0000 0.0000 0.0000 0.0000
 845821 3 0 0 4 3 5 0 0 0 -0.0714 0.0000 0.0000 0.0000 0.0000
 845822 3 0 0 4 3 5 0 1 0 -0.0535 0.0000 0.0000 0.0000 0.0000
 845823 3 0 0 4 3 5 0 2 0 -0.0523 0.0000 0.0000 0.0000 0.0000
 845824 3 0 0 4 3 5 0 3 0 -0.0517 0.0000 0.0000 0.0000 0.0000
 845825 3 0 0 4 3 5 0 4 0 -0.0513 0.0000 0.0000 0.0000 0.0000
 845826 3 0 0 4 3 5 0 5 0 -0.0511 0.0000 0.0000 0.0000 0.0000
 845827 3 0 0 4 3 5 1 0 0 -0.0572 0.0000 0.0000 0.0000 0.0000
 845828 3 0 0 4 3 5 1 1 0 -0.0532 0.0000 0.0000 0.0000 0.0000
 845829 3 0 0 4 3 5 1 2 0 -0.0521 0.0000 0.0000 0.0000 0.0000
 845830 3 0 0 4 3 5 1 3 0 -0.0516 0.0000 0.0000 0.0000 0.0000
 845831 3 0 0 4 3 5 1 4 0 -0.0513 0.0000 0.0000 0.0000 0.0000
 845832 3 0 0 4 3 5 1 5 0 -0.0511 0.0000 0.0000 0.0000 0.0000
 845833 3 0 0 4 3 5 2 0 0 -0.0557 0.0000 0.0000 0.0000 0.0000
 845834 3 0 0 4 3 5 2 1 0 -0.0529 0.0000 0.0000 0.0000 0.0000
 845835 3 0 0 4 3 5 2 2 0 -0.0519 0.0000 0.0000 0.0000 0.0000
 845836 3 0 0 4 3 5 2 3 0 -0.0515 0.0000 0.0000 0.0000 0.0000
 845837 3 0 0 4 3 5 2 4 0 -0.0512 0.0000 0.0000 0.0000 0.0000
 845838 3 0 0 4 3 5 2 5 0 -0.0510 0.0000 0.0000 0.0000 0.0000
 845839 3 0 0 4 3 5 3 0 0 -0.0548 0.0000 0.0000 0.0000 0.0000
 845840 3 0 0 4 3 5 3 1 0 -0.0526 0.0000 0.0000 0.0000 0.0000
 845841 3 0 0 4 3 5 3 2 0 -0.0518 0.0000 0.0000 0.0000 0.0000
 845842 3 0 0 4 3 5 3 3 0 -0.0514 0.0000 0.0000 0.0000 0.0000
 845843 3 0 0 4 3 5 3 4 0 -0.0511 0.0000 0.0000 0.0000 0.0000
 845844 3 0 0 4 3 5 3 5 0 -0.0509 0.0000 0.0000 0.0000 0.0000
 845845 3 0 0 4 3 5 4 0 0 -0.0542 0.0000 0.0000 0.0000 0.0000
 845846 3 0 0 4 3 5 4 1 0 -0.0524 0.0000 0.0000 0.0000 0.0000
 845847 3 0 0 4 3 5 4 2 0 -0.0517 0.0000 0.0000 0.0000 0.0000
 845848 3 0 0 4 3 5 4 3 0 -0.0513 0.0000 0.0000 0.0000 0.0000
 845849 3 0 0 4 3 5 4 4 0 -0.0510 0.0000 0.0000 0.0000 0.0000
 845850 3 0 0 4 3 5 4 5 0 -0.0509 0.0000 0.0000 0.0000 0.0000
 845851 3 0 0 4 3 5 5 0 0 -0.0536 0.0000 0.0000 0.0000 0.0000
 845852 3 0 0 4 3 5 5 1 0 -0.0522 0.0000 0.0000 0.0000 0.0000
 845853 3 0 0 4 3 5 5 2 0 -0.0515 0.0000 0.0000 0.0000 0.0000
 845854 3 0 0 4 3 5 5 3 0 -0.0512 0.0000 0.0000 0.0000 0.0000
 845855 3 0 0 4 3 5 5 4 0 -0.0510 0.0000 0.0000 0.0000 0.0000
 845856 3 0 0 4 3 5 5 5 0 -0.0508 0.0000 0.0000 0.0000 0.0000
 845857 3 0 0 4 4 0 0 0 0 -0.0713 0.0000 0.0000 0.0000 0.0000
 845858 3 0 0 4 4 0 0 1 0 -0.0534 0.0000 0.0000 0.0000 0.0000
 845859 3 0 0 4 4 0 0 2 0 -0.0521 0.0000 0.0000 0.0000 0.0000
 845860 3 0 0 4 4 0 0 3 0 -0.0516 0.0000 0.0000 0.0000 0.0000
 845861 3 0 0 4 4 0 0 4 0 -0.0512 0.0000 0.0000 0.0000 0.0000
 845862 3 0 0 4 4 0 0 5 0 -0.0510 0.0000 0.0000 0.0000 0.0000
 845863 3 0 0 4 4 0 1 0 0 -0.0571 0.0000 0.0000 0.0000 0.0000
 845864 3 0 0 4 4 0 1 1 0 -0.0530 0.0000 0.0000 0.0000 0.0000
 845865 3 0 0 4 4 0 1 2 0 -0.0520 0.0000 0.0000 0.0000 0.0000
 845866 3 0 0 4 4 0 1 3 0 -0.0514 0.0000 0.0000 0.0000 0.0000
 845867 3 0 0 4 4 0 1 4 0 -0.0511 0.0000 0.0000 0.0000 0.0000
 845868 3 0 0 4 4 0 1 5 0 -0.0510 0.0000 0.0000 0.0000 0.0000
 845869 3 0 0 4 4 0 2 0 0 -0.0556 0.0000 0.0000 0.0000 0.0000
 845870 3 0 0 4 4 0 2 1 0 -0.0527 0.0000 0.0000 0.0000 0.0000
 845871 3 0 0 4 4 0 2 2 0 -0.0518 0.0000 0.0000 0.0000 0.0000
 845872 3 0 0 4 4 0 2 3 0 -0.0513 0.0000 0.0000 0.0000 0.0000
 845873 3 0 0 4 4 0 2 4 0 -0.0511 0.0000 0.0000 0.0000 0.0000
 845874 3 0 0 4 4 0 2 5 0 -0.0509 0.0000 0.0000 0.0000 0.0000
 845875 3 0 0 4 4 0 3 0 0 -0.0547 0.0000 0.0000 0.0000 0.0000
 845876 3 0 0 4 4 0 3 1 0 -0.0524 0.0000 0.0000 0.0000 0.0000
 845877 3 0 0 4 4 0 3 2 0 -0.0516 0.0000 0.0000 0.0000 0.0000
 845878 3 0 0 4 4 0 3 3 0 -0.0512 0.0000 0.0000 0.0000 0.0000
 845879 3 0 0 4 4 0 3 4 0 -0.0510 0.0000 0.0000 0.0000 0.0000
 845880 3 0 0 4 4 0 3 5 0 -0.0508 0.0000 0.0000 0.0000 0.0000
 845881 3 0 0 4 4 0 4 0 0 -0.0540 0.0000 0.0000 0.0000 0.0000
 845882 3 0 0 4 4 0 4 1 0 -0.0522 0.0000 0.0000 0.0000 0.0000
 845883 3 0 0 4 4 0 4 2 0 -0.0515 0.0000 0.0000 0.0000 0.0000
 845884 3 0 0 4 4 0 4 3 0 -0.0511 0.0000 0.0000 0.0000 0.0000
 845885 3 0 0 4 4 0 4 4 0 -0.0509 0.0000 0.0000 0.0000 0.0000
 845886 3 0 0 4 4 0 4 5 0 -0.0508 0.0000 0.0000 0.0000 0.0000
 845887 3 0 0 4 4 0 5 0 0 -0.0535 0.0000 0.0000 0.0000 0.0000
 845888 3 0 0 4 4 0 5 1 0 -0.0520 0.0000 0.0000 0.0000 0.0000
 845889 3 0 0 4 4 0 5 2 0 -0.0514 0.0000 0.0000 0.0000 0.0000
 845890 3 0 0 4 4 0 5 3 0 -0.0510 0.0000 0.0000 0.0000 0.0000
 845891 3 0 0 4 4 0 5 4 0 -0.0508 0.0000 0.0000 0.0000 0.0000
 845892 3 0 0 4 4 0 5 5 0 -0.0507 0.0000 0.0000 0.0000 0.0000
 845893 3 0 0 4 4 1 0 0 0 -0.0713 0.0000 0.0000 0.0000 0.0000
 845894 3 0 0 4 4 1 0 1 0 -0.0534 0.0000 0.0000 0.0000 0.0000
 845895 3 0 0 4 4 1 0 2 0 -0.0522 0.0000 0.0000 0.0000 0.0000
 845896 3 0 0 4 4 1 0 3 0 -0.0516 0.0000 0.0000 0.0000 0.0000
 845897 3 0 0 4 4 1 0 4 0 -0.0513 0.0000 0.0000 0.0000 0.0000
 845898 3 0 0 4 4 1 0 5 0 -0.0510 0.0000 0.0000 0.0000 0.0000
 845899 3 0 0 4 4 1 1 0 0 -0.0571 0.0000 0.0000 0.0000 0.0000
 845900 3 0 0 4 4 1 1 1 0 -0.0530 0.0000 0.0000 0.0000 0.0000
 845901 3 0 0 4 4 1 1 2 0 -0.0520 0.0000 0.0000 0.0000 0.0000
 845902 3 0 0 4 4 1 1 3 0 -0.0515 0.0000 0.0000 0.0000 0.0000
 845903 3 0 0 4 4 1 1 4 0 -0.0512 0.0000 0.0000 0.0000 0.0000
 845904 3 0 0 4 4 1 1 5 0 -0.0510 0.0000 0.0000 0.0000 0.0000
 845905 3 0 0 4 4 1 2 0 0 -0.0556 0.0000 0.0000 0.0000 0.0000
 845906 3 0 0 4 4 1 2 1 0 -0.0527 0.0000 0.0000 0.0000 0.0000
 845907 3 0 0 4 4 1 2 2 0 -0.0518 0.0000 0.0000 0.0000 0.0000
 845908 3 0 0 4 4 1 2 3 0 -0.0514 0.0000 0.0000 0.0000 0.0000
 845909 3 0 0 4 4 1 2 4 0 -0.0511 0.0000 0.0000 0.0000 0.0000
 845910 3 0 0 4 4 1 2 5 0 -0.0509 0.0000 0.0000 0.0000 0.0000
 845911 3 0 0 4 4 1 3 0 0 -0.0547 0.0000 0.0000 0.0000 0.0000
 845912 3 0 0 4 4 1 3 1 0 -0.0525 0.0000 0.0000 0.0000 0.0000
 845913 3 0 0 4 4 1 3 2 0 -0.0517 0.0000 0.0000 0.0000 0.0000
 845914 3 0 0 4 4 1 3 3 0 -0.0513 0.0000 0.0000 0.0000 0.0000
 845915 3 0 0 4 4 1 3 4 0 -0.0510 0.0000 0.0000 0.0000 0.0000
 845916 3 0 0 4 4 1 3 5 0 -0.0508 0.0000 0.0000 0.0000 0.0000
 845917 3 0 0 4 4 1 4 0 0 -0.0540 0.0000 0.0000 0.0000 0.0000
 845918 3 0 0 4 4 1 4 1 0 -0.0522 0.0000 0.0000 0.0000 0.0000
 845919 3 0 0 4 4 1 4 2 0 -0.0515 0.0000 0.0000 0.0000 0.0000
 845920 3 0 0 4 4 1 4 3 0 -0.0512 0.0000 0.0000 0.0000 0.0000
 845921 3 0 0 4 4 1 4 4 0 -0.0509 0.0000 0.0000 0.0000 0.0000
 845922 3 0 0 4 4 1 4 5 0 -0.0508 0.0000 0.0000 0.0000 0.0000
 845923 3 0 0 4 4 1 5 0 0 -0.0535 0.0000 0.0000 0.0000 0.0000
 845924 3 0 0 4 4 1 5 1 0 -0.0520 0.0000 0.0000 0.0000 0.0000
 845925 3 0 0 4 4 1 5 2 0 -0.0514 0.0000 0.0000 0.0000 0.0000
 845926 3 0 0 4 4 1 5 3 0 -0.0511 0.0000 0.0000 0.0000 0.0000
 845927 3 0 0 4 4 1 5 4 0 -0.0509 0.0000 0.0000 0.0000 0.0000
 845928 3 0 0 4 4 1 5 5 0 -0.0507 0.0000 0.0000 0.0000 0.0000
 845929 3 0 0 4 4 2 0 0 0 -0.0713 0.0000 0.0000 0.0000 0.0000
 845930 3 0 0 4 4 2 0 1 0 -0.0534 0.0000 0.0000 0.0000 0.0000
 845931 3 0 0 4 4 2 0 2 0 -0.0522 0.0000 0.0000 0.0000 0.0000
 845932 3 0 0 4 4 2 0 3 0 -0.0516 0.0000 0.0000 0.0000 0.0000
 845933 3 0 0 4 4 2 0 4 0 -0.0513 0.0000 0.0000 0.0000 0.0000
 845934 3 0 0 4 4 2 0 5 0 -0.0511 0.0000 0.0000 0.0000 0.0000
 845935 3 0 0 4 4 2 1 0 0 -0.0571 0.0000 0.0000 0.0000 0.0000
 845936 3 0 0 4 4 2 1 1 0 -0.0531 0.0000 0.0000 0.0000 0.0000
 845937 3 0 0 4 4 2 1 2 0 -0.0520 0.0000 0.0000 0.0000 0.0000
 845938 3 0 0 4 4 2 1 3 0 -0.0515 0.0000 0.0000 0.0000 0.0000
 845939 3 0 0 4 4 2 1 4 0 -0.0512 0.0000 0.0000 0.0000 0.0000
 845940 3 0 0 4 4 2 1 5 0 -0.0510 0.0000 0.0000 0.0000 0.0000
 845941 3 0 0 4 4 2 2 0 0 -0.0556 0.0000 0.0000 0.0000 0.0000
 845942 3 0 0 4 4 2 2 1 0 -0.0528 0.0000 0.0000 0.0000 0.0000
 845943 3 0 0 4 4 2 2 2 0 -0.0519 0.0000 0.0000 0.0000 0.0000
 845944 3 0 0 4 4 2 2 3 0 -0.0514 0.0000 0.0000 0.0000 0.0000
 845945 3 0 0 4 4 2 2 4 0 -0.0511 0.0000 0.0000 0.0000 0.0000
 845946 3 0 0 4 4 2 2 5 0 -0.0509 0.0000 0.0000 0.0000 0.0000
 845947 3 0 0 4 4 2 3 0 0 -0.0547 0.0000 0.0000 0.0000 0.0000
 845948 3 0 0 4 4 2 3 1 0 -0.0525 0.0000 0.0000 0.0000 0.0000
 845949 3 0 0 4 4 2 3 2 0 -0.0517 0.0000 0.0000 0.0000 0.0000
 845950 3 0 0 4 4 2 3 3 0 -0.0513 0.0000 0.0000 0.0000 0.0000
 845951 3 0 0 4 4 2 3 4 0 -0.0510 0.0000 0.0000 0.0000 0.0000
 845952 3 0 0 4 4 2 3 5 0 -0.0509 0.0000 0.0000 0.0000 0.0000
 845953 3 0 0 4 4 2 4 0 0 -0.0541 0.0000 0.0000 0.0000 0.0000
 845954 3 0 0 4 4 2 4 1 0 -0.0523 0.0000 0.0000 0.0000 0.0000
 845955 3 0 0 4 4 2 4 2 0 -0.0516 0.0000 0.0000 0.0000 0.0000
 845956 3 0 0 4 4 2 4 3 0 -0.0512 0.0000 0.0000 0.0000 0.0000
 845957 3 0 0 4 4 2 4 4 0 -0.0510 0.0000 0.0000 0.0000 0.0000
 845958 3 0 0 4 4 2 4 5 0 -0.0508 0.0000 0.0000 0.0000 0.0000
 845959 3 0 0 4 4 2 5 0 0 -0.0535 0.0000 0.0000 0.0000 0.0000
 845960 3 0 0 4 4 2 5 1 0 -0.0520 0.0000 0.0000 0.0000 0.0000
 845961 3 0 0 4 4 2 5 2 0 -0.0514 0.0000 0.0000 0.0000 0.0000
 845962 3 0 0 4 4 2 5 3 0 -0.0511 0.0000 0.0000 0.0000 0.0000
 845963 3 0 0 4 4 2 5 4 0 -0.0509 0.0000 0.0000 0.0000 0.0000
 845964 3 0 0 4 4 2 5 5 0 -0.0507 0.0000 0.0000 0.0000 0.0000
 845965 3 0 0 4 4 3 0 0 0 -0.0714 0.0000 0.0000 0.0000 0.0000
 845966 3 0 0 4 4 3 0 1 0 -0.0534 0.0000 0.0000 0.0000 0.0000
 845967 3 0 0 4 4 3 0 2 0 -0.0522 0.0000 0.0000 0.0000 0.0000
 845968 3 0 0 4 4 3 0 3 0 -0.0516 0.0000 0.0000 0.0000 0.0000
 845969 3 0 0 4 4 3 0 4 0 -0.0513 0.0000 0.0000 0.0000 0.0000
 845970 3 0 0 4 4 3 0 5 0 -0.0511 0.0000 0.0000 0.0000 0.0000
 845971 3 0 0 4 4 3 1 0 0 -0.0571 0.0000 0.0000 0.0000 0.0000
 845972 3 0 0 4 4 3 1 1 0 -0.0531 0.0000 0.0000 0.0000 0.0000
 845973 3 0 0 4 4 3 1 2 0 -0.0520 0.0000 0.0000 0.0000 0.0000
 845974 3 0 0 4 4 3 1 3 0 -0.0515 0.0000 0.0000 0.0000 0.0000
 845975 3 0 0 4 4 3 1 4 0 -0.0512 0.0000 0.0000 0.0000 0.0000
 845976 3 0 0 4 4 3 1 5 0 -0.0510 0.0000 0.0000 0.0000 0.0000
 845977 3 0 0 4 4 3 2 0 0 -0.0557 0.0000 0.0000 0.0000 0.0000
 845978 3 0 0 4 4 3 2 1 0 -0.0528 0.0000 0.0000 0.0000 0.0000
 845979 3 0 0 4 4 3 2 2 0 -0.0519 0.0000 0.0000 0.0000 0.0000
 845980 3 0 0 4 4 3 2 3 0 -0.0514 0.0000 0.0000 0.0000 0.0000
 845981 3 0 0 4 4 3 2 4 0 -0.0511 0.0000 0.0000 0.0000 0.0000
 845982 3 0 0 4 4 3 2 5 0 -0.0510 0.0000 0.0000 0.0000 0.0000
 845983 3 0 0 4 4 3 3 0 0 -0.0548 0.0000 0.0000 0.0000 0.0000
 845984 3 0 0 4 4 3 3 1 0 -0.0525 0.0000 0.0000 0.0000 0.0000
 845985 3 0 0 4 4 3 3 2 0 -0.0517 0.0000 0.0000 0.0000 0.0000
 845986 3 0 0 4 4 3 3 3 0 -0.0513 0.0000 0.0000 0.0000 0.0000
 845987 3 0 0 4 4 3 3 4 0 -0.0511 0.0000 0.0000 0.0000 0.0000
 845988 3 0 0 4 4 3 3 5 0 -0.0509 0.0000 0.0000 0.0000 0.0000
 845989 3 0 0 4 4 3 4 0 0 -0.0541 0.0000 0.0000 0.0000 0.0000
 845990 3 0 0 4 4 3 4 1 0 -0.0523 0.0000 0.0000 0.0000 0.0000
 845991 3 0 0 4 4 3 4 2 0 -0.0516 0.0000 0.0000 0.0000 0.0000
 845992 3 0 0 4 4 3 4 3 0 -0.0512 0.0000 0.0000 0.0000 0.0000
 845993 3 0 0 4 4 3 4 4 0 -0.0510 0.0000 0.0000 0.0000 0.0000
 845994 3 0 0 4 4 3 4 5 0 -0.0508 0.0000 0.0000 0.0000 0.0000
 845995 3 0 0 4 4 3 5 0 0 -0.0536 0.0000 0.0000 0.0000 0.0000
 845996 3 0 0 4 4 3 5 1 0 -0.0521 0.0000 0.0000 0.0000 0.0000
 845997 3 0 0 4 4 3 5 2 0 -0.0515 0.0000 0.0000 0.0000 0.0000
 845998 3 0 0 4 4 3 5 3 0 -0.0511 0.0000 0.0000 0.0000 0.0000
 845999 3 0 0 4 4 3 5 4 0 -0.0509 0.0000 0.0000 0.0000 0.0000
 846000 3 0 0 4 4 3 5 5 0 -0.0508 0.0000 0.0000 0.0000 0.0000
 846001 3 0 0 4 4 4 0 0 0 -0.0714 0.0000 0.0000 0.0000 0.0000
 846002 3 0 0 4 4 4 0 1 0 -0.0535 0.0000 0.0000 0.0000 0.0000
 846003 3 0 0 4 4 4 0 2 0 -0.0522 0.0000 0.0000 0.0000 0.0000
 846004 3 0 0 4 4 4 0 3 0 -0.0517 0.0000 0.0000 0.0000 0.0000
 846005 3 0 0 4 4 4 0 4 0 -0.0513 0.0000 0.0000 0.0000 0.0000
 846006 3 0 0 4 4 4 0 5 0 -0.0511 0.0000 0.0000 0.0000 0.0000
 846007 3 0 0 4 4 4 1 0 0 -0.0572 0.0000 0.0000 0.0000 0.0000
 846008 3 0 0 4 4 4 1 1 0 -0.0531 0.0000 0.0000 0.0000 0.0000
 846009 3 0 0 4 4 4 1 2 0 -0.0521 0.0000 0.0000 0.0000 0.0000
 846010 3 0 0 4 4 4 1 3 0 -0.0516 0.0000 0.0000 0.0000 0.0000
 846011 3 0 0 4 4 4 1 4 0 -0.0512 0.0000 0.0000 0.0000 0.0000
 846012 3 0 0 4 4 4 1 5 0 -0.0510 0.0000 0.0000 0.0000 0.0000
 846013 3 0 0 4 4 4 2 0 0 -0.0557 0.0000 0.0000 0.0000 0.0000
 846014 3 0 0 4 4 4 2 1 0 -0.0528 0.0000 0.0000 0.0000 0.0000
 846015 3 0 0 4 4 4 2 2 0 -0.0519 0.0000 0.0000 0.0000 0.0000
 846016 3 0 0 4 4 4 2 3 0 -0.0514 0.0000 0.0000 0.0000 0.0000
 846017 3 0 0 4 4 4 2 4 0 -0.0512 0.0000 0.0000 0.0000 0.0000
 846018 3 0 0 4 4 4 2 5 0 -0.0510 0.0000 0.0000 0.0000 0.0000
 846019 3 0 0 4 4 4 3 0 0 -0.0548 0.0000 0.0000 0.0000 0.0000
 846020 3 0 0 4 4 4 3 1 0 -0.0526 0.0000 0.0000 0.0000 0.0000
 846021 3 0 0 4 4 4 3 2 0 -0.0518 0.0000 0.0000 0.0000 0.0000
 846022 3 0 0 4 4 4 3 3 0 -0.0513 0.0000 0.0000 0.0000 0.0000
 846023 3 0 0 4 4 4 3 4 0 -0.0511 0.0000 0.0000 0.0000 0.0000
 846024 3 0 0 4 4 4 3 5 0 -0.0509 0.0000 0.0000 0.0000 0.0000
 846025 3 0 0 4 4 4 4 0 0 -0.0541 0.0000 0.0000 0.0000 0.0000
 846026 3 0 0 4 4 4 4 1 0 -0.0523 0.0000 0.0000 0.0000 0.0000
 846027 3 0 0 4 4 4 4 2 0 -0.0516 0.0000 0.0000 0.0000 0.0000
 846028 3 0 0 4 4 4 4 3 0 -0.0512 0.0000 0.0000 0.0000 0.0000
 846029 3 0 0 4 4 4 4 4 0 -0.0510 0.0000 0.0000 0.0000 0.0000
 846030 3 0 0 4 4 4 4 5 0 -0.0509 0.0000 0.0000 0.0000 0.0000
 846031 3 0 0 4 4 4 5 0 0 -0.0536 0.0000 0.0000 0.0000 0.0000
 846032 3 0 0 4 4 4 5 1 0 -0.0521 0.0000 0.0000 0.0000 0.0000
 846033 3 0 0 4 4 4 5 2 0 -0.0515 0.0000 0.0000 0.0000 0.0000
 846034 3 0 0 4 4 4 5 3 0 -0.0512 0.0000 0.0000 0.0000 0.0000
 846035 3 0 0 4 4 4 5 4 0 -0.0509 0.0000 0.0000 0.0000 0.0000
 846036 3 0 0 4 4 4 5 5 0 -0.0508 0.0000 0.0000 0.0000 0.0000
 846037 3 0 0 4 4 5 0 0 0 -0.0714 0.0000 0.0000 0.0000 0.0000
 846038 3 0 0 4 4 5 0 1 0 -0.0535 0.0000 0.0000 0.0000 0.0000
 846039 3 0 0 4 4 5 0 2 0 -0.0523 0.0000 0.0000 0.0000 0.0000
 846040 3 0 0 4 4 5 0 3 0 -0.0517 0.0000 0.0000 0.0000 0.0000
 846041 3 0 0 4 4 5 0 4 0 -0.0513 0.0000 0.0000 0.0000 0.0000
 846042 3 0 0 4 4 5 0 5 0 -0.0511 0.0000 0.0000 0.0000 0.0000
 846043 3 0 0 4 4 5 1 0 0 -0.0572 0.0000 0.0000 0.0000 0.0000
 846044 3 0 0 4 4 5 1 1 0 -0.0532 0.0000 0.0000 0.0000 0.0000
 846045 3 0 0 4 4 5 1 2 0 -0.0521 0.0000 0.0000 0.0000 0.0000
 846046 3 0 0 4 4 5 1 3 0 -0.0516 0.0000 0.0000 0.0000 0.0000
 846047 3 0 0 4 4 5 1 4 0 -0.0513 0.0000 0.0000 0.0000 0.0000
 846048 3 0 0 4 4 5 1 5 0 -0.0511 0.0000 0.0000 0.0000 0.0000
 846049 3 0 0 4 4 5 2 0 0 -0.0557 0.0000 0.0000 0.0000 0.0000
 846050 3 0 0 4 4 5 2 1 0 -0.0529 0.0000 0.0000 0.0000 0.0000
 846051 3 0 0 4 4 5 2 2 0 -0.0519 0.0000 0.0000 0.0000 0.0000
 846052 3 0 0 4 4 5 2 3 0 -0.0515 0.0000 0.0000 0.0000 0.0000
 846053 3 0 0 4 4 5 2 4 0 -0.0512 0.0000 0.0000 0.0000 0.0000
 846054 3 0 0 4 4 5 2 5 0 -0.0510 0.0000 0.0000 0.0000 0.0000
 846055 3 0 0 4 4 5 3 0 0 -0.0548 0.0000 0.0000 0.0000 0.0000
 846056 3 0 0 4 4 5 3 1 0 -0.0526 0.0000 0.0000 0.0000 0.0000
 846057 3 0 0 4 4 5 3 2 0 -0.0518 0.0000 0.0000 0.0000 0.0000
 846058 3 0 0 4 4 5 3 3 0 -0.0514 0.0000 0.0000 0.0000 0.0000
 846059 3 0 0 4 4 5 3 4 0 -0.0511 0.0000 0.0000 0.0000 0.0000
 846060 3 0 0 4 4 5 3 5 0 -0.0509 0.0000 0.0000 0.0000 0.0000
 846061 3 0 0 4 4 5 4 0 0 -0.0542 0.0000 0.0000 0.0000 0.0000
 846062 3 0 0 4 4 5 4 1 0 -0.0524 0.0000 0.0000 0.0000 0.0000
 846063 3 0 0 4 4 5 4 2 0 -0.0517 0.0000 0.0000 0.0000 0.0000
 846064 3 0 0 4 4 5 4 3 0 -0.0513 0.0000 0.0000 0.0000 0.0000
 846065 3 0 0 4 4 5 4 4 0 -0.0510 0.0000 0.0000 0.0000 0.0000
 846066 3 0 0 4 4 5 4 5 0 -0.0509 0.0000 0.0000 0.0000 0.0000
 846067 3 0 0 4 4 5 5 0 0 -0.0536 0.0000 0.0000 0.0000 0.0000
 846068 3 0 0 4 4 5 5 1 0 -0.0522 0.0000 0.0000 0.0000 0.0000
 846069 3 0 0 4 4 5 5 2 0 -0.0515 0.0000 0.0000 0.0000 0.0000
 846070 3 0 0 4 4 5 5 3 0 -0.0512 0.0000 0.0000 0.0000 0.0000
 846071 3 0 0 4 4 5 5 4 0 -0.0510 0.0000 0.0000 0.0000 0.0000
 846072 3 0 0 4 4 5 5 5 0 -0.0508 0.0000 0.0000 0.0000 0.0000
 846073 3 0 0 4 5 0 0 0 0 -0.0713 0.0000 0.0000 0.0000 0.0000
 846074 3 0 0 4 5 0 0 1 0 -0.0534 0.0000 0.0000 0.0000 0.0000
 846075 3 0 0 4 5 0 0 2 0 -0.0521 0.0000 0.0000 0.0000 0.0000
 846076 3 0 0 4 5 0 0 3 0 -0.0516 0.0000 0.0000 0.0000 0.0000
 846077 3 0 0 4 5 0 0 4 0 -0.0512 0.0000 0.0000 0.0000 0.0000
 846078 3 0 0 4 5 0 0 5 0 -0.0510 0.0000 0.0000 0.0000 0.0000
 846079 3 0 0 4 5 0 1 0 0 -0.0571 0.0000 0.0000 0.0000 0.0000
 846080 3 0 0 4 5 0 1 1 0 -0.0530 0.0000 0.0000 0.0000 0.0000
 846081 3 0 0 4 5 0 1 2 0 -0.0520 0.0000 0.0000 0.0000 0.0000
 846082 3 0 0 4 5 0 1 3 0 -0.0514 0.0000 0.0000 0.0000 0.0000
 846083 3 0 0 4 5 0 1 4 0 -0.0511 0.0000 0.0000 0.0000 0.0000
 846084 3 0 0 4 5 0 1 5 0 -0.0510 0.0000 0.0000 0.0000 0.0000
 846085 3 0 0 4 5 0 2 0 0 -0.0556 0.0000 0.0000 0.0000 0.0000
 846086 3 0 0 4 5 0 2 1 0 -0.0527 0.0000 0.0000 0.0000 0.0000
 846087 3 0 0 4 5 0 2 2 0 -0.0518 0.0000 0.0000 0.0000 0.0000
 846088 3 0 0 4 5 0 2 3 0 -0.0513 0.0000 0.0000 0.0000 0.0000
 846089 3 0 0 4 5 0 2 4 0 -0.0511 0.0000 0.0000 0.0000 0.0000
 846090 3 0 0 4 5 0 2 5 0 -0.0509 0.0000 0.0000 0.0000 0.0000
 846091 3 0 0 4 5 0 3 0 0 -0.0547 0.0000 0.0000 0.0000 0.0000
 846092 3 0 0 4 5 0 3 1 0 -0.0524 0.0000 0.0000 0.0000 0.0000
 846093 3 0 0 4 5 0 3 2 0 -0.0516 0.0000 0.0000 0.0000 0.0000
 846094 3 0 0 4 5 0 3 3 0 -0.0512 0.0000 0.0000 0.0000 0.0000
 846095 3 0 0 4 5 0 3 4 0 -0.0510 0.0000 0.0000 0.0000 0.0000
 846096 3 0 0 4 5 0 3 5 0 -0.0508 0.0000 0.0000 0.0000 0.0000
 846097 3 0 0 4 5 0 4 0 0 -0.0540 0.0000 0.0000 0.0000 0.0000
 846098 3 0 0 4 5 0 4 1 0 -0.0522 0.0000 0.0000 0.0000 0.0000
 846099 3 0 0 4 5 0 4 2 0 -0.0515 0.0000 0.0000 0.0000 0.0000
 846100 3 0 0 4 5 0 4 3 0 -0.0511 0.0000 0.0000 0.0000 0.0000
 846101 3 0 0 4 5 0 4 4 0 -0.0509 0.0000 0.0000 0.0000 0.0000
 846102 3 0 0 4 5 0 4 5 0 -0.0508 0.0000 0.0000 0.0000 0.0000
 846103 3 0 0 4 5 0 5 0 0 -0.0535 0.0000 0.0000 0.0000 0.0000
 846104 3 0 0 4 5 0 5 1 0 -0.0520 0.0000 0.0000 0.0000 0.0000
 846105 3 0 0 4 5 0 5 2 0 -0.0514 0.0000 0.0000 0.0000 0.0000
 846106 3 0 0 4 5 0 5 3 0 -0.0510 0.0000 0.0000 0.0000 0.0000
 846107 3 0 0 4 5 0 5 4 0 -0.0508 0.0000 0.0000 0.0000 0.0000
 846108 3 0 0 4 5 0 5 5 0 -0.0507 0.0000 0.0000 0.0000 0.0000
 846109 3 0 0 4 5 1 0 0 0 -0.0713 0.0000 0.0000 0.0000 0.0000
 846110 3 0 0 4 5 1 0 1 0 -0.0534 0.0000 0.0000 0.0000 0.0000
 846111 3 0 0 4 5 1 0 2 0 -0.0522 0.0000 0.0000 0.0000 0.0000
 846112 3 0 0 4 5 1 0 3 0 -0.0516 0.0000 0.0000 0.0000 0.0000
 846113 3 0 0 4 5 1 0 4 0 -0.0513 0.0000 0.0000 0.0000 0.0000
 846114 3 0 0 4 5 1 0 5 0 -0.0510 0.0000 0.0000 0.0000 0.0000
 846115 3 0 0 4 5 1 1 0 0 -0.0571 0.0000 0.0000 0.0000 0.0000
 846116 3 0 0 4 5 1 1 1 0 -0.0530 0.0000 0.0000 0.0000 0.0000
 846117 3 0 0 4 5 1 1 2 0 -0.0520 0.0000 0.0000 0.0000 0.0000
 846118 3 0 0 4 5 1 1 3 0 -0.0515 0.0000 0.0000 0.0000 0.0000
 846119 3 0 0 4 5 1 1 4 0 -0.0512 0.0000 0.0000 0.0000 0.0000
 846120 3 0 0 4 5 1 1 5 0 -0.0510 0.0000 0.0000 0.0000 0.0000
 846121 3 0 0 4 5 1 2 0 0 -0.0556 0.0000 0.0000 0.0000 0.0000
 846122 3 0 0 4 5 1 2 1 0 -0.0527 0.0000 0.0000 0.0000 0.0000
 846123 3 0 0 4 5 1 2 2 0 -0.0518 0.0000 0.0000 0.0000 0.0000
 846124 3 0 0 4 5 1 2 3 0 -0.0514 0.0000 0.0000 0.0000 0.0000
 846125 3 0 0 4 5 1 2 4 0 -0.0511 0.0000 0.0000 0.0000 0.0000
 846126 3 0 0 4 5 1 2 5 0 -0.0509 0.0000 0.0000 0.0000 0.0000
 846127 3 0 0 4 5 1 3 0 0 -0.0547 0.0000 0.0000 0.0000 0.0000
 846128 3 0 0 4 5 1 3 1 0 -0.0525 0.0000 0.0000 0.0000 0.0000
 846129 3 0 0 4 5 1 3 2 0 -0.0517 0.0000 0.0000 0.0000 0.0000
 846130 3 0 0 4 5 1 3 3 0 -0.0513 0.0000 0.0000 0.0000 0.0000
 846131 3 0 0 4 5 1 3 4 0 -0.0510 0.0000 0.0000 0.0000 0.0000
 846132 3 0 0 4 5 1 3 5 0 -0.0508 0.0000 0.0000 0.0000 0.0000
 846133 3 0 0 4 5 1 4 0 0 -0.0540 0.0000 0.0000 0.0000 0.0000
 846134 3 0 0 4 5 1 4 1 0 -0.0522 0.0000 0.0000 0.0000 0.0000
 846135 3 0 0 4 5 1 4 2 0 -0.0515 0.0000 0.0000 0.0000 0.0000
 846136 3 0 0 4 5 1 4 3 0 -0.0512 0.0000 0.0000 0.0000 0.0000
 846137 3 0 0 4 5 1 4 4 0 -0.0509 0.0000 0.0000 0.0000 0.0000
 846138 3 0 0 4 5 1 4 5 0 -0.0508 0.0000 0.0000 0.0000 0.0000
 846139 3 0 0 4 5 1 5 0 0 -0.0535 0.0000 0.0000 0.0000 0.0000
 846140 3 0 0 4 5 1 5 1 0 -0.0520 0.0000 0.0000 0.0000 0.0000
 846141 3 0 0 4 5 1 5 2 0 -0.0514 0.0000 0.0000 0.0000 0.0000
 846142 3 0 0 4 5 1 5 3 0 -0.0511 0.0000 0.0000 0.0000 0.0000
 846143 3 0 0 4 5 1 5 4 0 -0.0509 0.0000 0.0000 0.0000 0.0000
 846144 3 0 0 4 5 1 5 5 0 -0.0507 0.0000 0.0000 0.0000 0.0000
 846145 3 0 0 4 5 2 0 0 0 -0.0713 0.0000 0.0000 0.0000 0.0000
 846146 3 0 0 4 5 2 0 1 0 -0.0534 0.0000 0.0000 0.0000 0.0000
 846147 3 0 0 4 5 2 0 2 0 -0.0522 0.0000 0.0000 0.0000 0.0000
 846148 3 0 0 4 5 2 0 3 0 -0.0516 0.0000 0.0000 0.0000 0.0000
 846149 3 0 0 4 5 2 0 4 0 -0.0513 0.0000 0.0000 0.0000 0.0000
 846150 3 0 0 4 5 2 0 5 0 -0.0511 0.0000 0.0000 0.0000 0.0000
 846151 3 0 0 4 5 2 1 0 0 -0.0571 0.0000 0.0000 0.0000 0.0000
 846152 3 0 0 4 5 2 1 1 0 -0.0531 0.0000 0.0000 0.0000 0.0000
 846153 3 0 0 4 5 2 1 2 0 -0.0520 0.0000 0.0000 0.0000 0.0000
 846154 3 0 0 4 5 2 1 3 0 -0.0515 0.0000 0.0000 0.0000 0.0000
 846155 3 0 0 4 5 2 1 4 0 -0.0512 0.0000 0.0000 0.0000 0.0000
 846156 3 0 0 4 5 2 1 5 0 -0.0510 0.0000 0.0000 0.0000 0.0000
 846157 3 0 0 4 5 2 2 0 0 -0.0556 0.0000 0.0000 0.0000 0.0000
 846158 3 0 0 4 5 2 2 1 0 -0.0528 0.0000 0.0000 0.0000 0.0000
 846159 3 0 0 4 5 2 2 2 0 -0.0519 0.0000 0.0000 0.0000 0.0000
 846160 3 0 0 4 5 2 2 3 0 -0.0514 0.0000 0.0000 0.0000 0.0000
 846161 3 0 0 4 5 2 2 4 0 -0.0511 0.0000 0.0000 0.0000 0.0000
 846162 3 0 0 4 5 2 2 5 0 -0.0509 0.0000 0.0000 0.0000 0.0000
 846163 3 0 0 4 5 2 3 0 0 -0.0547 0.0000 0.0000 0.0000 0.0000
 846164 3 0 0 4 5 2 3 1 0 -0.0525 0.0000 0.0000 0.0000 0.0000
 846165 3 0 0 4 5 2 3 2 0 -0.0517 0.0000 0.0000 0.0000 0.0000
 846166 3 0 0 4 5 2 3 3 0 -0.0513 0.0000 0.0000 0.0000 0.0000
 846167 3 0 0 4 5 2 3 4 0 -0.0510 0.0000 0.0000 0.0000 0.0000
 846168 3 0 0 4 5 2 3 5 0 -0.0509 0.0000 0.0000 0.0000 0.0000
 846169 3 0 0 4 5 2 4 0 0 -0.0541 0.0000 0.0000 0.0000 0.0000
 846170 3 0 0 4 5 2 4 1 0 -0.0523 0.0000 0.0000 0.0000 0.0000
 846171 3 0 0 4 5 2 4 2 0 -0.0516 0.0000 0.0000 0.0000 0.0000
 846172 3 0 0 4 5 2 4 3 0 -0.0512 0.0000 0.0000 0.0000 0.0000
 846173 3 0 0 4 5 2 4 4 0 -0.0510 0.0000 0.0000 0.0000 0.0000
 846174 3 0 0 4 5 2 4 5 0 -0.0508 0.0000 0.0000 0.0000 0.0000
 846175 3 0 0 4 5 2 5 0 0 -0.0535 0.0000 0.0000 0.0000 0.0000
 846176 3 0 0 4 5 2 5 1 0 -0.0520 0.0000 0.0000 0.0000 0.0000
 846177 3 0 0 4 5 2 5 2 0 -0.0514 0.0000 0.0000 0.0000 0.0000
 846178 3 0 0 4 5 2 5 3 0 -0.0511 0.0000 0.0000 0.0000 0.0000
 846179 3 0 0 4 5 2 5 4 0 -0.0509 0.0000 0.0000 0.0000 0.0000
 846180 3 0 0 4 5 2 5 5 0 -0.0507 0.0000 0.0000 0.0000 0.0000
 846181 3 0 0 4 5 3 0 0 0 -0.0714 0.0000 0.0000 0.0000 0.0000
 846182 3 0 0 4 5 3 0 1 0 -0.0534 0.0000 0.0000 0.0000 0.0000
 846183 3 0 0 4 5 3 0 2 0 -0.0522 0.0000 0.0000 0.0000 0.0000
 846184 3 0 0 4 5 3 0 3 0 -0.0516 0.0000 0.0000 0.0000 0.0000
 846185 3 0 0 4 5 3 0 4 0 -0.0513 0.0000 0.0000 0.0000 0.0000
 846186 3 0 0 4 5 3 0 5 0 -0.0511 0.0000 0.0000 0.0000 0.0000
 846187 3 0 0 4 5 3 1 0 0 -0.0571 0.0000 0.0000 0.0000 0.0000
 846188 3 0 0 4 5 3 1 1 0 -0.0531 0.0000 0.0000 0.0000 0.0000
 846189 3 0 0 4 5 3 1 2 0 -0.0520 0.0000 0.0000 0.0000 0.0000
 846190 3 0 0 4 5 3 1 3 0 -0.0515 0.0000 0.0000 0.0000 0.0000
 846191 3 0 0 4 5 3 1 4 0 -0.0512 0.0000 0.0000 0.0000 0.0000
 846192 3 0 0 4 5 3 1 5 0 -0.0510 0.0000 0.0000 0.0000 0.0000
 846193 3 0 0 4 5 3 2 0 0 -0.0557 0.0000 0.0000 0.0000 0.0000
 846194 3 0 0 4 5 3 2 1 0 -0.0528 0.0000 0.0000 0.0000 0.0000
 846195 3 0 0 4 5 3 2 2 0 -0.0519 0.0000 0.0000 0.0000 0.0000
 846196 3 0 0 4 5 3 2 3 0 -0.0514 0.0000 0.0000 0.0000 0.0000
 846197 3 0 0 4 5 3 2 4 0 -0.0511 0.0000 0.0000 0.0000 0.0000
 846198 3 0 0 4 5 3 2 5 0 -0.0510 0.0000 0.0000 0.0000 0.0000
 846199 3 0 0 4 5 3 3 0 0 -0.0548 0.0000 0.0000 0.0000 0.0000
 846200 3 0 0 4 5 3 3 1 0 -0.0525 0.0000 0.0000 0.0000 0.0000
 846201 3 0 0 4 5 3 3 2 0 -0.0517 0.0000 0.0000 0.0000 0.0000
 846202 3 0 0 4 5 3 3 3 0 -0.0513 0.0000 0.0000 0.0000 0.0000
 846203 3 0 0 4 5 3 3 4 0 -0.0511 0.0000 0.0000 0.0000 0.0000
 846204 3 0 0 4 5 3 3 5 0 -0.0509 0.0000 0.0000 0.0000 0.0000
 846205 3 0 0 4 5 3 4 0 0 -0.0541 0.0000 0.0000 0.0000 0.0000
 846206 3 0 0 4 5 3 4 1 0 -0.0523 0.0000 0.0000 0.0000 0.0000
 846207 3 0 0 4 5 3 4 2 0 -0.0516 0.0000 0.0000 0.0000 0.0000
 846208 3 0 0 4 5 3 4 3 0 -0.0512 0.0000 0.0000 0.0000 0.0000
 846209 3 0 0 4 5 3 4 4 0 -0.0510 0.0000 0.0000 0.0000 0.0000
 846210 3 0 0 4 5 3 4 5 0 -0.0508 0.0000 0.0000 0.0000 0.0000
 846211 3 0 0 4 5 3 5 0 0 -0.0536 0.0000 0.0000 0.0000 0.0000
 846212 3 0 0 4 5 3 5 1 0 -0.0521 0.0000 0.0000 0.0000 0.0000
 846213 3 0 0 4 5 3 5 2 0 -0.0515 0.0000 0.0000 0.0000 0.0000
 846214 3 0 0 4 5 3 5 3 0 -0.0511 0.0000 0.0000 0.0000 0.0000
 846215 3 0 0 4 5 3 5 4 0 -0.0509 0.0000 0.0000 0.0000 0.0000
 846216 3 0 0 4 5 3 5 5 0 -0.0508 0.0000 0.0000 0.0000 0.0000
 846217 3 0 0 4 5 4 0 0 0 -0.0714 0.0000 0.0000 0.0000 0.0000
 846218 3 0 0 4 5 4 0 1 0 -0.0535 0.0000 0.0000 0.0000 0.0000
 846219 3 0 0 4 5 4 0 2 0 -0.0522 0.0000 0.0000 0.0000 0.0000
 846220 3 0 0 4 5 4 0 3 0 -0.0517 0.0000 0.0000 0.0000 0.0000
 846221 3 0 0 4 5 4 0 4 0 -0.0513 0.0000 0.0000 0.0000 0.0000
 846222 3 0 0 4 5 4 0 5 0 -0.0511 0.0000 0.0000 0.0000 0.0000
 846223 3 0 0 4 5 4 1 0 0 -0.0572 0.0000 0.0000 0.0000 0.0000
 846224 3 0 0 4 5 4 1 1 0 -0.0531 0.0000 0.0000 0.0000 0.0000
 846225 3 0 0 4 5 4 1 2 0 -0.0521 0.0000 0.0000 0.0000 0.0000
 846226 3 0 0 4 5 4 1 3 0 -0.0516 0.0000 0.0000 0.0000 0.0000
 846227 3 0 0 4 5 4 1 4 0 -0.0512 0.0000 0.0000 0.0000 0.0000
 846228 3 0 0 4 5 4 1 5 0 -0.0510 0.0000 0.0000 0.0000 0.0000
 846229 3 0 0 4 5 4 2 0 0 -0.0557 0.0000 0.0000 0.0000 0.0000
 846230 3 0 0 4 5 4 2 1 0 -0.0528 0.0000 0.0000 0.0000 0.0000
 846231 3 0 0 4 5 4 2 2 0 -0.0519 0.0000 0.0000 0.0000 0.0000
 846232 3 0 0 4 5 4 2 3 0 -0.0514 0.0000 0.0000 0.0000 0.0000
 846233 3 0 0 4 5 4 2 4 0 -0.0512 0.0000 0.0000 0.0000 0.0000
 846234 3 0 0 4 5 4 2 5 0 -0.0510 0.0000 0.0000 0.0000 0.0000
 846235 3 0 0 4 5 4 3 0 0 -0.0548 0.0000 0.0000 0.0000 0.0000
 846236 3 0 0 4 5 4 3 1 0 -0.0526 0.0000 0.0000 0.0000 0.0000
 846237 3 0 0 4 5 4 3 2 0 -0.0518 0.0000 0.0000 0.0000 0.0000
 846238 3 0 0 4 5 4 3 3 0 -0.0513 0.0000 0.0000 0.0000 0.0000
 846239 3 0 0 4 5 4 3 4 0 -0.0511 0.0000 0.0000 0.0000 0.0000
 846240 3 0 0 4 5 4 3 5 0 -0.0509 0.0000 0.0000 0.0000 0.0000
 846241 3 0 0 4 5 4 4 0 0 -0.0541 0.0000 0.0000 0.0000 0.0000
 846242 3 0 0 4 5 4 4 1 0 -0.0523 0.0000 0.0000 0.0000 0.0000
 846243 3 0 0 4 5 4 4 2 0 -0.0516 0.0000 0.0000 0.0000 0.0000
 846244 3 0 0 4 5 4 4 3 0 -0.0512 0.0000 0.0000 0.0000 0.0000
 846245 3 0 0 4 5 4 4 4 0 -0.0510 0.0000 0.0000 0.0000 0.0000
 846246 3 0 0 4 5 4 4 5 0 -0.0509 0.0000 0.0000 0.0000 0.0000
 846247 3 0 0 4 5 4 5 0 0 -0.0536 0.0000 0.0000 0.0000 0.0000
 846248 3 0 0 4 5 4 5 1 0 -0.0521 0.0000 0.0000 0.0000 0.0000
 846249 3 0 0 4 5 4 5 2 0 -0.0515 0.0000 0.0000 0.0000 0.0000
 846250 3 0 0 4 5 4 5 3 0 -0.0512 0.0000 0.0000 0.0000 0.0000
 846251 3 0 0 4 5 4 5 4 0 -0.0509 0.0000 0.0000 0.0000 0.0000
 846252 3 0 0 4 5 4 5 5 0 -0.0508 0.0000 0.0000 0.0000 0.0000
 846253 3 0 0 4 5 5 0 0 0 -0.0714 0.0000 0.0000 0.0000 0.0000
 846254 3 0 0 4 5 5 0 1 0 -0.0535 0.0000 0.0000 0.0000 0.0000
 846255 3 0 0 4 5 5 0 2 0 -0.0523 0.0000 0.0000 0.0000 0.0000
 846256 3 0 0 4 5 5 0 3 0 -0.0517 0.0000 0.0000 0.0000 0.0000
 846257 3 0 0 4 5 5 0 4 0 -0.0513 0.0000 0.0000 0.0000 0.0000
 846258 3 0 0 4 5 5 0 5 0 -0.0511 0.0000 0.0000 0.0000 0.0000
 846259 3 0 0 4 5 5 1 0 0 -0.0572 0.0000 0.0000 0.0000 0.0000
 846260 3 0 0 4 5 5 1 1 0 -0.0532 0.0000 0.0000 0.0000 0.0000
 846261 3 0 0 4 5 5 1 2 0 -0.0521 0.0000 0.0000 0.0000 0.0000
 846262 3 0 0 4 5 5 1 3 0 -0.0516 0.0000 0.0000 0.0000 0.0000
 846263 3 0 0 4 5 5 1 4 0 -0.0513 0.0000 0.0000 0.0000 0.0000
 846264 3 0 0 4 5 5 1 5 0 -0.0511 0.0000 0.0000 0.0000 0.0000
 846265 3 0 0 4 5 5 2 0 0 -0.0557 0.0000 0.0000 0.0000 0.0000
 846266 3 0 0 4 5 5 2 1 0 -0.0529 0.0000 0.0000 0.0000 0.0000
 846267 3 0 0 4 5 5 2 2 0 -0.0519 0.0000 0.0000 0.0000 0.0000
 846268 3 0 0 4 5 5 2 3 0 -0.0515 0.0000 0.0000 0.0000 0.0000
[truncated: 51,317,358 more chars]
